# Supplementary material for: Metabolic and Transcriptional Stress Memory in Sorbus pohuashanensis Suspension Cells Induced by Yeast Extract
Source: Cells. 2022 Nov 24;11(23):3757. doi: 10.3390/cells11233757 (PMC9739749; doi:10.3390/cells11233757)
Supplement: Supplementary file 1 [file cells-11-03757-s001.zip]

Archive with 3 entries (2 files):
- cells-1980630-supplementary/
- cells-1980630-supplementary/Supplements-Figure S Final.pdf
- cells-1980630-supplementary/Supplements-Table S.xlsx
