# Supplementary material for: Metabolic and Transcriptional Stress Memory in Sorbus pohuashanensis Suspension Cells Induced by Yeast Extract
Source: Cells. 2022 Nov 24;11(23):3757. doi: 10.3390/cells11233757 (PMC9739749; doi:10.3390/cells11233757)
Supplement: Supplementary file 1 [file cells-11-03757-s001.zip › cells-1980630-supplementary/Supplements-Table S.xlsx]

## Sheet: Table S1
Table S1 The information of metabolome.
No.	Compound	Neutral mass (Da)	m/z	Charge	Retention time (min)	Identifications	Anova (p)	Max Fold Change	Isotope Distribution	Maximum Abundance	Minimum CV%	PT_T_0_1	PT_T_0_2	PT_T_0_3	PT_T_0_4	PT_NT_0_1	PT_NT_0_2	PT_NT_0_3	PT_NT_0_4	NT_T_0_1	NT_T_0_2	NT_T_0_3	NT_T_0_4	NT_NT_0_1	NT_NT_0_2	NT_NT_0_3	NT_NT_0_4	PT_T_6_1	PT_T_6_2	PT_T_6_3	PT_T_6_4	PT_NT_6_1	PT_NT_6_2	PT_NT_6_3	PT_NT_6_4	NT_T_6_1	NT_T_6_2	NT_T_6_3	NT_T_6_4	NT_NT_6_1	NT_NT_6_2	NT_NT_6_3	NT_NT_6_4	PT_T_12_1	PT_T_12_2	PT_T_12_3	PT_T_12_4	PT_NT_12_1	PT_NT_12_2
1	4.61_616.1513m/z		616.151	1	4.61032	0	0	Infinity	100 - 19.6 - 1.13	41546.5	12.89	0	0	0	0	0	0	0	0	0	0	0	0	0	0	0	0	857.613	535.848	0	477.542	0	0	0	0	0	0	0	0	0	0	0	0	0	0	0	0	0	0
2	4.61_187.0395m/z		187.04	1	4.61032	0	0	Infinity	100 - 0.536	6780.37	14.46	367.433	216.074	67.9255	0	122.532	308.439	101.41	55.1543	29.8726	0	0	0	0	0	0	0	193.631	50.333	60.9084	287.841	184.301	353.57	247.952	55.3735	0	0	0	20.7903	79.0075	0	0	0	1050.85	395.778	571.149	283.572	286.472	104.93
3	4.61_1107.3170m/z		1107.32	1	4.61032	0	0	Infinity	100 - 52.4 - 11.6	69301.7	34.88	0	0	0	0	0	0	0	0	0	0	0	0	0	0	0	0	0	0	0	0	0	0	0	0	0	0	0	0	0	0	0	0	0	0	0	0	0	0
4	4.61_245.0815m/z		245.082	1	4.61032	0	0	Infinity	100 - 13.2	56955.9	8.33	2127.35	2557.14	0	0	960.29	2427.96	0	1276.68	0	0	0	0	0	0	0	0	2273.73	2109.85	1993.61	3034.87	941.42	2047.98	1164.1	462.498	0	0	0	0	0	0	0	0	10543.3	7934.12	7713.1	5800.39	577.159	0
5	4.61_215.0324m/z		215.032	1	4.61032	0	0	Infinity	100 - 8.55 - 0.146	53525.4	6.6	1237.31	1444.52	376.893	0	1109.97	1344.55	0	1622.12	0	0	0	0	0	0	0	0	1408.13	980.472	440.042	1909.45	762.688	1123.3	893.868	418.071	0	0	0	0	0	0	0	0	5470.29	2378.43	3094.11	1703.2	262.123	21.4681
6	4.61_393.1091m/z		393.109	1	4.61032	0	0	Infinity	100 - 4.46	25569.6	11.8	137.223	0	141.505	0	0	0	72.3039	220.57	0	0	0	0	0	0	0	0	0	0	0	0	0	336.113	0	0	0	0	0	0	0	0	0	0	0	0	0	0	0	0
7	4.61_652.0728m/z		652.073	1	4.61032	0	0	Infinity	100 - 56.4 - 4.14	28200.9	10.48	0	0	0	0	0	1159.98	0	843.12	0	0	0	0	0	0	0	0	361.885	0	0	0	0	586.763	487.059	0	0	0	0	0	0	0	0	0	426.988	0	0	0	0	0
8	4.61_213.0189m/z		213.019	1	4.61032	0	0	Infinity	100	15019	15.32	0	93.799	66.1003	0	0	224.06	95.8262	113.241	0	0	0	0	0	0	0	0	413.529	0	161.091	12.4059	22.9208	217.804	94.2431	0	0	0	0	0	0	0	0	0	0	0	16.5012	0	0	0
9	4.62_749.2273m/z		749.227	1	4.62127	0	0	Infinity	100 - 21.6	16512.6	10	22782.1	16422.1	10601.3	1524.71	12703.3	24165.6	7195.35	21986.2	0	0	0	0	0	0	0	0	18735.5	8836.65	10451.6	17884	10757.8	10327.5	10213.4	8499.32	0	0	0	0	0	0	0	0	13269	16152.3	20598.2	6083.75	671.53	3633.53
10	4.64_809.2484m/z		809.248	1	4.64317	0	0	Infinity	100 - 24.1	6068.81	14.76	4033.92	4641.29	2063.38	783.656	5076.06	9743.11	4258.74	5197.33	0	0	0	0	0	0	0	0	8393.35	0	2205.65	4409.66	2786.31	4091.78	1362.2	3240.39	0	0	0	0	0	0	0	0	4942.34	5695.29	4930.28	2631.75	2524.21	2615.52
11	4.61_1160.2276m/z		1160.23	1	4.61032	0	0	Infinity	100 - 39.8	19277.5	28.56	0	0	0	0	0	0	0	0	0	0	0	0	0	0	0	0	0	0	0	0	0	0	0	0	0	0	0	0	0	0	0	0	0	0	0	0	0	0
12	4.61_376.0788m/z		376.079	1	4.61032	0	0	Infinity	100 - 10.2	5504.17	23.92	0	0	0	0	0	0	0	0	0	0	0	0	0	0	0	0	0	0	0	0	0	0	0	0	0	0	0	0	0	0	0	0	0	0	107.432	0	0	0
13	4.61_214.0268m/z		214.027	1	4.61032	0	0	Infinity	100	216750	8.53	5352.49	5866.03	3465.4	986.812	5194.49	7276.57	2945.14	7637.99	0	0	0	0	0	0	0	0	6803.23	3575.44	3030.81	6771.63	3713.77	7336.46	5601.56	2582.78	0	0	0	0	0	0	0	0	7056.95	7876.92	8986.35	4591.04	1781.65	2334.35
14	4.59_309.0070m/z		309.007	1	4.58842	0	0	Infinity	100	5941.48	28.37	0	0	0	0	0	0	0	0	0	0	0	0	0	0	0	0	0	0	0	0	0	0	0	0	0	0	0	0	0	0	0	0	0	2415.53	365.689	0	0	0
15	4.59_259.0605m/z		259.06	1	4.58842	0	0	Infinity	100	3535.35	12.85	0	0	0	0	0	0	0	0	0	0	0	0	0	0	0	0	0	0	0	0	0	0	0	0	0	0	0	0	0	0	0	0	0	0	0	0	0	0
16	4.59_201.0188m/z		201.019	1	4.58842	0	0	Infinity	100	2131.52	23.46	0	0	0	0	0	0	0	0	0	0	0	0	0	0	0	0	0	0	0	0	0	0	0	0	0	0	0	0	0	0	0	0	0	0	0	0	0	0
17	4.59_243.0295m/z		243.03	1	4.58842	0	0	Infinity	100 - 2.08	8768.7	14.37	0	0	0	0	0	0	0	0	0	0	0	0	0	0	0	0	0	0	0	0	0	0	0	0	0	0	0	0	0	0	0	0	0	0	0	0	0	0
18	4.59_229.0142m/z		229.014	1	4.58842	0	0	Infinity	100 - 9.22	4442.73	16.83	45.7536	47.0956	0	0	95.5409	0	0	93.183	0	0	0	0	0	0	0	0	26.3449	0	0	0	0	0	43.5874	0	0	0	0	0	0	0	0	0	124.975	95.9452	207.024	29.9447	0	0
19	4.59_484.1093m/z		484.109	1	4.58842	0	0	Infinity	100 - 11.1	6903.07	22.05	0	0	0	0	0	0	0	0	0	0	0	0	0	0	0	0	0	0	0	0	0	0	0	0	0	0	0	0	0	0	0	0	0	0	0	0	0	0
20	4.60_439.1065m/z		439.107	1	4.59937	0	0	Infinity	100 - 18.3 - 3.96	79840.1	11.37	0	0	0	0	0	0	0	0	0	0	0	0	0	0	0	0	0	0	0	0	0	0	0	0	0	0	0	0	0	0	0	0	16505.2	15345.8	16595.2	12366.1	0	0
21	4.60_408.1421n	408.142	407.134	1	4.59937	0	0	Infinity	100 - 18.7 - 0.969	162353	6.14	3495.26	4610.31	0	0	4754.44	6459.5	1330.29	6393.6	0	0	0	0	0	0	0	0	9258.44	5297.94	4185.63	8529.02	3925.3	7213.81	4719.64	951.362	0	0	370.104	0	0	0	0	0	32386.6	16289.9	23356.6	15954.9	1057.42	744.612
22	4.61_391.1031m/z		391.103	1	4.61032	0	0	Infinity	100 - 20.5	717435	9.51	19014.1	19548.2	8337.26	2577.55	14675.2	23040.2	10945.9	21800.8	0	0	0	0	0	0	0	0	22551	13036.7	12955	19879.1	12672.3	24866.5	15173.2	8934.12	0	0	0	0	613.609	0	0	0	25156.6	26398.3	31758.9	19745.1	9705.41	6258.17
23	4.61_554.1633n	554.163	599.162	1	4.61032	0	0	Infinity	100 - 27.5 - 6.84 - 1.07	1.2063e+06	10.88	31542.4	34375.6	14243.6	1988.96	23325.9	37369	17501.8	37012.3	0	0	0	0	0	0	0	0	37593.5	16172.5	16947.1	33364.5	19891	39463	20498.6	12929	0	0	0	0	1006.69	0	0	0	40968.2	36104.3	47715.6	29376.8	11909.8	10681.4
24	12.54_575.3731m/z		575.373	1	12.544	0	0	Infinity	100 - 20.7	6304.97	7.29	0	0	0	0	0	0	0	0	0	0	0	0	0	0	0	0	7226.42	2961.24	2747.21	5292.73	0	0	0	0	3483.23	3212.81	657.262	2126.66	0	0	0	0	7046.78	6004.02	9079.22	3089.84	0	0
25	4.60_424.0835m/z		424.084	1	4.59937	0	0	Infinity	100 - 6.79	6982.07	15.44	0	0	0	0	0	0	0	0	0	0	0	0	0	0	0	0	0	0	0	0	0	0	0	0	0	0	0	0	0	0	0	0	352.201	0	0	0	0	0
26	4.60_993.2684m/z		993.268	1	4.59937	0	0	Infinity	100 - 35.6 - 4.3	13423.2	33.62	0	0	0	0	0	0	0	0	0	0	0	0	0	0	0	0	0	0	0	0	0	0	0	0	0	0	0	0	0	0	0	0	0	0	0	0	0	0
27	4.64_185.0607m/z		185.061	1	4.64317	0	0	Infinity	100 - 1.24	2609.05	21.08	0	0	0	0	0	0	0	0	0	0	0	0	0	0	0	0	0	0	0	0	0	0	0	0	0	0	0	0	0	0	0	0	0	343.973	0	0	0	0
28	4.74_393.1767m/z		393.177	1	4.74173	0	0	Infinity	100	4563.57	48.3	0	0	0	0	0	0	0	0	0	0	0	0	0	0	0	0	0	0	0	0	0	0	0	0	0	0	0	0	0	0	0	0	1710.42	164.866	1039.29	939.809	0	0
29	4.76_408.1415n	408.142	407.134	1	4.75745	0	0	Infinity	100 - 18.1 - 0.718	165750	8.65	0	0	0	0	0	0	0	0	0	0	0	0	0	0	0	0	0	4325.63	344.69	7562.81	0	0	0	0	316.84	0	1084.45	0	0	0	0	0	51799.6	29761.2	40198.7	23127.2	0	0
30	4.76_245.0814m/z		245.081	1	4.75745	0	0	Infinity	100 - 13.1 - 0.33	62895	10.64	0	0	0	0	0	0	0	0	0	0	0	0	0	0	0	0	162.441	1853.54	0	2445.93	0	0	0	0	510.03	0	332.254	260.611	0	0	0	0	22111.9	11024	16325.4	8057.26	0	0
31	4.68_555.9578m/z		555.958	1	4.67603	0	0	Infinity	100 - 5.43	4877.66	27.68	0	0	0	0	0	0	0	0	0	0	0	0	0	0	0	0	0	0	0	0	0	0	0	0	0	0	0	0	0	0	0	0	0	344.043	363.429	347.06	0	0
32	4.69_696.1703m/z		696.17	1	4.68698	0	0	Infinity	100 - 17.2	16168.7	6.32	0	0	0	0	0	0	0	0	0	0	0	0	0	0	0	0	0	0	0	0	0	0	0	0	0	0	0	0	0	0	0	0	697.208	2069.06	0	0	0	0
33	4.69_215.0717m/z		215.072	1	4.68698	0	0	Infinity	100 - 21.3	1196.39	23.56	0	0	0	0	0	0	0	0	0	0	0	0	0	0	0	0	0	0	0	76.3494	0	0	0	0	0	0	0	0	0	0	0	0	197.178	63.5648	71.758	0	0	0
34	4.76_215.0344m/z		215.034	1	4.75745	0	0	Infinity	100 - 11.5	27716.9	6.7	0	221.573	237.731	0	192.105	231.171	72.3946	163.439	0	0	0	0	0	0	0	0	546.706	1465.53	198.664	1746.64	0	247.024	129.261	6.65392	617.409	373.866	420.315	43.2049	0	0	0	0	9299.33	4774.53	8783.58	3828.89	14.3096	47.2737
35	4.77_215.0708m/z		215.071	1	4.7684	0	0	Infinity	100 - 9.17	15226.3	10.77	2989.73	3868.52	3498.4	2420	2714.58	4739.13	3068.6	3442.26	0	0	0	0	0	0	0	0	7152.09	6566.83	5172.3	7647.96	953.732	2803.85	3124.3	2606.26	4602.08	3929.53	4482.3	3097.31	0	0	0	0	9894.47	9694.06	11979.1	8612.14	1761.5	2373.55
36	4.77_378.1308n	378.131	377.124	1	4.7684	0	0	Infinity	100 - 10.8 - 0.0882	29074.6	9.28	3845.03	7231.1	7130.2	2543.97	3904.59	5359.85	6288.51	7707.05	0	0	0	0	0	0	0	0	13467.2	11385.8	9484.58	16015.2	679.992	3256.14	5656.33	4528.36	8108.31	7591.41	8033.18	4930.64	0	0	0	0	21550.5	20749.9	23779	16573.7	2747.5	4259.88
37	4.78_381.1186m/z		381.119	1	4.77935	0	0	Infinity	100 - 4.99	5858.13	5.93	0	0	0	0	0	0	0	0	0	0	0	0	0	0	0	0	0	0	0	0	0	0	0	0	0	0	0	0	0	0	0	0	0	0	0	0	0	0
38	4.76_187.0394m/z		187.039	1	4.75745	0	0	Infinity	100 - 3.63	7775.03	8.55	0	0	0	0	0	0	0	0	0	0	0	0	0	0	0	0	0	0	0	0	0	0	0	0	0	0	0	0	0	0	0	0	1992.33	488.62	1573.57	0	0	0
39	4.76_506.0510m/z		506.051	1	4.75745	0	0	Infinity	100 - 53.4 - 10.1	5645.26	5.22	0	0	0	0	0	0	0	0	0	0	0	0	0	0	0	0	0	0	0	0	0	0	0	0	0	0	0	0	0	0	0	0	967.442	0	366.311	0	0	0
40	4.76_230.0578m/z		230.058	1	4.75745	0	0	Infinity	100	17790.6	9.85	0	0	0	0	0	0	0	0	0	0	0	0	0	0	0	0	0	268.237	0	533.983	0	0	0	0	0	0	0	0	0	0	0	0	5693.98	2418.79	3349.5	2119.28	0	0
41	4.67_216.0424m/z		216.042	1	4.66507	0	0	Infinity	100 - 10.6	91272.3	5.74	229.106	0	0	0	214.34	0	0	0	0	0	0	0	0	0	0	0	1158.29	2358.83	0	3656.84	0	262.75	171.384	0	580.516	254.214	507.319	0	0	0	0	0	11876.2	8398.06	9480.34	4822.31	0	0
42	4.67_171.0447m/z		171.045	1	4.66507	0	0	Infinity	100 - 1.79	11057.3	13.33	0	0	0	0	0	0	0	0	0	0	0	0	0	0	0	0	0	186.765	0	0	0	0	0	0	0	0	0	0	0	0	0	0	4798.05	2434.53	2482.51	2747.41	0	0
43	4.67_519.9812m/z		519.981	1	4.66507	0	0	Infinity	100 - 3.2	13411.1	3.26	0	0	0	0	0	0	0	0	0	0	0	0	0	0	0	0	0	0	0	0	0	0	0	0	0	0	0	0	0	0	0	0	1826.71	1835.7	521.644	0	0	0
44	4.65_347.1134m/z		347.113	1	4.65412	0	0	Infinity	100 - 6.53	6026.73	8.6	0	0	0	0	0	0	0	0	0	0	0	0	0	0	0	0	0	0	0	0	0	0	0	0	0	0	0	0	0	0	0	0	1227.39	2744.17	1806.14	1394.99	0	0
45	4.67_393.1187m/z		393.119	1	4.66507	0	0	Infinity	100 - 18.4 - 3.37	924716	6.86	6232.96	5962.22	4284.33	0	5728.42	6737.15	2300.39	5403.99	0	0	0	0	0	0	0	0	16291	31664.4	12306	42192.3	2774.78	6091.24	4772.46	3682.76	18014.5	15088.8	16068.5	10433.8	0	0	0	0	142282	91307.6	108391	60165.3	2842.5	0
46	4.67_231.0658m/z		231.066	1	4.66507	0	0	Infinity	100 - 12.9	127185	7.99	0	466.316	0	0	0	0	0	321.014	0	0	0	0	0	0	0	0	912.906	2783.62	420.985	4483.75	0	0	0	0	1833.19	1429.9	783.459	334.617	0	0	0	0	15949.1	10323.9	12227.8	6719.09	0	0
47	4.67_840.1552m/z		840.155	1	4.66507	0	0	Infinity	100 - 34.5 - 3.86	30991.6	16.76	0	0	0	0	0	0	0	0	0	0	0	0	0	0	0	0	0	0	0	0	0	0	0	0	0	0	0	0	0	0	0	0	0	0	0	0	0	0
48	4.68_518.9910n	518.991	517.984	1	4.67603	0	0	Infinity	100 - 11.6	29150.9	5.62	0	0	0	0	0	0	0	0	0	0	0	0	0	0	0	0	0	0	0	0	0	0	0	0	0	0	0	0	0	0	0	0	4793.12	1024.98	3972.99	0	0	0
49	4.68_377.1239m/z		377.124	1	4.67603	0	0	Infinity	100 - 8.35	9688	11.42	0	0	0	0	0	0	0	0	0	0	0	0	0	0	0	0	0	0	0	0	0	0	0	0	0	0	0	0	0	0	0	0	0	0	415.488	0	0	0
50	4.68_555.1718m/z		555.172	1	4.67603	0	0	Infinity	100 - 14.9	10826.5	18.73	0	0	0	0	0	0	0	0	0	0	0	0	0	0	0	0	0	0	0	0	0	0	0	0	0	0	0	0	0	0	0	0	0	148.123	436.083	0	0	0
51	4.67_538.0412m/z		538.041	1	4.66507	0	0	Infinity	100 - 9.4	13917.3	17.28	0	0	0	0	0	0	0	0	0	0	0	0	0	0	0	0	0	0	0	0	0	0	0	0	0	0	0	0	0	0	0	0	3257.54	842.799	0	0	0	0
52	4.67_456.1139m/z		456.114	1	4.66507	0	0	Infinity	100 - 13	5454.04	14.47	0	0	0	0	0	0	0	0	0	0	0	0	0	0	0	0	0	0	0	0	0	0	0	0	0	0	0	0	0	0	0	0	391.614	0	0	0	0	0
53	4.67_396.1272m/z		396.127	1	4.66507	0	0	Infinity	100	2653.99	31.07	0	0	0	0	0	0	0	0	0	0	0	0	0	0	0	0	0	0	0	0	0	0	0	0	0	0	0	0	0	0	0	0	0	0	0	0	0	0
54	4.39_519.9809m/z		519.981	1	4.39272	0	0	Infinity	100	8932.88	16.34	0	0	0	0	0	0	0	0	0	0	0	0	0	0	0	0	0	685.343	0	556.751	0	0	0	0	0	0	0	0	0	0	0	0	1217.75	1144.09	2613.77	739.187	0	0
55	4.39_215.0340m/z		215.034	1	4.39272	0	0	Infinity	100	3011.78	8.85	0	0	0	0	0	0	0	0	0	0	0	0	0	0	0	0	0	0	0	235.329	0	0	0	213.867	0	0	0	0	0	0	0	0	311.647	0	104.607	208.708	0	0
56	4.40_393.1185m/z		393.119	1	4.40367	0	0	Infinity	100 - 17 - 1.89	561529	8.26	39797.2	42925.8	27670.3	12250.1	31516.5	43829.3	30238.5	44767.5	0	0	0	0	0	0	0	0	52039.2	58321.6	43091.4	65966.8	28231.6	41090.4	32900.1	26025	9900.59	6772.53	8636.28	4670.58	2049.23	0	0	0	146857	108940	123127	80044.7	24975.4	14214.7
57	4.35_174.0318m/z		174.032	1	4.3489	0	0	Infinity	100	5443.88	13.67	0	0	0	0	0	0	31.0107	0	0	0	0	0	0	0	0	0	0	0	0	84.9426	0	0	0	0	0	0	0	0	0	0	0	0	3172.26	2260.88	3891.08	685.281	0	0
58	4.38_421.1141m/z		421.114	1	4.38175	0	0	Infinity	100	3102.23	43.63	0	0	0	0	0	0	0	0	0	0	0	0	0	0	0	0	0	0	0	0	0	0	0	0	0	0	0	0	0	0	0	0	0	0	0	0	0	0
59	4.38_441.1401m/z		441.14	1	4.38175	0	0	Infinity	100	2845.92	36	0	0	0	0	0	0	0	0	0	0	0	0	0	0	0	0	0	0	0	0	0	0	0	0	0	0	0	0	0	0	0	0	0	0	0	0	0	0
60	4.40_231.0657m/z		231.066	1	4.40367	0	0	Infinity	100 - 10.2	53218	6.72	3509.2	3035.66	1938.42	0	2639.48	2906.01	2777.86	3467	0	0	0	0	0	0	0	0	4708.52	4819.61	2706.38	5477.03	2283.96	3742.21	1756.13	1265.35	814.789	0	0	0	0	0	0	0	9618.56	8001.69	8925.93	5951.67	1173.46	58.3243
61	4.40_199.0395m/z		199.04	1	4.40367	0	0	Infinity	100	6655.31	5.4	181.489	282.432	82.5341	223.939	80.274	104.652	0	176.147	0	0	0	0	0	0	0	0	341.069	0	424.223	296.176	62.2623	151.841	0	83.409	0	0	0	0	0	0	0	0	858.115	374.548	1057.31	819.323	95.5796	130.986
62	4.42_391.1028m/z		391.103	1	4.41938	0	0	Infinity	100 - 14.7	27455	7.36	0	244.604	0	0	161.929	494.168	194.919	907.177	0	0	0	0	0	0	0	0	1947.5	575.316	0	565.242	0	305.818	430.25	122.239	0	0	0	8.14475	0	0	0	0	11710.9	12914.9	14280.9	8927.03	122.968	0
63	4.42_682.1905m/z		682.191	1	4.41938	0	0	Infinity	100 - 14.1	14890.9	40.03	0	0	0	0	0	0	0	0	0	0	0	0	0	0	0	0	0	0	0	0	0	0	0	0	0	0	0	0	0	0	0	0	6861.63	11068.7	3834.69	11720.3	0	0
64	4.40_216.0423m/z		216.042	1	4.40367	0	0	Infinity	100 - 9.7	48028.1	7.7	2313.4	2965.62	1610.91	455.266	2552.08	2366.38	1457.38	2188.63	0	0	0	0	0	0	0	0	3133.04	4259.94	3580.72	5840.58	2166.36	2875.43	2058.12	840.391	200.424	0	0	0	0	0	0	0	9516.76	6808.46	7761.2	4966.18	934.363	0
65	4.40_517.9831m/z		517.983	1	4.40367	0	0	Infinity	100 - 6.02	16911.1	11.67	0	0	0	0	0	0	0	0	0	0	0	0	0	0	0	0	0	0	0	1520.04	0	0	0	0	0	0	0	0	0	0	0	0	4391.21	2631.97	3071.06	1353.66	0	0
66	4.40_840.1551m/z		840.155	1	4.40367	0	0	Infinity	100 - 35.9 - 3	22289.8	17.85	0	0	0	0	0	0	0	0	0	0	0	0	0	0	0	0	0	0	0	0	0	0	0	0	0	0	0	0	0	0	0	0	0	0	0	0	0	0
67	4.25_482.2357n	482.236	527.234	1	4.25035	0	0	7.45826	100 - 15.5 - 0.6	40040	5.64	7905.72	4757.45	7585.58	8624.43	4765	4241.73	7740.26	4727.19	12224.5	16350.4	12707.1	22577.9	26348.8	16255.5	28068.6	27957.9	3618.86	7238.04	6153.03	6792.38	16054.1	18672.6	16323	9434.52	20048.7	18935.3	21099.3	17599.2	20953.2	20306.7	18735.9	18785.8	6187.85	6466.24	6170.76	5382.4	16964.2	12645.7
68	17.05_221.8761m/z		221.876	1	17.0484	0	0	1.99769	100 - 2.81	65583.6	4.37	65454.6	60816.7	63462.5	69423.4	59540.2	62121.8	67955.6	65623.1	65242.6	66073.6	69501.4	61516.7	50250.9	53313.1	46299.6	48835.3	38651.2	46393.7	49975.7	41925.9	42633	40687	38330.1	40206.7	40588.8	42606	36799.3	38536.1	41911.3	47203.7	39471	49314.2	35416.3	36057.3	34015.4	41868.4	41495.9	46111.5
69	4.27_347.1704m/z		347.17	1	4.27225	0	0	4.77216	100 - 7.44	15941.3	6.13	2250.8	3188.25	5269.04	4635.9	3429.23	3869.63	5259.45	2494.4	14673.7	14967.1	13713.4	13093.5	16968.3	13945.5	16861.6	15989.8	2913.4	5976.06	3700.28	3904.59	4603.06	5830.27	5050.2	3940.44	13566.8	11797.5	11681.9	16763.9	11787.9	10850	10205.8	9322.06	5033.76	4454.78	4212.81	3320.64	5124	4040.07
70	4.23_158.0608m/z		158.061	1	4.23462	0	0	Infinity	100 - 4.96	19998.7	16.18	0	0	0	0	0	30.2146	91.9653	197.405	0	0	0	0	0	0	0	0	0	75.586	0	300.583	0	315.593	0	0	0	0	0	0	0	0	0	0	286.517	311.427	343.004	0	32.5413	0
71	4.23_246.0402m/z		246.04	1	4.23462	0	0	Infinity	100 - 6.78	14103.8	13.86	0	0	0	0	0	0	0	0	0	0	0	0	0	0	0	0	0	0	0	0	0	0	0	0	0	0	0	0	0	0	0	0	0	0	0	0	0	0
72	4.23_409.1130m/z		409.113	1	4.23462	0	0	Infinity	100 - 3.59	6496.92	20.29	0	0	0	0	0	0	0	0	0	0	0	0	0	0	0	0	0	0	0	0	0	0	0	0	0	0	0	0	0	0	0	0	0	0	0	0	0	0
73	4.31_215.0346m/z		215.035	1	4.3051	0	0	Infinity	100	1540.08	26.06	0	0	0	0	0	0	0	0	0	0	0	0	0	0	0	0	0	0	0	0	0	0	0	0	0	0	0	0	0	0	0	0	0	0	0	0	0	0
74	4.35_477.1609m/z		477.161	1	4.3489	0	0	4.80553	100 - 10.6 - 0.312	42090.3	3.23	23836.8	25570.3	22384	18652.2	24198.3	23586.2	17570	23704.5	9231.45	6596.96	11021.2	11505.7	18134.5	14519.4	17398.1	12249.1	24483.9	23770.6	17733.3	25598.4	25878.5	26920.1	25984.7	23658.3	13965.1	13181.7	12170.7	9164.28	11564	8628.26	11069.3	7720.77	27662.1	26967.7	31155.3	22841.7	21030.3	18051.6
75	4.35_433.1709m/z		433.171	1	4.3489	0	0	8.0037	100 - 7.38	22829.9	6.61	8216.7	11278.8	5936.24	7959.13	11586.8	9498.51	9634.54	10826.5	3956.86	3284.76	4749.39	6202.82	5638.35	4870.69	5612.91	5686.25	11797	13045.6	10127.5	12608.4	13680.2	12578	11695.8	12299	8558.73	6967.97	6339.43	5658.76	4729.68	2419.1	5456.34	4439.05	14084.3	13095.5	17613.5	10261	10585	9642.69
76	4.35_520.1388m/z		520.139	1	4.3489	0	0	Infinity	100 - 15.1 - 1.14	24121.5	12.36	0	0	0	0	0	0	0	0	0	0	0	0	0	0	0	0	2241.45	1653.99	0	2117.53	0	0	3.08158	0	0	507.888	0	294.861	0	0	0	0	19177.7	21590	20918.9	13390.1	0	0
77	4.32_569.1872m/z		569.187	1	4.31605	0	0	Infinity	100 - 24.1 - 4.04	187698	7.85	12648.8	12563.6	2976.81	1557.06	11149.9	13279.1	5210.46	15594.7	0	0	0	0	0	0	0	0	15389.4	8572.56	9445.11	11766.5	11815.3	14244.8	11667.8	5238.42	0	0	0	0	0	0	0	0	19159.6	16177.9	22690.3	13988.4	5703.08	1744.68
78	4.33_405.2233m/z		405.223	1	4.327	0	0	Infinity	100 - 7.33	8311.2	10.85	0	0	0	0	0	0	0	0	0	0	0	0	0	0	0	0	1923.65	2936.58	2740.99	4826.83	0	0	0	0	258.599	203.415	0	460.44	0	0	0	0	9669.16	10094.2	6493.53	6987.94	0	0
79	4.34_261.1337m/z		261.134	1	4.33795	0	0	Infinity	100 - 6.02	19743.4	13.76	581.959	1004.51	2836.48	1065.77	2459.03	595.188	958.586	1816.07	9472.6	9593.22	7760.43	11431.9	16398.1	18012.5	21326.2	23236.8	0	0	0	0	3079.15	4351.28	3096.55	2614.89	2505.31	1990.06	1577.16	3506.68	7529.13	6410.37	7976.67	5789.61	0	0	0	0	1383.76	1686.24
80	4.42_229.0497m/z		229.05	1	4.41938	0	0	Infinity	100 - 7.3	2233.79	13.56	0	0	0	0	0	0	0	0	0	0	0	0	0	0	0	0	0	0	0	0	0	0	0	0	0	0	0	0	0	0	0	0	371.311	923.222	640.452	343.266	0	0
81	4.52_539.1767m/z		539.177	1	4.51793	0	0	Infinity	100 - 23.7 - 0.812	112194	8.15	0	0	0	0	0	0	0	0	0	0	0	0	0	0	0	0	0	0	0	0	0	0	0	0	0	0	0	0	0	0	0	0	4114.53	2917.16	2075.87	550.614	0	0
82	4.52_286.0931m/z		286.093	1	4.51793	0	0	Infinity	100 - 4.6	3697.53	27.78	0	0	0	0	0	0	0	0	0	0	0	0	0	0	0	0	0	0	0	0	0	0	0	0	0	0	0	0	0	0	0	0	0	0	945.419	0	0	0
83	4.53_171.0446m/z		171.045	1	4.52888	0	0	Infinity	100	1745.31	45.1	0	0	0	0	0	0	0	0	0	0	0	0	0	0	0	0	0	0	0	0	0	0	0	0	0	0	0	0	0	0	0	0	0	0	0	0	0	0
84	4.49_272.0882m/z		272.088	1	4.48508	0	0	Infinity	100 - 6.69	2290.66	31.25	0	0	0	0	0	0	0	0	0	0	0	0	251.905	19.228	0	125.434	0	0	0	0	0	0	0	0	0	90.4867	0	0	0	0	0	0	1015.36	2797.82	958.863	1376.59	0	0
85	4.50_518.1236m/z		518.124	1	4.49603	0	0	Infinity	100 - 2.84	5093.95	37.86	0	0	0	0	0	0	0	0	0	0	0	0	0	0	0	0	0	0	0	0	0	0	0	0	0	0	0	0	0	0	0	0	3777.46	6946.43	1703.9	1221.44	0	0
86	4.51_601.1589m/z		601.159	1	4.50698	0	0	Infinity	100 - 19.5 - 1.72	13071.6	30.13	0	0	0	0	0	0	0	0	0	0	0	0	0	0	0	0	0	0	0	0	0	0	0	0	0	0	0	0	0	0	0	0	287.574	0	0	0	0	0
87	4.55_443.1563m/z		443.156	1	4.5508	0	0	Infinity	100	3420.09	19.91	0	0	0	0	0	0	0	0	0	0	0	0	0	0	0	0	0	0	0	0	0	0	0	0	0	0	0	0	0	0	0	0	0	0	0	0	0	0
88	4.57_201.0547m/z		201.055	1	4.5727	0	0	Infinity	100	2011.12	32.93	0	0	0	0	0	0	0	0	0	0	0	0	0	0	0	0	0	0	0	0	0	0	0	0	0	0	0	0	0	0	0	0	0	0	0	0	0	0
89	4.57_545.9776m/z		545.978	1	4.5727	0	0	Infinity	100	4095.8	7.85	0	0	0	0	0	0	0	0	0	0	0	0	0	0	0	0	0	0	0	0	0	0	0	0	0	0	0	0	0	0	0	0	0	0	284.682	0	0	0
90	4.59_422.1208n	422.121	421.113	1	4.58842	0	0	Infinity	100 - 19.6 - 2.92 - 0.12	371556	7.93	6898.6	7360.21	231.275	0	3748.2	3540.56	765.066	9817.48	0	0	0	0	0	0	0	0	6503.03	0	1492.37	5672.9	2987	6701.01	2396.34	533.573	0	0	0	0	0	0	0	0	10084.4	8876.65	14698.1	5143.34	1553.76	0
91	4.56_555.1721m/z		555.172	1	4.56175	0	0	Infinity	100	4720.69	10.6	0	0	0	0	0	0	0	0	0	0	0	0	0	0	0	0	0	0	0	0	0	0	0	0	0	0	0	0	0	0	0	0	0	0	0	0	0	0
92	4.57_187.0970m/z		187.097	1	4.5727	0	0	12.5501	100 - 7.3	59318.2	2.24	18936.4	16996.6	19360.9	23951.9	21712.9	16090.5	17683.7	18119.1	45227.2	55705.1	56883.7	64463.9	49724	54413.2	57049	74973.8	5214.69	5482.66	8194.46	6106.17	28153.7	30414.8	31246.7	19607.3	12994.4	14039.4	13004.7	17890.7	51163.1	53474.3	52007.4	50897.4	6783.34	5613.41	5311.2	7051.22	23855.8	20713.1
93	4.57_566.0347m/z		566.035	1	4.5727	0	0	Infinity	100 - 12.2	3338.43	18.37	0	0	0	0	0	0	0	0	0	0	0	0	0	0	0	0	0	0	0	0	0	0	0	0	0	0	0	0	0	0	0	0	0	0	0	0	0	0
94	4.45_200.0474m/z		200.047	1	4.45223	0	0	Infinity	100 - 12	46023	16.64	186.569	332.693	62.099	0	0	0	0	0	0	0	0	0	21.1445	0	0	0	0	542.669	0	552.345	296.901	386.185	156.536	78.7685	0	0	0	0	0	0	0	0	3793.74	2604.55	3241.63	2389.64	0	0
95	4.45_215.0709m/z		215.071	1	4.45223	0	0	Infinity	100 - 11.3	24811.8	17.49	0	0	0	0	0	0	44.0018	0	0	0	0	0	0	0	0	0	0	37.381	0	24.6333	232.812	0	0	0	0	0	0	0	0	0	0	0	812.349	1156.1	1381.89	263.501	0	0
96	4.45_638.0943m/z		638.094	1	4.45223	0	0	Infinity	100 - 40.3	10243	23.13	0	0	0	0	0	0	0	0	0	0	0	0	0	0	0	0	0	0	0	0	0	0	0	0	0	0	0	0	0	0	0	0	0	0	0	0	0	0
97	4.42_186.1132m/z		186.113	1	4.41938	0	0	Infinity	100	2472.3	25.05	0	0	0	0	0	0	0	0	0	0	0	0	3159.39	2137.86	2798.37	1793.58	0	0	0	0	0	0	0	0	0	0	0	0	0	0	0	0	0	0	0	0	0	0
98	4.45_540.1835n	540.183	585.182	1	4.45223	0	0	Infinity	100 - 20.2 - 4.22	252847	16.14	0	2318.21	612.455	0	653.229	1056.11	0	1273.63	0	0	0	0	0	0	0	0	2126.32	2206.42	0	3017.59	351.181	1473.58	808.478	0	0	0	0	0	0	0	0	0	19872.3	15367.7	14821.2	13296.4	0	456.156
99	4.45_377.1237m/z		377.124	1	4.45223	0	0	Infinity	100 - 15 - 1.35	118106	10.03	260.577	1211.57	736.487	263.412	1121.21	918.415	749.736	1219.38	0	0	0	0	0	0	0	33.6986	1387.86	2144.38	1201.42	2377.7	1651.72	1540.35	1239.92	211.822	441.922	372.949	360.75	428.87	103.358	0	0	0	8979.81	7820.73	7023.02	6352.85	879.176	285.683
100	4.45_602.1707m/z		602.171	1	4.45223	0	0	Infinity	100 - 17.8	6627.89	24.82	0	0	0	0	0	0	0	0	0	0	0	0	0	0	0	0	0	0	0	0	0	0	0	0	0	0	0	0	0	0	0	0	0	0	0	0	0	0
101	12.63_627.3649m/z		627.365	1	12.6316	0	0	65.5628	100 - 17.9 - 2.22	310636	2.47	3311.97	929.946	3515.41	11194.7	21831.7	19828.1	41306.4	52934.1	54892.1	39591	73060.2	104275	103838	117659	97013.4	64687.9	24028.8	27179.9	65897.6	87199.6	82206.1	82611	85432.2	86421.9	90807.6	98175	379384	412819	465963	432644	186764	157174	112346	89232.2	88805.6	96849.7	115973	102204
102	4.49_520.1390m/z		520.139	1	4.48508	0	0	Infinity	100 - 23.7 - 5.99	131353	5.4	0	0	0	0	0	0	0	0	0	0	0	0	0	0	0	0	3775.26	6952.84	6046.18	20584.9	0	0	0	0	2760.56	4686.1	3981.64	5320.45	0	0	0	0	92069.1	128666	70434.1	94252	0	0
103	12.61_643.3970m/z		643.397	1	12.6097	0	0	728.074	100 - 12.5	76272.1	2.03	0	0	419.018	0.0173199	6852.77	9467.65	14573.6	28226.1	27259.3	27596.4	32973.1	56481	46367.8	54838.3	54223.5	45429.3	18196.8	21163.4	18799.7	43627.8	38935.9	41580.2	46453.1	44001.2	47320.6	49211.5	55629.8	75493.6	78533.9	94831.9	69157.4	62565.4	42723.8	42147.1	32280.8	36036.1	50666.5	51282.8
104	4.45_577.1505m/z		577.151	1	4.45223	0	0	Infinity	100	3399.52	47.02	0	0	0	0	0	0	0	0	0	0	0	0	0	0	0	0	0	0	0	0	0	0	0	0	0	0	0	0	0	0	0	0	0	0	0	0	0	0
105	4.47_569.2445m/z		569.244	1	4.47413	0	0	5.05263	100 - 19.6 - 1.29	93542.7	5.92	23765.8	20232.8	21282.3	22584.2	21955	15602	19078.3	17419.4	45597	54636.1	50352.1	87949.4	99957.7	65581.4	105577	103055	17754.9	22725.5	19967.5	21223.9	43357.8	42951.1	43145.6	30253	71878.3	83585.7	88355.3	62648.6	70601.5	76582.6	60573.3	74623.4	21023.3	19732.5	19443.2	18194.7	33109.4	29035.7
106	4.47_392.1916m/z		392.192	1	4.47413	0	0	Infinity	100 - 15.1 - 0.342	20568.1	10.18	0	298.684	0	0	0	0	0	0	0	0	0	0	0	0	0	0	2075.76	1527.61	786.46	2534.1	0	0	0	71.4474	719.861	809.568	1482.39	606.541	0	0	0	0	5414.33	4109.12	4939.14	4391.35	0	0
107	4.79_534.1185m/z		534.119	1	4.7903	0	0	Infinity	100 - 23.7 - 5.75	171090	11.69	0	0	0	0	0	0	0	0	0	0	0	0	0	0	0	0	2683.41	0	0	2687.79	0	0	0	0	0	0	0	0	0	0	0	0	24650.2	34155.4	23425.4	11856.5	0	0
108	5.23_231.0276m/z		231.028	1	5.22693	0	0	Infinity	100 - 31.7	1701.33	18.8	0	0	0	0	0	0	41.4435	0	0	0	0	0	0	0	0	0	90.562	350.122	164.103	633.96	0	0	0	0	49.6189	156.445	206.379	131.796	0	0	0	0	1131.97	799.467	623.938	615.517	0	0
109	5.23_198.0314m/z		198.031	1	5.22693	0	0	Infinity	100	5594.86	11.86	0	0	0	0	0	0	0	0	0	0	0	0	0	0	0	7.61661	0	553.517	0	1426.26	0	0	0	0	579.412	437.326	0	0	0	0	0	0	4007.9	3087.59	3717.56	1850.25	0	0
110	5.24_453.0854m/z		453.085	1	5.23788	0	0	Infinity	100	5431.17	43.79	0	0	0	0	0	0	0	0	0	0	0	0	0	0	0	0	0	0	0	0	0	0	0	0	0	0	0	0	0	0	0	0	0	0	0	0	0	0
111	5.22_200.0466n	200.047	199.039	1	5.21598	0	0	Infinity	100 - 0.782	30425.9	7.96	0	42.5741	0	0	142.164	0	124.62	54.096	0	0	0	34.5824	0	0	28.2669	0	2344.38	2669.23	776.936	3123.16	0	0	77.3846	92.6077	3539.41	3845.37	2458.53	1132.9	0	0	0	0	17687.3	15718.9	17367.1	8840.94	0	0
112	5.23_159.0445m/z		159.045	1	5.22693	0	0	Infinity	100 - 6.99	6744.71	14.85	0	0	0	0	0.351472	0	0	0	0	0	0	0	0	0	0	0	0	140.114	41.3303	75.8604	0	0	0	0	257.976	43.5192	128.593	0	0	0	0	0	3051.96	978.965	2193.27	291.332	0	0
113	5.23_175.0395m/z		175.039	1	5.22693	0	0	Infinity	100 - 3.9	2419.63	16.53	0	0	0	0	41.4732	0	72.3772	56.047	0	0	0	0	26.3734	3.54677	0	0	209.32	602.155	254.906	787.529	0	0	36.9521	26.848	64.658	297.893	770.781	186.317	0	0	0.148682	0	1511.86	1966.95	1894.7	1399.07	0	20.1747
114	5.25_437.0907m/z		437.091	1	5.24883	0	0	Infinity	100 - 21 - 4.08	118854	15.74	0	0	0	0	0	0	0	0	0	0	0	0	0	0	0	0	0	0	0	0	0	0	0	0	0	0	0	0	0	0	0	0	8077.87	6692.11	7685.85	5609.01	0	0
115	5.26_275.0377m/z		275.038	1	5.26455	0	0	Infinity	100 - 9.32	10871.4	35.91	0	0	0	0	0	0	0	0	0	0	0	0	0	0	0	0	0	0	0	0	0	0	0	0	0	0	0	0	0	0	0	0	0	219.387	0	0	0	0
116	5.30_478.2409n	478.241	523.239	1	5.29742	0	0	76.0521	100 - 17.5 - 1.84	225678	3.39	22157.6	21941.3	17581.6	15153	19480.2	18732.1	15446.9	17405.2	5130.13	4239.35	3153.93	6348.5	1752.97	3018.72	4106.41	2991.59	154804	177187	133360	198948	14544	14499.5	14780.2	15585.3	161218	140955	136224	180756	15419.8	5129.4	4120.83	3188.39	205777	234910	251734	163678	13050.5	17461.5
117	5.30_585.1633m/z		585.163	1	5.29742	0	0	Infinity	100 - 11.6	15128.4	6.78	0	0	0	0	0	0	0	0	0	0	0	0	0	0	0	0	0	0	0	0	0	0	0	0	0	0	0	0	0	0	0	0	2232.5	2269.07	2222.3	1950.17	0	0
118	5.25_600.1509n	600.151	645.148	1	5.24883	0	0	Infinity	100 - 25.3 - 6.02	218224	21.86	0	0	0	0	0	0	0	0	0	0	0	0	0	0	0	0	0	0	0	0	0	0	0	0	0	0	0	0	0	0	0	0	8885.45	9367.38	12102.4	7155.24	0	0
119	5.25_662.1384m/z		662.138	1	5.24883	0	0	Infinity	100 - 19.2	5426.13	58.37	0	0	0	0	0	0	0	0	0	0	0	0	0	0	0	0	0	0	0	0	0	0	0	0	0	0	0	0	0	0	0	0	0	0	0	0	0	0
120	5.26_244.9908m/z		244.991	1	5.26455	0	0	Infinity	100 - 7.78	18297.9	24.7	0	0	0	0	0	0	0	0	0	0	0	0	0	0	0	0	0	0	0	0	0	0	0	0	0	0	0	0	0	0	0	0	867.552	1053.04	1046.73	585.446	0	0
121	5.15_230.0454m/z		230.045	1	5.15028	0	0	Infinity	100	1799.97	31.17	0	0	0	0	0	0	0	0	0	0	0	0	0	0	0	0	0	0	0	0	0	0	0	0	0	0	0	0	0	0	0	0	0	0	0	0	0	0
122	5.22_231.0658m/z		231.066	1	5.21598	0	0	Infinity	100 - 15.3	424116	9.42	5042.49	4387.05	485.63	641.816	3137.55	3830.13	3030.48	3593.61	0	0	0	0	0	0	0	0	52315	80709.9	34361.3	93412.2	2412.32	650.115	2506.92	1596.04	73891.4	74107.6	65664.9	40328.7	782.089	0	0	0	283587	242415	276227	154676	1855.31	337.963
123	5.22_216.0422m/z		216.042	1	5.21598	0	0	Infinity	100 - 14.3	121361	9.74	1310.33	365.185	0	0	0	500.285	0	177.51	0	0	0	0	0	0	0	0	13320.6	20983.5	8975.24	26637.4	369.949	0	274.675	0	19082	19518.6	16314.7	9919.15	0	0	0	0	78945.6	68445	79790.8	42007.6	0	0
124	5.14_380.1312m/z		380.131	1	5.13933	0	0	Infinity	100	4145.32	22.18	0	0	0	0	0	0	0	0	0	0	0	0	0	0	0	0	0	0	0	0	0	0	0	0	0	0	0	0	0	0	0	0	904.449	0	0	0	0	0
125	5.14_445.1084m/z		445.108	1	5.13933	0	0	Infinity	100	4637.37	23.14	0	0	0	0	0	0	0	0	0	0	0	0	0	0	0	0	0	0	0	0	0	0	0	0	0	0	0	0	0	0	0	0	1304.22	2100.08	1070.75	786.543	0	0
126	5.15_469.0804m/z		469.08	1	5.15028	0	0	Infinity	100	4073.67	42.92	0	0	0	0	0	0	0	0	0	0	0	0	0	0	0	0	0	0	0	0	0	0	0	0	0	0	0	0	0	0	0	0	0	0	0	0	0	0
127	5.22_229.0500m/z		229.05	1	5.21598	0	0	Infinity	100 - 11	34473.7	12.41	139.055	154.516	0	0	0	0	0	0	0	0	0	0	0	0	0	0	4562.46	7295.94	3075.03	7021.57	0	194.731	0	0	5610.47	4954.97	5519.06	2315.86	0	0	0	0	23671	22011.9	25813.8	12053.5	0	0
128	5.22_516.0503m/z		516.05	1	5.21598	0	0	Infinity	100 - 13	9712.3	19.18	0	0	0	0	0	0	0	0	0	0	0	0	0	0	0	0	0	0	0	0	0	0	0	0	0	0	0	0	0	0	0	0	6367.18	3316.75	5113.59	677.926	0	0
129	5.22_375.9879m/z		375.988	1	5.21598	0	0	Infinity	100 - 7.23	6524.26	9.39	0	0	0	0	0	0	0	0	0	0	0	0	0	0	0	0	0	1921.23	0	1265.15	0	0	0	0	0	0	479.032	0	0	0	0	0	4053.59	4726.29	5670.8	2029.76	0	0
130	5.22_187.0393m/z		187.039	1	5.21598	0	0	Infinity	100 - 3.83	2783.22	22.78	0	0	0	0	0	0	0	0	0	0	0	0	0	0	0	0	0	0	0	0	0	0	24.0268	0	151.486	167.647	0	0	0	0	0	0	614.222	1633.35	1136.48	203.182	0	0
131	5.22_355.9300m/z		355.93	1	5.21598	0	0	Infinity	100 - 5.02	12432.7	14.65	0	0	0	0	0	0	0	0	0	0	0	0	0	0	0	0	641.981	0	658.092	2015.54	0	0	0	0	579.943	642.257	0	0	0	0	0	0	8449.42	7260.77	9348.36	2333.89	0	0
132	5.22_233.0712m/z		233.071	1	5.21598	0	0	Infinity	100 - 1.2	6571.65	3.68	0	0	0	0	0	0	0	0	0	0	0	0	0	0	0	0	493.05	0	0	450.129	0	0	0	0	0	325.066	685.227	296.14	0	0	0	0	3593.3	3983.38	3353.07	2020.74	0	0
133	5.22_357.9275m/z		357.928	1	5.21598	0	0	Infinity	100 - 2.94	7665.91	11.78	0	0	0	0	0	0	0	0	0	0	0	0	0	0	0	0	296.401	0	0	0	0	0	0	0	0	416.327	0	0	0	0	0	0	3982.07	4996.6	5347.23	1612.83	0	0
134	5.31_553.1558m/z		553.156	1	5.30837	0	0	Infinity	100 - 15.9	44772.1	12.66	0	0	0	0	0	0	0	0	0	0	0	0	0	0	0	0	0	0	0	0	0	0	0	0	0	0	0	0	0	0	0	0	0	0	0	0	0	0
135	5.40_377.1232m/z		377.123	1	5.39598	0	0	Infinity	100 - 5.2	5599.13	17.79	0	0	0	0	0	0	0	0	0	0	0	0	0	0	0	0	0	0	0	0	0	0	0	0	0	0	0	0	0	0	0	0	0	622.411	648.833	0	0	0
136	5.40_216.0325m/z		216.033	1	5.39598	0	0	Infinity	100 - 5.77	5249.29	15.52	0	0	0	0	0	0	0	0	0	0	0	0	0	0	0	0	0	0	0	0	0	0	0	0	0	0	0	0	0	0	0	0	0	201.97	0	0	0	0
137	5.40_454.0995m/z		454.099	1	5.39598	0	0	Infinity	100 - 10.3	8562.17	27.88	0	0	0	0	0	0	0	0	0	0	0	0	0	0	0	0	0	0	0	0	0	0	0	0	0	0	0	0	0	0	0	0	0	0	0	0	0	0
138	5.40_394.1110m/z		394.111	1	5.39598	0	0	Infinity	100 - 1.76	9947.76	19.61	0	0	0	0	0	0	0	0	0	0	0	0	0	0	0	0	0	0	0	0	0	0	0	0	0	0	0	0	0	0	0	0	370.662	0	0	0	0	0
139	5.40_423.0923m/z		423.092	1	5.39598	0	0	Infinity	100 - 9.38	12821.1	8.43	0	0	0	0	0	0	0	0	0	0	0	0	0	0	0	0	0	0	0	0	0	0	0	0	0	0	0	0	0	0	0	0	0	0	0	0	0	0
140	5.40_376.0795m/z		376.08	1	5.39598	0	0	Infinity	100 - 25.7 - 2.36	10752.7	24.7	0	0	0	0	0	0	0	0	0	0	0	0	0	0	0	0	0	0	0	0	0	0	0	0	0	0	0	0	0	0	0	0	0	940.151	707.927	0	0	0
141	5.40_213.0188m/z		213.019	1	5.39598	0	0	Infinity	100	21640.4	19.2	0	0	0	0	0	0	0	0	0	0	0	0	0	0	0	0	0	0	0	0	0	0	0	0	0	0	0	0	0	0	0	0	1572.82	2275.09	2640.43	1278.05	0	0
142	5.41_491.0279m/z		491.028	1	5.40693	0	0	Infinity	100 - 5.37	8020.57	25.13	0	0	0	0	0	0	0	0	0	0	0	0	0	0	0	0	0	0	0	0	0	0	0	0	0	0	0	0	0	0	0	0	761.798	1205.66	796.212	0	0	0
143	5.41_459.0892m/z		459.089	1	5.40693	0	0	Infinity	100 - 15.8	3196.84	47.17	0	0	0	0	0	0	0	0	0	0	0	0	0	0	0	0	0	0	0	0	0	0	0	0	0	0	0	0	0	0	0	0	0	0	0	0	0	0
144	5.43_601.1917m/z		601.192	1	5.4336	0	0	Infinity	100 - 13.3	12058.6	10.77	12383.9	11673.7	8947.81	3132.56	11099.9	14321.6	8469.34	14343.7	0	0	0	0	0	0	0	0	11358.3	6718.36	6962.79	10438.7	7847	10084.4	9671.56	8910.86	0	0	0	0	0	0	0	0	9248.62	8455.34	10259.6	7626.97	6535.72	7933.72
145	5.41_515.9677m/z		515.968	1	5.40693	0	0	Infinity	100 - 19.5	38897.3	4.96	0	0	0	0	0	0	0	0	0	0	0	0	0	0	0	0	261.421	0	0	0	0	0	0	0	0	0	0	0	0	0	0	0	8738.95	10082	9733.01	3515.77	0	0
146	5.41_585.1640m/z		585.164	1	5.40693	0	0	Infinity	100 - 18.1 - 1.75	25655.7	11.63	0	0	0	0	0	500.911	0	0	0	0	0	0	0	0	0	0	0	0	0	0	0	0	0	0	0	0	0	0	0	0	0	0	10172.2	8678.66	9045.81	7297.23	0	0
147	5.41_536.0255m/z		536.026	1	5.40693	0	0	Infinity	100 - 16.2	20045.2	10.34	0	0	0	0	0	0	0	0	0	0	0	0	0	0	0	0	0	0	0	0	0	0	0	0	0	0	0	0	0	0	0	0	2901.76	2132.33	3688.97	0	0	0
148	5.36_362.0696m/z		362.07	1	5.36313	0	0	Infinity	100	3767.16	27.42	0	0	0	0	0	0	0	0	0	0	0	0	0	0	0	0	467.933	0	0	392.192	0	0	0	0	0	0	0	0	0	0	0	0	401.468	301.486	520.554	0	0	0
149	5.37_281.0812m/z		281.081	1	5.37407	0	0	Infinity	100 - 12.7	27506.3	24.22	0	0	0	0	0	0	0	0	0	0	0	0	0	0	0	0	28469.4	24014.4	21127.5	36414	0	0	0	0	8316.1	6599.57	5426.32	4404	736.126	0	0	0	10153.1	16839.9	16257.1	11202.5	0	0
150	5.37_212.0716m/z		212.072	1	5.37407	0	0	Infinity	100 - 9.13	1281.27	48.35	0	0	0	0	0	0	0	0	0	0	0	0	0	0	0	0	0	0	0	0	0	0	0	0	0	0	0	0	0	0	0	0	195.973	50.626	681.045	0	0	0
151	5.32_492.2198n	492.22	537.218	1	5.31932	0	0	Infinity	100 - 13.6	29114.5	18.59	0	0	0	0	0	0	0	0	0	0	0	0	0	0	0	0	0	609.049	0	0	0	0	0	0	0	0	0	0	0	0	0	0	15018.1	12735.8	9147.46	17607	0	0
152	5.35_260.0143m/z		260.014	1	5.35217	0	0	Infinity	100	4403.05	29.93	0	0	0	0	0	0	0	0	0	0	0	0	0	0	0	0	0	274.157	0	0	0	0	0	0	0	0	0	0	0	0	0	0	206.3	279.467	1051.01	346.529	0	0
153	5.36_569.1662m/z		569.166	1	5.36313	0	0	Infinity	100 - 14.1	12784.6	32.24	0	0	0	0	0	0	0	0	0	0	0	0	0	0	0	0	0	0	0	0	0	0	0	0	0	0	0	0	0	0	0	0	0	0	1170.47	0	0	0
154	5.39_533.0871m/z		533.087	1	5.38502	0	0	Infinity	100 - 10.5	2475.54	76.58	0	0	0	0	0	0	0	0	0	0	0	0	0	0	0	0	0	0	0	0	0	0	0	0	0	0	0	0	0	0	0	0	0	0	0	0	0	0
155	5.40_836.1236m/z		836.124	1	5.39598	0	0	Infinity	100 - 34.5 - 8.29 - 1.11	138225	21.88	0	0	0	0	0	0	0	0	0	0	0	0	0	0	0	0	0	0	0	0	0	0	0	0	0	0	0	0	0	0	0	0	2033.79	1858.24	0	0	0	0
156	5.40_185.0239m/z		185.024	1	5.39598	0	0	Infinity	100 - 8.33	17669.5	14.99	0	0	0	0	0	0	0	0	0	0	0	0	0	0	0	0	0	0	0	0	0	0	0	0	0	0	0	0	0	0	0	0	1331.36	1110.65	935.04	0	0	0
157	5.40_517.9654m/z		517.965	1	5.39598	0	0	Infinity	100 - 5.46 - 0.71	22028	5.97	0	0	0	0	0	0	0	0	0	0	0	0	0	0	0	0	0	0	0	0	0	0	0	0	0	0	0	0	0	0	0	0	4968.55	4533.5	6515.8	1342.74	0	0
158	5.40_391.1031m/z		391.103	1	5.39598	0	0	Infinity	100 - 21.5 - 3.85	2.26201e+06	15.14	0	408.411	0	0	522.959	600.522	0	378.207	0	0	0	0	0	0	0	0	16561.5	10849.5	1333.13	17898.4	0	0	0	0	3079.15	2908.35	2042.06	409.58	0	0	0	0	227154	245071	283456	120909	0	0
159	5.40_214.0267m/z		214.027	1	5.39598	0	0	Infinity	100 - 13.8	340304	15.2	0	0	0	0	0	0	0	0	0	0	0	0	0	0	0	0	2403.1	844.029	0	1724.41	0	0	0	0	0	0	0	0	0	0	0	0	32985.7	34312.9	40981.9	15489.6	0	0
160	5.40_229.0501m/z		229.05	1	5.39598	0	0	Infinity	100 - 13.1	136651	17.55	0	0	0	0	0	0	0	0	0	0	0	0	0	0	0	0	0	0	0	206.155	0	0	0	0	0	0	0	0	0	0	0	0	12523.9	12891.9	15190.5	5728.06	0	0
161	4.93_261.0584m/z		261.058	1	4.92648	0	0	Infinity	100 - 11.1	28207.7	6.2	0	0	0	0	0	0	0	0	0	0	0	0	0	0	0	0	0	0	0	0	0	0	0	0	0	0	0	0	0	0	0	0	4876.39	4557.85	5882.19	4175.76	0	0
162	4.93_231.0116m/z		231.012	1	4.92648	0	0	Infinity	100 - 8.54 - 0.331	22727	8.42	0	0	0	0	0	0	0	0	0	0	0	0	0	0	0	0	0	0	0	0	0	0	0	0	0	0	0	0	0	0	0	0	4487.18	4055.62	5219.08	3622.79	0	0
163	4.93_175.0217m/z		175.022	1	4.92648	0	0	Infinity	100 - 6.53	14088	9.76	55.0686	72.5488	0	29.4886	61.9832	0	43.5003	12.4485	0	0	0	0	43.6911	0	17.4718	19.8368	115.315	0	0	60.4769	0	34.0987	34.361	0	0	0	0	0	0	0	0	0	3321.35	3126.03	2634.67	2673.95	0	0
164	4.91_423.1600m/z		423.16	1	4.91077	0	0	Infinity	100 - 13.8	2440.41	3.78	0	0	0	0	0	0	0	0	0	0	0	0	0	0	0	0	181.211	0	0	0	0	0	0	0	0	0	0	0	0	0	0	0	663.236	1158.21	1048.04	981.434	0	0
165	4.93_586.1719n	586.172	631.17	1	4.92648	0	0	Infinity	100 - 24.2 - 9.41 - 1.03	437112	2.17	0	0	0	0	0	0	0	0	0	0	0	0	0	0	0	0	0	0	0	0	0	0	0	0	0	0	0	0	0	0	0	0	82010.4	81698.1	81422.2	78240.5	0	0
166	4.93_423.1115m/z		423.112	1	4.92648	0	0	Infinity	100 - 21.8 - 5.98 - 0.296	207072	4.97	0	0	0	0	0	0	0	0	0	0	0	0	0	0	0	0	223.828	0	0	0	0	0	0	0	0	0	0	0	0	0	0	0	42450.9	38890.8	40999.9	38075.2	0	0
167	4.93_246.0351m/z		246.035	1	4.92648	0	0	Infinity	100 - 3.78	6200.14	10.72	0	0	0	0	0	0	0	0	0	0	0	0	0	0	0	0	0	0	0	0	0	0	0	0	0	0	0	0	0	0	0	0	1002.98	1193.56	316.871	519.327	0	0
168	4.94_554.1995n	554.199	599.198	1	4.93743	0	0	Infinity	100 - 21 - 2.87	175035	7.83	106475	120545	79959.8	59377.3	111647	122975	83348.9	128449	0	0	0	0	0	0	0	0	130183	73809.6	66451.1	136598	64082	123052	122402	74361.6	12649.7	9080.48	13079.1	7690.54	4703.29	0	0	0	98403.8	104248	142880	81793.3	73263.9	73362.5
169	17.04_459.7822m/z		459.782	1	17.0375	0	0	2.12086	100 - 10.2 - 10.6 - 2.62 - 0.244	59707.4	1.96	59179.1	54754.2	58457	60276	54613	59582.5	58079	66555	58466.5	52673.3	59352.4	61048.9	48687.6	51805.1	39086.6	45674.8	33033.9	42774.7	42759.9	38394.1	41875	39589.6	34590.1	34467.7	32896.8	32529.5	37556	34062.8	38566.9	47994.8	37586.9	41770.1	35709.8	31750.5	33614.7	38533.4	40805.3	39727.5
170	4.96_352.1754m/z		352.175	1	4.95933	0	0	Infinity	100 - 2.68	4476.34	37.02	0	0	0	0	0	0	0	0	0	0	0	0	0	0	0	0	3368.2	4176.27	1506.6	3028.35	0	0	0	0	8000.82	4175.87	3162.71	2565.96	0	0	0	0	2359.79	2562.77	1174.85	1223.2	0	0
171	4.93_648.1597m/z		648.16	1	4.92648	0	0	Infinity	100 - 9.76	13197	16.8	0	0	0	0	0	0	0	0	0	0	0	0	0	0	0	0	0	0	0	0	0	0	0	0	0	0	0	0	0	0	0	0	1128.23	0	1660	850.479	0	0
172	4.93_684.0810m/z		684.081	1	4.92648	0	0	Infinity	100 - 40.2	12839.1	22.58	0	0	0	0	0	0	0	0	0	0	0	0	0	0	0	0	0	0	0	0	0	0	0	0	0	0	0	0	0	0	0	0	0	0	405	0	0	0
173	4.93_245.9993m/z		245.999	1	4.92648	0	0	Infinity	100 - 8.42	2444.65	15.15	0	0	0	0	0	0	0	0	0	0	0	0	0	0	0	0	0	0	0	0	0	0	0	0	0	0	0	0	0	0	0	0	37.6132	31.489	98.1434	149.573	0	0
174	4.80_293.0118m/z		293.012	1	4.80125	0	0	Infinity	100 - 2.65	6786.37	34.81	0	0	0	0	0	0	0	0	0	0	0	0	0	0	0	0	0	0	0	0	0	0	0	0	0	0	0	0	0	0	0	0	0	0	0	0	0	0
175	4.80_569.1504m/z		569.15	1	4.80125	0	0	Infinity	100	11603.2	24.32	0	0	0	0	0	0	0	0	0	0	0	0	0	0	0	0	0	0	0	0	0	0	0	0	0	0	0	0	0	0	0	0	0	0	0	0	0	0
176	4.80_262.1078m/z		262.108	1	4.80125	0	0	Infinity	100	1779.65	23.18	0	0	0	0	0	0	0	0	0	0	0	0	0	0	0	0	636.279	576.402	1151.62	1255.65	0	0	0	0	0	0	0	0	0	0	0	0	1309.75	1687.03	2308.89	1812.92	0	0
177	4.79_553.1558m/z		553.156	1	4.7903	0	0	Infinity	100 - 24.4	49667.2	16.34	0	0	0	0	0	0	0	0	0	0	0	0	0	0	0	0	0	0	0	0	0	0	0	0	0	0	0	0	0	0	0	0	0	0	0	0	0	0
178	4.79_245.9987m/z		245.999	1	4.7903	0	0	Infinity	100	2986.19	22.03	0	0	0	0	0	0	0	0	0	0	0	0	0	0	0	0	0	0	0	0	0	0	0	0	0	0	0	0	0	0	0	0	360.963	457.087	0	100.604	0	0
179	4.80_328.1519n	328.152	373.15	1	4.80125	0	0	Infinity	100 - 7.39	20186	6.56	0	0	0	0	0	0	0	0	0	0	0	0	0	0	0	0	2004.76	1726.62	514.929	1312.87	0	0	0	0	648.978	264.106	639.288	272.338	0	0	0	0	1393.93	3531.05	2496.01	1867.09	0	0
180	4.83_479.1764m/z		479.176	1	4.83412	0	0	Infinity	100 - 7.94	15062.7	7.33	869.95	3060.69	1919.23	0	2351.72	2272.14	1672.14	2477.72	0	0	0	0	189.884	0	0	0	3538.4	3389.53	1201.03	3157.21	0	1659.62	1901.85	1196.83	2658.59	1813.52	1329.96	1532.32	0	0	0	0	8534.83	8323.5	8961.97	7380.75	787.414	0
181	4.90_569.1506m/z		569.151	1	4.89982	0	0	Infinity	100 - 12.4	12788.6	4.72	0	375.942	0	0	0	0	0	0	0	0	0	0	0	0	0	0	199.17	0	0	0	0	0	0	0	0	0	0	0	0	0	0	0	320.941	0	0	0	0	0
182	4.90_214.0263m/z		214.026	1	4.89982	0	0	Infinity	100	5956.14	26.97	0	0	0	0	0	0	0	0	0	0	0	0	0	0	0	0	0	0	0	0	0	0	0	0	0	0	0	0	0	0	0	0	0	0	0	0	0	0
183	4.91_453.0856m/z		453.086	1	4.91077	0	0	Infinity	100 - 10.1	20223.6	19.68	0	0	0	0	0	0	0	0	0	0	0	0	0	0	0	0	0	0	0	0	0	0	0	0	0	0	0	0	0	0	0	0	0	2254.39	3135.11	252.437	0	0
184	4.83_245.0447m/z		245.045	1	4.83412	0	0	Infinity	100 - 2.52	6238.71	29.97	0	0	0	0	0	0	0	0	0	0	0	0	0	0	0	0	0	0	0	0	0	0	0	0	0	0	0	0	0	0	0	0	0	0	0	0	0	0
185	4.83_230.0216m/z		230.022	1	4.83412	0	0	Infinity	100 - 3.42	2755.98	55.65	0	0	0	0	0	0	0	0	0	0	0	0	0	0	0	0	0	0	0	0	0	0	0	0	0	0	0	0	0	0	0	0	0	0	0	0	0	0
186	4.87_285.1818m/z		285.182	1	4.86697	0	0	Infinity	100 - 6.71	3084.52	14.72	0	0	0	0	0	0	0	0	0	0	0	0	0	0	0	0	0	0	0	0	0	0	0	0	0	0	0	0	0	0	0	0	3618.79	2138.9	1191.98	1609.58	0	0
187	4.97_569.1866m/z		569.187	1	4.9703	0	0	Infinity	100	4148.83	24.75	0	0	0	0	0	0	0	0	0	0	0	0	0	0	0	0	0	0	0	0	0	0	0	0	0	0	0	0	0	0	0	0	0	0	0	0	0	0
188	5.14_377.1238m/z		377.124	1	5.13933	0	0	Infinity	100 - 20.9 - 3.46	1.37733e+06	11.24	0	0	0	0	0	342.773	0	291.888	0	0	0	0	0	0	0	0	25897.6	49796.3	21532.3	59771.5	254.25	0	0	258.734	24851.3	28951.9	24112.9	22285.5	0	0	0	0	502632	463512	499519	358622	0	0
189	5.14_200.0474m/z		200.047	1	5.13933	0	0	Infinity	100 - 13.1 - 0.347	231255	15.09	123.501	0	0	0	0	0	0	0	0	0	0	0	0	0	0	0	3004.35	8227.68	1927.92	7280.1	0	0	0	0	3458.88	3899.72	2660.46	2863.28	0	0	0	0	79912.4	73697	81925.9	57543.4	0	0
190	5.14_215.0708m/z		215.071	1	5.13933	0	0	Infinity	100 - 14.2	172416	16.05	0	0	0	0	0	0	0	0	0	0	0	0	0	0	0	0	2383.17	5050.53	1240.46	5479.72	0	0	0	0	3099.68	2500.38	2215.88	1677.96	0	0	0	0	57061.7	54047.7	60584.3	41022.1	0	0
191	5.10_517.1025m/z		517.103	1	5.09552	0	0	Infinity	100 - 12.6	13649.1	18.61	0	0	0	0	0	0	0	0	0	0	0	0	0	0	0	0	0	0	0	0	0	0	0	0	0	0	0	0	0	0	0	0	0	0	0	0	0	0
192	5.12_407.1342m/z		407.134	1	5.11742	0	0	Infinity	100 - 8.37	13726.2	9.4	0	0	0	0	0	0	0	0	0	0	0	0	0	0	0	0	82.8654	110.999	72.4269	275.093	0	0	0	0	0	0	0	0	0	0	0	0	1253.4	1044.53	974.292	42.7879	0	0
193	5.13_406.2076m/z		406.208	1	5.12838	0	0	Infinity	100 - 15.5 - 0.411	16887.4	12.89	0	0	0	0	0	0	0	0	0	185.566	0	0	144.596	0	0	84.6031	552.349	2247.88	1123.82	3353.99	0	0	0	0	379.381	927.714	692.223	817.205	118.449	0	0	0	4973.32	4832.53	3949.91	3422.17	0	0
194	5.14_808.1651m/z		808.165	1	5.13933	0	0	Infinity	100 - 27.7 - 3.91 - 0.511	76086.4	28.34	0	0	0	0	0	0	0	0	0	0	0	0	0	0	0	0	0	0	0	0	0	0	0	0	0	0	0	0	0	0	0	0	13916.8	11759.6	14068.8	6010.44	0	0
195	5.14_477.0485m/z		477.049	1	5.13933	0	0	Infinity	100 - 6.31	6963.76	27.96	0	0	0	0	0	0	0	0	0	0	0	0	0	0	0	0	0	0	0	0	0	0	0	0	0	0	0	0	0	0	0	0	2166.35	2662.69	4194.83	2016.22	0	0
196	5.14_440.1182m/z		440.118	1	5.13933	0	0	Infinity	100 - 8.07	4822.72	25.34	0	0	0	0	0	0	0	0	0	0	0	0	0	0	0	0	0	0	0	0	0	0	0	0	0	0	0	0	0	0	0	0	0	1003.58	791.034	0	0	0
197	5.14_171.0447m/z		171.045	1	5.13933	0	0	Infinity	100	4677.46	27.19	0	0	0	0	0	0	0	0	0	0	0	0	0	0	0	0	0	0	0	0	0	0	0	0	0	112.407	0	0	0	0	0	0	294.623	218.123	1992.51	0	0	0
198	5.14_501.9885m/z		501.989	1	5.13933	0	0	Infinity	100 - 14.6	27669.9	11.68	0	0	0	0	0	0	0	0	0	0	0	0	0	0	0	0	0	659.76	0	501.082	0	0	0	0	0	0	0	0	0	0	0	0	14475.8	14064.8	14216.5	8658.18	0	0
199	5.14_522.0460m/z		522.046	1	5.13933	0	0	Infinity	100 - 13.4	18662.2	18.54	0	0	0	0	0	0	0	0	0	0	0	0	0	0	0	0	0	0	0	411.387	0	0	0	0	0	0	0	0	0	0	0	0	9954.7	7704.99	7833.98	6381.67	0	0
200	5.14_503.9862m/z		503.986	1	5.13933	0	0	Infinity	100 - 3.47	16445.6	21.07	0	0	0	0	0	0	0	0	0	0	0	0	0	0	0	0	0	0	0	0	0	0	0	0	0	0	0	0	0	0	0	0	9168.53	6675.73	8563.96	5298.83	0	0
201	17.04_457.7857m/z		457.786	1	17.0375	0	0	2.12254	100 - 5.38	75124.4	1.87	80417.5	70045	69928.3	80106.8	69233.9	70909.3	74317.6	78429.1	73220.9	73391.2	76342.8	75465.1	52883.7	63075.4	50200.4	49950.9	41661.8	49236.2	56183	49049.6	47778.4	44033	40383.1	44518.7	45280.4	44477.7	43413	43755.7	47567.3	50189.2	44378.7	52938.2	42735.3	36449.8	36469.8	50601.8	51435.1	46462.4
202	5.01_203.0710m/z		203.071	1	5.0141	0	0	Infinity	100	2494.02	17.47	0	0	0	0	0	0	0	0	0	0	0	0	0	0	0	0	0	0	0	0	0	0	0	0	0	0	0	0	0	0	0	0	0	0	0	0	0	0
203	5.03_406.2082m/z		406.208	1	5.02505	0	0	Infinity	100 - 4.5	4386.59	34.78	0	0	0	0	0	0	0	0	0	0	0	0	0	0	0	0	0	476.576	0	0	0	0	0	0	0	0	0	0	0	0	0	0	0	667.879	1055.18	565.397	0	0
204	4.98_183.0684m/z		183.068	1	4.98125	0	0	Infinity	100 - 9.02	26002.2	13.99	0	0	0	0	0	0	0	0	0	0	0	0	0	0	0	0	2150.72	1701.5	0	1733.85	0	0	0	0	421.141	0	459.023	0	0	0	0	0	15582.7	16442.7	13891.5	11863.6	0	0
205	4.98_601.1587m/z		601.159	1	4.98125	0	0	Infinity	100	6853.71	14.53	0	0	0	0	0	0	0	0	0	0	0	0	0	0	0	0	0	0	0	0	0	9.92301	0	0	0	0	0	0	0	0	0	0	0	0	207.957	0	0	0
206	4.99_539.1766m/z		539.177	1	4.9922	0	0	Infinity	100 - 20.5 - 0.245	47213.9	16.85	0	0	0	0	0	0	0	0	0	0	0	0	0	0	0	0	0	0	0	0	0	240.395	0	0	0	0	0	0	0	0	0	0	3681.86	3439.87	1881.09	1858.32	0	0
207	5.04_631.1700m/z		631.17	1	5.036	0	0	Infinity	100 - 14.1	13161	18.64	0	0	0	0	0	0	0	0	0	0	0	0	0	0	0	0	0	0	0	0	0	0	0	0	0	0	0	0	0	0	0	0	537.972	0	0	0	0	0
208	5.05_565.9704m/z		565.97	1	5.04695	0	0	Infinity	100	3595.69	22.3	0	0	0	0	0	0	0	0	0	0	0	0	0	0	0	0	0	0	0	0	0	0	0	0	0	0	0	0	0	0	0	0	0	0	0	0	0	0
209	5.07_587.1763m/z		587.176	1	5.06885	0	0	Infinity	100 - 21.1 - 0.799	28387.5	7.42	32644.9	31596.6	15029.9	10632.9	27438.8	34822.5	18307.8	32964.1	0	0	0	0	0	0	0	0	34185.7	20070.4	18152.4	28477.7	22706.8	24094.2	21522.5	20249	0	0	0	0	710.275	0	0	0	27660.6	29281.2	35191.8	21416.5	18935.8	16709.5
210	5.07_513.1610m/z		513.161	1	5.06885	0	0	Infinity	100 - 10.2	7248.16	6.86	0	0	0	0	0	364.683	0	0	0	0	0	0	0	0	0	0	1733.89	3574.72	481.956	3170.61	0	0	0	0	2462.7	1564.75	2949.57	0	0	0	0	0	6661.5	4788.55	3611.98	4648.31	0	0
211	5.05_439.1065m/z		439.107	1	5.04695	0	0	Infinity	100 - 20.8 - 6.03 - 0.35	305224	6.7	0	0	0	0	0	0	0	0	0	0	0	0	0	0	0	0	0	0	0	0	0	0	0	0	0	0	0	0	0	0	0	0	47943.2	40414.8	42441.5	32240.2	0	0
212	5.05_277.0536m/z		277.054	1	5.04695	0	0	Infinity	100 - 7.77	13889.1	9.38	0	0	0	0	0	0	0	0	0	0	0	0	0	0	0	0	0	0	0	0	0	0	0	0	0	0	0	0	0	0	0	0	695.428	0	488.797	0	0	0
213	5.05_563.9711m/z		563.971	1	5.04695	0	0	Infinity	100	6678.73	15.7	0	0	0	0	0	0	0	0	0	0	0	0	0	0	0	0	0	0	0	0	0	0	0	0	0	0	0	0	0	0	0	0	0	0	0	0	0	0
214	4.23_555.1714m/z		555.171	1	4.23462	0	0	Infinity	100 - 19.8 - 0.467	35915.6	11.13	15192.2	16395.2	6995.29	1317.81	12819.5	17474.1	10386.3	17289.1	0	0	0	0	0	0	0	0	17933.8	15967.8	13653	15559.2	11532.5	16350.4	16143.3	8228.48	0	0	0	0	576.061	0	0	0	20539.4	20046.2	20733.3	14001.1	8256.22	5106.66
215	16.78_117.1216m/z		117.122	1	16.7809	0	0	4.80731	100	21888.5	4.65	20474.8	14126.4	12162.1	14465.5	12737.5	11746.6	15163.2	17379.4	19941.7	18466.1	24260.9	24885.3	18259.9	20850.8	14072.6	14883.3	8805.84	7887.11	8489.58	4847.98	5932.78	6173.58	6288.69	7121.77	9076.4	7172.68	8962.28	6646.57	6323.14	8101	8697.42	10964.7	7237.56	6126.28	4847.41	6308.38	7397.32	7859.67
216	3.26_783.2328m/z		783.233	1	3.25803	0	0	Infinity	100 - 24.4	10232.5	40.34	0	0	0	0	0	0	0	0	0	0	0	0	0	0	0	0	0	939.091	0	2872.88	0	0	0	0	0	0	0	0	0	0	0	0	9826.28	6201.82	3903.93	669.618	0	0
217	3.27_508.1303m/z		508.13	1	3.26898	0	0	Infinity	100 - 4.36	7965.24	21.66	0	0	0	0	0	0	0	0	0	0	0	0	0	0	0	0	800.408	3208.58	855.874	4151.9	0	0	0	0	498.039	1344.14	700.362	485.117	0	0	0	0	7880.05	6085.14	4591.63	5925.71	0	0
218	3.21_277.0825m/z		277.083	1	3.20945	0	0	Infinity	100	4323.41	22.2	0	0	0	0	0	0	0	0	0	0	0	0	0	0	0	0	1269.05	259.698	0	808.241	0	0	0	0	0	0	245.03	0	0	0	0	0	1589.88	1277.75	1621.15	351.981	0	0
219	3.22_191.0557m/z		191.056	1	3.2204	0	0	6.75581	100 - 8.03 - 1.19	620429	2.3	193051	191866	202254	179188	195889	206733	182414	198771	94547.7	89438.7	91330.8	92028.4	99126	98752.5	98216.2	92583.9	370729	376942	368622	427466	157510	170016	170313	181195	285390	259845	265435	258833	130956	88410.5	105986	89894.7	495305	530279	548650	500142	176814	184667
220	3.22_337.0925m/z		337.092	1	3.2204	0	0	6.66791	100 - 18 - 2.75	1.15293e+06	2.37	423223	395314	404329	358385	401991	414407	375546	404227	191481	181383	185003	164388	181079	176990	187557	174644	677329	688550	681073	783464	296152	300199	309253	311270	525122	482829	488479	476939	245702	165126	194459	167450	882871	937093	944780	858706	306627	320801
221	17.12_334.8239m/z		334.824	1	17.1189	0	0	87.7424	100 - 20.6	2315.91	7.55	0.951812	0	0	104.626	262.673	263.068	386.652	236.264	712.415	448.926	879.866	1236.95	1474.24	1079.12	1062.02	1677.94	1086.42	2047.34	2035.21	2071.23	2017.25	1449.83	1775.34	1852.5	1556.43	2380.85	2061.07	1975.6	2131.9	2439.13	2143.8	2434.96	2021.71	1044.2	1768.85	2019.23	1770.54	2166.01
222	13.14_631.3941m/z		631.394	1	13.1387	0	0	7.33155	100 - 21.1	86736	3.95	4377.02	7381.58	19497.5	16065.9	15671.8	18613.5	16188.6	15219.8	20291.7	21550.6	29186.7	46855.9	75923.2	87290.2	89772.9	93957.6	53610.9	44776.9	49180.5	44784.6	48477.5	63370.6	47063.8	40652.2	41371.3	46959.3	45579.7	44457.4	50807.2	62144.7	57266.2	67583.6	56722.3	39768.9	37578.6	40811.3	49291.2	58240.5
223	3.28_544.0519m/z		544.052	1	3.27993	0	0	Infinity	100 - 34.8	7269.44	15.94	0	0	0	0	0	0	0	0	0	0	0	0	0	0	0	0	1076.96	4633.36	775.641	4170.07	0	0	0	0	2220.82	1083.12	1376.36	950.567	0	0	0	0	9160.59	5675.34	6577.97	5544.63	0	0
224	3.28_483.1095m/z		483.11	1	3.27993	0	0	Infinity	100	2463.24	32.06	0	0	0	0	0	0	0	0	0	0	0	0	0	0	0	0	319.983	575.461	0	1110.75	0	0	0	0	278.691	0	295.792	0	0	0	0	0	2427.15	1194.47	1975.83	1396.71	0	0
225	3.28_250.0716m/z		250.072	1	3.27993	0	0	Infinity	100 - 11.6 - 0.146	33366.5	4.8	518.196	0	592.323	0	0	0	0	0	0	0	0	0	0	0	0	0	13901.2	20593.7	12967	21125.3	276.702	655.944	191.118	0	30599	27932.6	29900.9	27834.5	0	0	0	0	28285.8	23868.2	21859.2	19916.5	0	0
226	3.28_231.0656m/z		231.066	1	3.27993	0	0	Infinity	100 - 6.6	13302	10.93	3854.8	3564.12	2617.56	1396.37	3342.38	3818.41	2779.83	2629.06	0	0	0	0	0	0	0	0	4034.39	3590.29	2159.72	6163.42	966.993	2454.48	2533.01	2617.9	1768.72	901.315	1122.6	0	0	0	0	0	5343.02	6851.8	7876.43	4874.66	2090.86	1681.36
227	3.28_394.1260n	394.126	393.119	1	3.27993	0	0	Infinity	100 - 9.62	33381.7	6	7823	9478.73	6963.82	1892.28	8666.7	9063.96	7837.72	8598.27	0	0	0	0	0	0	0	0	11994.9	8650.32	6013.76	12265.3	823.055	6837.75	8882.34	5132.04	1002.06	1856.05	2117.7	0	0	0	0	0	13620.4	16384.3	18574.4	12548.5	3763.12	4897.41
228	3.12_286.0941n	286.094	321.055	1	3.12185	0	0	Infinity	100 - 0.371	6094.52	22.73	0	0	0	0	0	0	0	0	0	0	0	0	0	0	0	0	323.116	0	0	0	0	0	0	0	681.361	0	479.276	346.193	0	0	0	0	3190.82	4119.43	3043.49	1081.11	0	0
229	3.13_327.1079m/z		327.108	1	3.1328	0	0	Infinity	100 - 12.5	90696.1	3.3	25944.8	28830	19215.4	12611	22151	24714.9	19092.6	21550.4	0	0	0	0	0	0	0	0	25347.4	25762.2	23796.1	29002.7	18337.1	20786.2	17927.3	15832.4	941.211	1568.89	2238.39	1308.89	794.665	0	0	0	38266.9	38217.1	39520.2	30336.5	14176.4	12812.1
230	3.13_179.0556m/z		179.056	1	3.1328	0	0	Infinity	100 - 2.53	15045.6	3.61	3856.46	4602.95	3369.56	2252.29	4041.26	3866.66	3568.11	3963.26	0	0	0	0	0	0	0	0	4505.61	4603.81	3509.55	5202.56	3113.49	2706.17	2958.4	3465.41	281.216	424.177	104.038	0	0	0	0	0	6688.36	6966.29	6233.91	5442.72	2808.26	2559.67
231	3.12_409.9439m/z		409.944	1	3.12185	0	0	Infinity	100 - 3.1	13335	2.45	0	0	1404.05	0	0	0	0	462.762	0	0	0	0	0	0	0	0	6919.26	6505.23	1594.86	5089.54	0	0	0	0	5894.13	6223.23	6165.78	6182.39	0	0	0	0	9453.1	8337.65	10356.6	8578.52	0	0
232	3.12_620.0825m/z		620.082	1	3.12185	0	0	Infinity	100 - 19.1	20910.2	5.33	0	0	0	0	0	0	0	0	0	0	0	0	0	0	0	0	2587.15	0	0	1118.52	0	0	0	0	1260.13	2412.16	0	1556.66	0	0	0	0	9101.55	11473.1	17532	6563.15	0	0
233	3.12_611.1973m/z		611.197	1	3.12185	0	0	Infinity	100 - 18.1	5537.59	21.37	0	0	0	0	0	0	0	0	0	0	0	0	0	0	0	0	338.261	0	0	0	0	0	0	0	0	0	0	0	0	0	0	0	1183.37	1303.44	1672.33	443.582	0	0
234	3.13_147.0449m/z		147.045	1	3.1328	0	0	Infinity	100 - 0.567	7423.31	5.18	1047.91	1404.04	1222.06	907.722	1915.52	2035.66	1196.61	2019.6	0	0	0	0	0	0	0	0	1747.82	1406.72	1340.73	1867.71	1003.58	1842.01	1371.1	1091.86	57.2316	0	0	26.0047	60.6735	28.6419	0	61.6404	2696.52	3335.44	3227.27	2206.38	982.198	1171.95
235	3.15_113.0607m/z		113.061	1	3.1547	0	0	2.0295	100 - 6.45	54404.9	2.93	24270.2	28272.6	33297.2	29104.1	28671.1	28865.7	23848.4	25843	50305.4	51766.9	44374	50286.5	58518.7	49593.9	54605	54902	29382	30219.8	24910.3	33739.7	29419.8	32680.9	30011.1	28541.8	55732.2	54772.8	52063.8	54911.8	44366.9	40233.5	39724.7	37163.6	28440	28909.5	31159.8	27284.1	24810.1	30140.9
236	3.18_555.1709m/z		555.171	1	3.1766	0	0	Infinity	100 - 11.8	12353.2	14.32	0	0	0	0	0	0	0	0	0	0	0	0	0	0	0	0	0	254.26	367.126	0	0	0	0	0	0	0	0	0	0	0	0	0	1462.88	853.032	1151.19	388.004	0	0
237	3.19_353.0872m/z		353.087	1	3.18755	0	0	29.9296	100 - 10.1 - 0.234	83347.2	7.26	14753.2	11355	10438.4	5554.47	10081	8613.1	8452.28	12670.7	8810.82	7647.22	10874.1	20425.5	13419.5	15286.3	10382.8	12219.7	39572.4	38028.9	30930.9	52030.5	28488.6	36995.9	32981.8	46830.6	31023	26605.7	21924.9	24580	20427.7	14960.4	21067.8	20395.6	55962.5	76349.3	93284.6	107792	42838.1	45637.9
238	3.13_89.0246m/z		89.0246	1	3.1328	0	0	Infinity	100 - 0.532	1111.94	16.01	157.818	0	0	0	0	0	0	0	0	0	0	0	0	0	0	0	66.3804	143.829	0	303.313	0	0	87.8358	0	0	0	0	0	0	0	0	0	241.007	452.247	640.821	998.739	0	230.622
239	3.14_241.1188m/z		241.119	1	3.14375	0	0	Infinity	100 - 6.77	21855.9	4.57	214.267	77.3383	0	157.414	0	171.433	0	72.0084	118.731	234.071	0	0	0	0	0	0	6071.58	11469.1	19321.3	14121.1	0	0	0	0	3677.98	5097.22	4470.99	5069.12	0	0	0	0	16794.1	17830.7	16880.9	18460.2	0	0
240	3.14_407.0976m/z		407.098	1	3.14375	0	0	Infinity	100 - 10.5	23970.4	29.61	0	0	0	0	0	0	0	0	0	0	0	0	0	0	0	0	0	0	0	0	0	0	0	0	0	0	0	0	0	0	0	0	475.006	0	747.23	0.777052	0	0
241	3.29_132.0298m/z		132.03	1	3.29088	0	0	Infinity	100 - 1.01	2273.94	13.26	0	0	0	0	0	0	0	0	0	0	0	0	0	0	0	0	697.328	991.027	357.708	357.081	0	0	0	0	2928.3	2049.92	1862.84	2254.71	0	0	0	0	513.52	1406.52	702.029	794.37	0	0
242	3.36_417.0855m/z		417.086	1	3.35658	0	0	Infinity	100 - 12.7 - 0.45	27558.7	20.94	0	0	0	0	0	0	0	0	0	0	0	0	0	0	0	0	0	0	0	0	0	0	0	0	0	0	0	0	0	0	0	0	0	0	2088.48	0	0	0
243	3.39_210.0767m/z		210.077	1	3.38945	0	0	Infinity	100 - 9.72 - 0.176	54796.5	5.46	4947.72	6171.87	2948.97	4236.34	5268.29	4799.09	5904.13	2681.95	2291.19	2458.03	1772.64	1338.95	0	0	0	0	6217.94	9157.45	32975.2	11537.2	4024.89	4189.96	4224.46	5310.31	4461.73	4825.21	4072.34	5937.91	1729.04	1424.58	1419.14	956.235	24826.8	21055.3	16108.2	36629.3	3251.91	2655.72
244	3.39_109.0168m/z		109.017	1	3.38945	0	0	Infinity	100 - 4.03	4063.08	12.13	0	179.392	0	0	0	426.251	0	0	0	0	0	0	0	0	0	0	252.927	0	1553.2	843.946	287.977	0	0	172.135	0	0	0	216.535	0	0	0	0	1541.7	1298.25	763.396	2519.59	0	0
245	3.35_486.0942m/z		486.094	1	3.34563	0	0	Infinity	100 - 37	6415.99	20.47	0	0	0	0	0	0	0	0	0	0	0	0	0	0	0	0	1235.79	369.308	0	700.47	0	0	0	0	0	0	0	342.91	0	0	0	0	4185	3562.81	1841.75	845.348	0	0
246	3.35_395.0981m/z		395.098	1	3.34563	0	0	Infinity	100 - 8.29	3159.1	50.33	0	0	0	0	0	0	0	0	0	0	0	0	0	0	0	0	0	0	0	0	0	0	0	0	0	0	0	0	0	0	0	0	0	0	0	0	0	0
247	3.36_172.0975m/z		172.097	1	3.35658	0	0	28.6853	100 - 8.73 - 0.287	317152	3.88	50641.2	52550	41877.2	38853	49039.3	51769.4	44315.1	43455.2	16046.6	16508.2	13583.5	15755.9	16354.4	13313.6	15848.4	14549.3	115258	117957	112304	139909	46471.8	45060.4	42824.9	41822.5	74149.2	72440.8	67836.1	70075.9	21611.3	11133.4	13303.5	11618	203828	205854	204711	167393	31621.8	31941
248	3.39_166.0869m/z		166.087	1	3.38945	0	0	Infinity	100 - 4.32	4270.61	14.08	0	0	0	0	0	0	0	0	0	0	0	0	0	0	0	0	0	0	1675.93	849.717	0	0	0	0	0	0	0	0	0	0	0	0	1552.32	814.079	425.102	3917.47	0	0
249	3.44_387.0744m/z		387.074	1	3.43802	0	0	Infinity	100 - 5.83	15559.6	14.38	0	0	0	17.7547	0	0	0	0	0	0	0	0	0	0	0	0	47.9696	2.38343	0.801293	0	0	0	0	0	0	0	0	78.1146	0	0	0	0	4369.74	4899.3	5800.22	3567.24	0	0
250	3.44_409.1135m/z		409.113	1	3.43802	0	0	Infinity	100 - 2.83	13201.3	17.79	0	0	0	0	0	0	0	0	0	0	0	0	0	0	0	0	0	0	0	0	0	0	0	0	0	0	0	0	0	0	0	0	0	0	0	0	0	0
251	17.13_145.8920n	145.892	190.89	1	17.1299	0	0	7.80696	100 - 5.37	5809.92	4.22	535.135	602.83	752.955	1085.87	1085.8	1181.23	1043.02	2129.48	2141.43	2597.64	3070.06	4087.7	3601.27	3936.04	3615.23	5500.11	3596.43	4674.18	5062.41	4707.61	5190.73	4910.27	4409.43	4944.12	5619.4	6086.55	4960.88	6496.61	4710.25	5918.29	5089.04	7522.1	4645.14	4453.17	4547.44	6149.54	5382.62	5669.53
252	3.39_184.0977m/z		184.098	1	3.38945	0	0	Infinity	100	2756.7	20.06	0	0	0	0	0	0	0	0	0	0	0	0	0	0	0	0	0	0	873.476	0	0	0	0	0	0	0	0	0	0	0	0	0	1322.3	651.251	349.094	2375.36	0	0
253	3.41_379.1600m/z		379.16	1	3.40517	0	0	Infinity	100 - 4.89	7839.97	6.63	2911.08	1445.42	1722.04	1143.47	1803.11	2658.82	1380.7	1406.92	0	0	0	0	0	0	306.174	0	2248.31	2788.93	2081.08	2374.76	2895.21	616.105	2320.63	3089.77	0	0	0	0	297.167	0	0	0	4032.14	3550.9	2948.45	2976.16	969.985	516.756
254	3.41_370.9623m/z		370.962	1	3.40517	0	0	Infinity	100	2303.75	24.01	0	0	0	0	0	0	0	0	0	0	0	0	0	0	0	0	0	0	0	0	0	0	0	0	0	0	0	0	0	0	0	0	753.417	532.644	0	2431.09	0	0
255	3.31_441.1034m/z		441.103	1	3.31278	0	0	Infinity	100 - 13.8	16877.6	21.99	0	0	0	0	0	0	0	0	0	0	0	0	0	0	0	0	0	0	0	419.508	0	0	0	0	0	0	0	0	0	0	0	0	583.225	0	664.305	515.3	0	0
256	3.32_158.0818m/z		158.082	1	3.32373	0	0	Infinity	100	5011.33	3.22	0	0	0	0	488.266	0	0	0	0	0	0	0	1014.57	1399.44	700.714	1686.72	1182.63	2182.25	5238.78	1748.56	0	0	0	0	1488.52	2420.09	2828.83	1332.45	0	0	0	147.913	3173.29	3300.05	2839.92	4092.69	0	0
257	3.32_223.0609m/z		223.061	1	3.32373	0	0	Infinity	100	3964.59	13.65	288.194	0	0	0	0	394.665	0	258.033	0	0	0	0	0	0	0	0	0	0	0	0	0	0	0	0	0	0	0	0	0	0	0	0	587.32	0	383.99	493.322	0	0
258	3.30_394.1713m/z		394.171	1	3.30183	0	0	Infinity	100 - 3.89	7424.99	26.34	0	0	0	0	0	0	0	0	0	0	0	0	0	0	0	0	162.255	0	0	0	0	0	0	0	0	0	0	0	0	0	0	0	0	434.646	472.547	112.242	0	0
259	3.31_246.0978m/z		246.098	1	3.31278	0	0	13.4462	100 - 7.13	54114.6	3.56	17456.1	16741.7	8813.75	15745.8	15483.7	15043.1	16192.1	11936.2	10032.6	10041.1	8953.12	10075	4481.94	3420.24	3782.23	4413.72	8262.32	12687.6	32038	15291.3	12117.6	11799.9	10612.7	13477.5	7022.67	7995.75	6642.4	6451.64	8023.82	6706.55	8605.49	6849.95	25388.9	21059.6	17676.5	32954.8	9904.31	9012.67
260	3.31_228.0872m/z		228.087	1	3.31278	0	0	19.7502	100 - 7.9	26338.8	2.72	6095.22	7418.64	2751.57	5536.53	7180.15	6418.99	7602.69	5280.61	4417.24	4601.38	4714.61	4627.47	2182.42	721.113	980.304	1450.56	4460.11	6157.26	15603.4	7508.74	6034.43	4814.23	5224.82	6767.23	2824.21	4224.18	3540.14	3222.94	3127.24	3406.82	3788.21	2758.9	12645.8	11295.3	8830.68	16207	4780.47	4182.69
261	3.33_335.0766m/z		335.077	1	3.33468	0	0	17.8572	100 - 12.4 - 0.568	53099.2	7.7	16415.3	11763.5	21557	13384.9	15539.3	14136.3	17416.8	16733.4	7537.16	3835.33	4991.66	2918.58	9812.92	6957.51	10467.7	7540.75	38373.9	37062.6	27072.4	39699.2	12038.4	13836.9	10796.8	11534.1	20554.3	19489.5	17256.4	18156.3	9176.4	4953.5	7053.64	4864.14	44172.9	53277.7	58765.4	36528.8	10952.7	13568.3
262	3.35_351.1289m/z		351.129	1	3.34563	0	0	Infinity	100 - 4.92	21884	3.23	5217.33	4926.51	6280.81	6303.31	5878.52	6066.25	6192.31	6344.66	130.235	208.166	0	0	1227.54	195.077	1795.38	600.583	7282.69	7870.28	6564.31	8720.92	3272.74	6570.98	6285.71	5061.28	5215.82	4208.96	3816.01	3764.39	0	247.533	0	0	6810	8044.64	9966.52	6251.7	4482.22	5273.48
263	3.35_433.1818m/z		433.182	1	3.34563	0	0	Infinity	100 - 9.8	12853	25.25	0	0	0	0	0	0	0	0	0	0	0	0	0	0	0	0	1812.97	1010.31	1206.41	1453.78	0	0	0	0	473.516	0	387.665	0	0	0	0	0	4776.8	5159.53	5543	2341.11	0	0
264	3.35_295.1391m/z		295.139	1	3.34563	0	0	Infinity	100 - 6.57	6323.48	15.21	0	0	0	0	0	0	0	0	0	0	0	0	0	0	0	0	4885.91	5023.98	2476.69	3551.71	0	194.153	0	0	6697.99	5419.01	5673.42	7503.51	200.226	0	0	0	2352.99	3653.13	3963.97	2425.76	0	0
265	3.35_93.1390n	93.139	130.087	1	3.34563	0	0	30.6224	100 - 5.47	160572	4.78	20459.9	26363.1	17249.2	21926.6	23711.8	24001.2	22443.7	20925.6	9615.88	8288.63	8688.13	10054	7713.92	5288.28	8307.1	6965.64	50643.4	55674	65876.2	63518.6	20124.7	23321.3	21439.7	19963.3	35199.6	31915.1	29985.6	30350.2	10429.6	6456.79	7963.42	6229.16	94456.5	99763	95640.8	88797	15895.4	16871.9
266	3.35_216.0872m/z		216.087	1	3.34563	0	0	Infinity	100 - 8.63	53334.5	14.32	284.569	914.325	1137.29	435.049	1481.22	1540.73	580.748	0	0	0	0	0	0	0	0	0	10567.1	8989.65	8663.71	12081	572.29	532.394	485.899	308.08	4160.81	3069.19	3084.4	2830.71	0	0	0	0	26436.8	28447.9	27229.2	16732.9	199.126	0
267	3.35_241.1187m/z		241.119	1	3.34563	0	0	Infinity	100 - 8.22	32308.6	6.66	0	311.216	0	309.031	210.627	0	0	0	343.442	0	1074.22	1128.15	0	0	0	0	11749.4	23246.2	34793.9	29215.9	0	0	0	0	7071.53	10428.3	9920.42	9918.97	693.798	433.6	644.915	283.054	27304.9	31814.9	27432	32888.8	0	0
268	2.86_553.1557m/z		553.156	1	2.86043	0	0	Infinity	100 - 20.3 - 1.24	53477.9	8.26	833.481	0	0	0	0	1120.23	414.283	0	0	0	0	0	0	0	0	0	2415.21	0	0	2720.96	0	0	377.018	0	408.289	0	0	0	0	0	0	0	13763.8	16719.6	17029.6	10394.1	0	0
269	2.86_433.1139m/z		433.114	1	2.86043	0	0	Infinity	100 - 3.42	3998.44	16.38	0	0	0	0	0	0	0	0	0	0	0	0	0	0	0	0	0	0	0	0	0	0	0	0	0	0	0	0	0	0	0	0	433.968	0	0	0	0	0
270	2.86_232.0368m/z		232.037	1	2.86043	0	0	Infinity	100	2951.33	21.31	0	0	0	0	0	0	0	0	0	0	0	0	0	0	0	0	0	0	0	0	0	0	0	0	0	0	0	0	0	0	0	0	0	0	0	0	0	0
271	2.82_425.1085m/z		425.109	1	2.81663	0	0	Infinity	100 - 7.73	16969.3	9.6	0	0	0	0	0	0	0	0	0	0	0	0	0	0	0	0	0	0	0	0	0	0	0	0	0	0	0	0	0	0	0	0	0	0	0	0	0	0
272	2.85_395.0977m/z		395.098	1	2.84948	0	0	Infinity	100 - 17.6 - 1.74	187778	3.58	0	0	0	0	0	0	0	0	0	0	0	0	0	0	0	0	433.414	0	0	0	0	0	0	0	0	0	0	0	0	0	0	0	800.864	259.579	2230.07	0	0	0
273	2.85_325.0924m/z		325.092	1	2.84948	0	0	Infinity	100 - 7.31	19445.6	12.6	0	0	0	0	0	0	0	0	0	0	0	0	0	0	0	0	7054.24	7767.31	3142.23	8368.23	0	0	0	0	9982.84	6737.11	5832.46	5563.91	0	0	0	0	15655.4	17811.3	21006.2	12850.5	0	0
274	2.88_121.0292m/z		121.029	1	2.88233	0	0	Infinity	100 - 1.68	1259.33	45.52	0	0	0	0	0	0	0	0	0	0	0	0	0	0	0	0	0	0	0	226.089	0	0	0	0	0	0	0	0	0	0	0	0	0	292.883	327.275	232.246	0	0
275	2.94_371.1341m/z		371.134	1	2.94187	0	0	Infinity	100 - 14.1 - 0.666	48716.9	5.29	6581.86	6280.52	4765.13	3677.54	6988.53	7007.53	5710.3	8006.05	0	0	0	0	0	0	70.7064	0	8852.08	7829.97	5577.08	9665.98	5451.59	5801.81	5996.68	4794.94	2880.3	0	2260.52	1205.87	0	0	0	0	16121.7	15100.3	15585.1	11940.7	3089.52	2758.18
276	2.95_172.0975m/z		172.098	1	2.95282	0	0	Infinity	100 - 2.95	11527.3	27.21	0	0	0	0	0	0	0	0	0	0	0	0	0	0	0	0	287.667	232.193	0	0	0	0	0	0	0	0	0	0	0	0	0	0	1966.81	1550.43	1621.36	659.628	0	0
277	2.95_335.1577n	335.158	380.156	1	2.95282	0	0	Infinity	100 - 4.29	15192	36.28	0	0	146.433	0	38.4051	0	0	0	0	0	0	0	0	0	0	0	0	0	0	0	0	0	0	0	0	0	0	0	0	0	0	0	1592.87	1594.74	1728.38	0	0	0
278	2.90_241.1189m/z		241.119	1	2.89807	0	0	Infinity	100 - 2.28	6421.33	5.36	856.151	948.774	328.513	1453.5	1575.81	0	0	449.467	0	0	0	0	0	0	0	0	3025.51	4331.59	5474.48	5436.15	609.266	599.202	1227.56	885.3	613.251	1268.94	891.235	679.974	0	0	0	0	5640.62	6548.51	5559.71	6548.75	0	634.217
279	2.90_603.1560m/z		603.156	1	2.89807	0	0	Infinity	100 - 11.7	3551.7	18.54	0	0	0	0	0	0	0	0	0	0	0	0	0	0	0	0	0	0	0	0	0	0	0	0	0	0	0	0	0	0	0	0	0	0	0	0	0	0
280	2.93_557.1508m/z		557.151	1	2.93092	0	0	Infinity	100 - 21.8 - 1.2	98149.8	13.38	0	382.99	0	0	0	660.031	0	465.875	0	0	0	0	0	0	0	0	1016.61	0	0	600.822	0	156.84	0	0	0	0	0	0	0	0	0	0	1368.74	835.84	0	0	0	0
281	16.78_736.4891m/z		736.489	1	16.7809	0	0	28.4195	100 - 34.2	49610.1	5.43	1638.31	4322.01	1431.45	2601.96	3548.41	3013.41	2962.76	2662.77	2884.04	3725.84	1452.86	2344.84	2313.9	1011.45	1851.61	1805.58	5731.13	5060.83	3994.9	5383.25	2599.28	2857.87	2761	2539.55	4385.99	4380.82	5721.63	7577.22	3932.78	2688.1	1325.15	4133.19	5686.69	9804.53	13016	5830.19	2146.09	2805.62
282	2.75_585.2394m/z		585.239	1	2.75093	0	0	4.18423	100 - 17.9 - 1.5	56487.8	6.16	13508.7	15483.1	19447.3	21428.2	19190.5	16880.6	20166.6	13602.9	58550.7	58618.4	51329.5	57452.4	68738.3	49810.8	51754.7	52686.7	16818.6	19836	18730.6	17802.7	22429.6	18807.5	21781.7	21461.5	48393.3	52901.8	44621.3	58792.9	46895.7	36891.2	42954.9	39302.2	19429.7	18105.5	14153.7	16625.6	17019	12631.6
283	2.75_647.2174m/z		647.217	1	2.75093	0	0	Infinity	100 - 22.9	12996.3	25.22	0	0	0	0	0	0	0	0	0	0	0	0	0	0	0	0	0	0	0	345.33	0	0	0	0	0	0	0	0	0	0	0	0	544.531	1694.86	0	0	0	0
284	2.74_191.0557m/z		191.056	1	2.73998	0	0	4.80428	100 - 7.74 - 1.01	386772	3.81	218415	218489	205560	140112	218414	228630	199194	220659	111927	111845	119144	109088	142523	112927	122359	122583	273914	241339	232811	309487	160137	165877	150867	144547	206011	173128	174450	163424	135926	98110.5	118700	98971.5	304012	336834	339072	247152	135048	139157
285	2.74_353.0873m/z		353.087	1	2.73998	0	0	4.48624	100 - 17.6	418309	2.18	268082	256600	241560	169729	253768	269026	231665	259777	135471	134849	140278	133433	161496	132952	146747	146860	297427	272567	262251	340486	183440	192151	167784	161623	229490	201172	204331	188260	157772	115542	140028	120593	337879	374541	374390	279475	153635	159230
286	2.74_707.1814m/z		707.181	1	2.73998	0	0	60.985	100 - 25.2 - 4.51 - 0.162	190903	8	57476.1	68704.3	56155.6	22506.1	65873.4	70815.5	47735	53540.3	11806.4	9731.53	10447	11761.4	22427.4	13759.9	19283.6	17251.1	118284	79297.6	70189	135339	31128.7	34495.3	31856.3	28374.2	50952.9	39577.3	37087.8	32099.5	21127.1	9237.76	14646.9	8514.67	132735	156058	170596	78782.6	17726.1	18573.7
287	2.76_293.1235m/z		293.124	1	2.76188	0	0	30.1951	100 - 11.7 - 0.548	213318	2.06	15889.6	18312.6	17213.4	16149.5	16738.8	16303.6	17042.8	17026.2	9290.05	9008.85	9673.49	9561.3	9841.19	8197.53	11171	11343	24046.4	24298.2	19408.9	27206.8	14151	19062.8	17858.1	17792.2	17320.5	17495.1	18837.8	17887.5	9657.19	6930.52	8405.57	7179.49	35242.5	33979.4	35379.1	28567.1	15903.5	16058.9
288	2.79_289.1650m/z		289.165	1	2.79473	0	0	3.87924	100 - 5.8 - 0.108	40574.2	3.05	9340.03	10803.7	13349.9	14415.4	11064.1	9524.2	11386.9	9862	37981.2	39782.6	34516.9	37018.2	39435.6	36721.6	43066.2	40531.2	9818.43	14775.3	10871.8	12984.7	13715.4	12601.4	13778.4	13446.6	38591.3	34345.6	40922.2	45178.2	31282.8	26915.5	31455.1	31225.3	12667.7	12581.3	12407.2	11829.1	13539.8	12522.9
289	2.81_129.0554m/z		129.055	1	2.80568	0	0	Infinity	100 - 0.123	5913.23	8.02	0	0	0	0	0	0	0	0	0	0	0	0	0	0	0	0	2493.4	2742.28	3512.35	2590.44	0	0	136.133	306.957	1807.24	1516.37	1326.07	1450.51	0	0	0	0	7315.68	5341.85	5634.56	5360.85	0	0
290	2.82_393.0820m/z		393.082	1	2.81663	0	0	Infinity	100 - 13.6	54493.4	9.31	0	0	0	0	0	0	0	0	0	0	0	0	0	0	0	0	0	0	0	0	0	0	0	0	0	0	0	0	0	0	0	0	0	229.511	572.471	0	0	0
291	2.78_386.1206n	386.121	385.113	1	2.78378	0	0	14.591	100 - 14.9	323509	10.46	110672	74994.2	120627	78260.7	86264.4	79632.7	76400.9	100519	18633.1	22434.1	20139.6	27480.5	38254.6	33733.7	45826.1	39766.7	54869.2	73820.1	40398.4	79395.8	86987.5	106157	114243	74190.4	37683.7	28578.2	32132.2	23323.2	37725.8	21723.3	37138.7	21560.4	92401.3	71122.5	90009.9	48159	97324	108937
292	2.78_223.0606m/z		223.061	1	2.78378	0	0	14.1081	100 - 9.84	70909.8	12.66	20723.9	11397	25063.7	14160.9	17211.3	15654.9	16264.7	20601	3923.06	5768.39	4169.22	6244.05	8305.44	6841.73	10031.9	8342.84	11900.7	15753.8	7614.46	18493.4	18825.5	22404.8	25070.4	16071.4	7146.42	5652.69	6941.35	4997.75	7539.33	4633.74	6948.27	4034.39	18993.2	14519.8	16778.3	11072	21966.8	20682.8
293	13.41_607.3613m/z		607.361	1	13.4111	0	0	6.89057	100 - 21.6 - 1.24	586517	5.74	80661.2	80092.8	188617	126979	100841	82742.4	88876	90248.2	128750	113453	109972	150534	538888	519433	656209	631537	174131	113113	96059	120683	137715	228489	181752	145684	181746	161484	153872	169261	138681	110148	152147	113611	103752	98977.2	83294.4	69022.2	117195	139334
294	2.96_159.0658m/z		159.066	1	2.96377	0	0	11.2942	100 - 4.56	26569.9	4.69	3012.04	3437.35	4629.3	5968.5	3529.18	2555.93	5006.49	2885.09	27324.7	27705	23680.2	27569.8	27710.1	22676.2	23590	24118	2344.35	4343.9	5112.1	3602.07	5134.68	5393.25	4813.88	5196.83	22199.1	20634.5	21092.8	24205.1	23350.5	19878.4	20463.6	20330.7	4025.42	3330.94	2012.28	2498.69	4179.45	3153.33
295	13.31_299.2585m/z		299.259	1	13.3078	0	0	13.0966	100 - 10.8	25328	6.18	10981	10541.5	5875.07	11277.8	11748.7	8509.22	8236.92	7287.18	22161.5	27183.6	26989.5	24977.6	10522.4	9120.17	11013.5	11522.9	4711.29	1880.76	3892.62	2266.7	6247.05	5356.56	7146.73	6532.41	5618.67	5167.41	5714.97	7123.13	14006	14700.2	16608.5	15531.3	2623.83	2808.4	1797.44	1939.49	6630.12	4827.41
296	3.07_571.1665m/z		571.167	1	3.0671	0	0	Infinity	100 - 22.7	60016.9	14.75	0	0	0	0	0	0	0	0	0	0	0	0	0	0	0	0	1141.06	0	0	0	0	0	0	0	0	0	0	0	0	0	0	0	686.292	916.212	1836.49	0	0	0
297	3.08_130.0869m/z		130.087	1	3.07805	0	0	Infinity	100	2595.7	9.97	0	504.662	0	331.81	273.797	0	0	0	0	0	0	0	0	0	0	0	899.354	1937.14	1635.53	2212.55	0	272.456	0	0	394.452	879.867	371.837	254.756	0	0	0	0	2268.73	2781.01	2383.94	2273.5	215.591	0
298	3.03_293.1236m/z		293.124	1	3.02947	0	0	Infinity	100 - 1.34	7836.53	9.82	0	0	0	0	0	0	0	0	0	0	0	0	0	0	0	0	0	0	0	0	0	0	0	0	0	0	0	0	0	0	0	0	622.436	0	966.814	0	0	0
299	3.04_289.1649m/z		289.165	1	3.04042	0	0	3.31628	100 - 8.92 - 0.178	53376.9	3.44	13397.3	15765.4	19414.7	27423.4	19519.2	15045	17626.5	13174.9	50263	51573.7	45309.7	44130.5	52884.9	49624.5	58076.3	52921.8	14024.5	19904.4	14320.1	16132.8	23625.2	19952.6	22963.7	24214.1	49124	44680.1	49647	54456.5	39558.1	37414.1	40241.6	37927.3	17224.8	17198.8	17713	13561.4	21735.2	21007.7
300	3.04_224.0916m/z		224.092	1	3.04042	0	0	Infinity	100	1808.01	30.12	0	0	0	0	0	0	0	0	0	0	0	0	0	0	0	0	0	0	0	0	0	0	0	0	0	0	0	0	0	0	0	0	0	0	0	0	0	0
301	3.08_259.0719m/z		259.072	1	3.07805	0	0	Infinity	100	1767.27	34.52	0	0	0	0	0	0	0	0	0	0	0	0	0	0	0	0	0	0	331.651	113.634	0	0	0	0	0	0	0	0	0	0	0	0	453.014	152.561	55.2967	298.019	0	0
302	3.12_162.0523n	162.052	207.051	1	3.12185	0	0	Infinity	100 - 5.29	35074.8	4.22	283.294	0	1433.95	0	0	50.4232	0	0	0	0	0	0	164.906	0	0	0	9098.65	8664.91	2431.82	8087.02	0	40.5915	0	67.2958	9963.47	7927.06	5287.26	6924.19	0	0	0	0	20386.1	24665.9	24906.9	15040.5	0	7.76172
303	3.12_407.9465m/z		407.946	1	3.12185	0	0	Infinity	100 - 5.57	23805.2	6.08	0	0	2510.82	0	0	0	0	0	0	0	0	0	553.684	0	0	0	9876.64	10799.3	4517.62	10564.6	0	0	0	0	9936.06	11922.5	8241.48	10336.3	667.465	0	0	0	16163.1	18909.7	18534.3	16647.3	0	0
304	3.12_428.0043m/z		428.004	1	3.12185	0	0	Infinity	100 - 7.92	19548.1	8.57	0	0	988.242	0	0	0	265.877	0	0	0	0	0	0	0	0	0	9362.02	8490.99	2878.59	7581.88	0	443.878	0	0	8909.51	8930.85	7798.26	6341.7	333.214	0	0	0	15132.2	16411.7	15167.5	13069.1	0	0
305	13.30_645.4488m/z		645.449	1	13.2968	0	0	125.908	100 - 35	30098.3	5.76	45.8507	419.292	324.467	166.587	858.519	1030.46	1131.82	3151.45	2580.99	4096.01	5479.86	8862.41	15351.6	18787	19377.1	12557.6	11151.9	5866.17	6038.28	20422.2	20360.3	24580.6	20631.4	19829.7	21474.7	25812.9	26840.6	28836.3	31032.3	30629.2	27523.1	31208.5	17913.8	3801.74	9893.63	7516.25	15042.6	17359.6
306	3.11_409.1131m/z		409.113	1	3.1109	0	0	Infinity	100 - 11.5	40036.2	6.53	0	0	0	0	0	0	0	0	0	0	0	0	0	0	0	0	620.111	0	0	0	0	0	0	0	0	0	0	0	0	0	0	0	0	0	269.283	8.36502	0	0
307	3.12_284.0891n	284.089	329.087	1	3.12185	0	0	Infinity	100 - 13.7 - 0.538	337444	5.29	1026.52	2267.41	17673.3	1374.17	793.464	2362.16	1694.1	4012.38	0	0	0	0	751.33	468.083	1577.61	60.8025	94582.7	87628.2	24638.4	83373	1167.34	1837.79	643.619	3291.53	94905.8	83335.7	66774.5	68458.6	1149.36	0	0	0	191530	226521	239413	146121	0	1324.32
308	2.96_232.0371m/z		232.037	1	2.96377	0	0	Infinity	100	2162.28	29.63	0	0	0	0	0	0	0	0	0	0	0	0	0	0	0	0	0	0	0	0	0	0	0	0	0	0	0	0	0	0	0	0	0	0	0	0	0	0
309	2.96_213.0183m/z		213.018	1	2.96377	0	0	Infinity	100	1773.96	31.55	0	0	0	0	0	0	0	0	0	0	0	0	0	0	0	0	0	0	0	0	0	0	0	0	0	0	0	0	0	0	0	0	0	0	0	0	0	0
310	2.99_412.1939n	412.194	457.192	1	2.98567	0	0	Infinity	100 - 9.96	22938.5	6.24	9169.94	8618.77	8461.48	6460.88	8719.64	7535.13	9800.22	9864.38	0	0	0	0	495.815	0	273.663	386.395	16409.6	21051.7	15697.2	18313.7	9975.02	6329.69	7420.58	8053.11	16125.7	12275.2	15737.2	15965.1	0	0	38.4351	0	21085.2	19121.6	20854.9	14944.2	6381.89	7422.03
311	2.96_395.0978m/z		395.098	1	2.96377	0	0	Infinity	100 - 12.9 - 2.22	202038	8.64	4231.46	5120.78	741.963	78.6866	0	0	996.647	0	0	0	0	0	0	0	0	0	5387.96	2025	1019.95	0	1496.09	4347.9	0	0	0	0	0	0	0	0	0	0	3861.56	0	5559.5	3099.1	0	0
312	2.96_246.0976m/z		246.098	1	2.96377	0	0	Infinity	100 - 3.47	12899.2	5.63	2370.12	1900.9	0	1029.6	2088.89	1465.41	1897.12	1257.28	0	345.697	0	0	0	0	0	0	1190.15	2110.62	11148.4	2917.61	1136.19	428.049	1205.43	1068.48	313.409	0	0	0	0	0	0	0	5851.41	5408.75	4169.08	9917.94	497.046	255.157
313	2.96_130.0871m/z		130.087	1	2.96377	0	0	Infinity	100	6007.38	7.32	263.931	0	0	860.426	0	270.021	0	0	0	0	0	0	0	0	0	0	946.653	1914.21	3292.24	2149.7	0	0	320.2	0	0	0	318.241	832.305	0	0	0	0	3127.71	3908.1	3403.94	2990.8	312.079	0
314	3.00_236.0560m/z		236.056	1	2.99662	0	0	11.3732	100 - 11.9 - 0.933	505816	6.77	212715	259027	230091	236769	232704	209242	238632	193914	43988.2	52311.4	40249.2	54265.6	56722.7	42733.6	68244.9	54829.9	208037	249818	237868	279188	196628	228358	205388	260940	110224	94073	97145.1	85660.9	55116.4	36611.3	49462.1	36707.7	275498	275353	246004	239755	218197	224665
315	13.34_705.3479m/z		705.348	1	13.3406	0	0	Infinity	100 - 16.4	10006.7	26.45	0	315.708	0	0	0	0	0	0	0	0	0	0	104.174	0.306598	410.163	5.71693	0	0	0	0	0	0	0	169.615	0	0	0	0	0	0	0	165.726	0	0	0	0	0	0
316	3.02_387.0749m/z		387.075	1	3.01852	0	0	Infinity	100 - 12.9 - 0.838	49574	18.03	0	0	0	96.1813	10.9692	0	0	0	0	0	0	0	0	0	0	0.471055	91.5975	0	0	48.3557	0.172127	0	0	0	0	34.677	0	0	0	0	0	0	11929.7	12507.4	15391.7	9274.42	0	0
317	3.02_165.0013m/z		165.001	1	3.01852	0	0	Infinity	100	3659.46	16.59	0	0	0	0	0	0	0	0	0	0	0	0	0	0	0	0	0	0	0	0	0	0	0	0	0	0	0	0	0	0	0	0	317.608	302.6	432.816	371.592	0	0
318	3.00_192.0661m/z		192.066	1	2.99662	0	0	19.6166	100 - 8.47	52572	6.8	16695.1	22430.7	21035.6	21863.9	20483.5	18252	21028.5	15780	1943.42	3980.45	2617.54	3675.34	4805.12	2590.87	6027.99	4553.75	17972.7	23156.6	21746.4	27409.2	16664.6	21960.2	19636.9	26317.8	10007.6	8635.76	8508.99	7277.53	4026.43	2138.88	2920.86	1633.72	27289.4	29638	23815.9	23160.8	20549.6	18784
319	3.00_411.1418m/z		411.142	1	2.99662	0	0	Infinity	100 - 13.3	14048.1	14.99	0	145.318	82.7853	0	273.704	117.146	317.774	0	0	0	0	0	0	0	0	0	5280.26	5001.14	1229.45	5776.5	0	44.0943	86.2588	68.2308	5424.94	5107.06	4173.98	6601.78	0	0	0.121837	0	12592.8	15065.8	14951.9	10622.3	0	0
320	3.00_526.0319m/z		526.032	1	2.99662	0	0	Infinity	100 - 33.2	11541.1	28.21	0	4474.63	1585.09	4075.28	4857.8	4082.07	2374.47	1756.62	0	0	0	0	0	0	0	0	2636.95	2816	2471.81	4521.99	2071.74	3765.63	3446.95	5242.55	0	0	0	0	0	0	0	0	2060.31	3245.74	0	2659.8	1876.03	4229.12
321	3.45_446.1409n	446.141	491.14	1	3.44897	0	0	Infinity	100 - 5.66	12467.7	17.98	0	0	0	549.634	0	0	0	0	0	0	0	0	0	0	0	0	1040.08	4146.03	707.645	4821.03	0	0	0	0	523.844	436.885	2865.58	0	0	0	0	0	9418.51	3981.91	2183.07	5224.37	289.655	0
322	3.90_409.1134m/z		409.113	1	3.89655	0	0	Infinity	100 - 15.2 - 0.884	100965	4.07	9934.65	10179.8	3926.02	1017.62	7178.47	8523.75	6718.88	9046.3	0	0	0	0	0	0	0	0	9441.75	10387.9	9921.19	9701.2	6415.18	12784	7264.13	5358.81	0	0	0	0	0	0	0	0	20362.1	14156.9	16403.7	12183	6265.04	1813.82
323	3.91_206.0816m/z		206.082	1	3.91227	0	0	Infinity	100 - 2.99	7529.55	4.85	56.0633	0	0	0	0	0	0	0	0	0	0	0	0	823.122	523.672	0	3992.01	6448.24	6929.76	6444.98	0	0	0	0	4979.18	5002.62	5154.83	5521.23	0	0	0	0	7907.55	8076.58	7426.33	6707.73	0	0
324	3.91_391.1029m/z		391.103	1	3.91227	0	0	Infinity	100 - 2.15	5121.41	15.92	0	0	0	0	0	0	0	0	0	0	0	0	0	0	0	0	0	0	0	0	0	0	0	0	0	0	0	0	0	0	0	0	1782.02	1933.34	2634.78	798.227	0	0
325	3.86_230.0580m/z		230.058	1	3.8637	0	0	Infinity	100	2539.2	17.22	0	0	0	0	0	0	0	0	0	0	0	0	0	0	0	0	0	0	0	0	0	0	0	0	0	0	0	0	0	0	0	0	170.364	0	0	0	0	0
326	3.87_187.0398m/z		187.04	1	3.87465	0	0	Infinity	100	1192.09	44.38	0	0	0	0	0	0	0	0	0	0	0	0	0	0	0	0	0	0	0	0	0	0	0	0	0	0	0	0	0	0	0	0	0	0	0	0	0	0
327	3.89_698.1867m/z		698.187	1	3.8856	0	0	Infinity	100 - 16.2	11777.1	23.16	0	0	0	0	0	0	0	0	0	0	0	0	0	0	0	0	0	0	0	0	0	0	0	0	0	0	0	0	0	0	0	0	732.052	887.384	0	659.162	0	0
328	3.91_271.0604m/z		271.06	1	3.91227	0	0	Infinity	100 - 5.97	2429	20.16	0	0	0	0	0	0	0	0	0	0	0	0	0	0	0	0	0	0	0	73.6445	0	0	0	0	0	0	0	0	0	0	0	0	662.868	377.924	792.097	0	0	0
329	3.96_323.1362n	323.136	368.134	1	3.95608	0	0	595.226	100 - 15.8 - 0.206	82547.8	4.61	124.22	448.021	204.267	118.271	482.893	571.368	179.023	393.5	297.07	156.285	183.224	164.124	349.618	232.609	351.758	216.319	78711.7	88526	76622.6	86330.8	0	285.016	544.659	379.447	69613.7	70862.8	54190.7	89026.7	657.484	318.357	192.24	134.147	72099.3	76354.2	80439.4	74664.9	128.029	233.986
330	3.96_467.0525m/z		467.052	1	3.95608	0	0	Infinity	100	3186.99	12.63	0	0	0	0	0	0	0	0	0	0	0	0	0	0	0	0	3280.25	2475.7	3769.74	3222.27	0	0	0	0	2721.07	2323.85	1955.07	3061.88	0	0	0	0	1671.45	2515.17	3721.19	2840.27	0	0
331	17.06_223.8716m/z		223.872	1	17.0594	0	0	2.29206	100 - 1.21	22730.3	1.56	24097.3	20548.5	22547.1	23728.4	20819.9	21210.3	20871.2	22713.3	20898.4	22059.7	24357.7	21214.8	15855.4	20479.4	18852.7	16417.5	12038.2	15170.6	17328.1	16024.4	13409.3	13686.7	13201.8	13299.8	13427.6	13193.8	13381.8	11647.3	13050.3	14282.8	14766.3	16092.7	10919.6	12578	11015.2	15060.3	12875.7	12820.7
332	3.92_536.1340m/z		536.134	1	3.92322	0	0	Infinity	100 - 16.3 - 2.88	77608	12.51	0	0	0	0	0	0	0	0	0	0	0	0	0	0	0	0	1292.47	2573.14	1025.15	10590.5	0	0	0	0	1734.4	4143.4	5889.61	1081.34	0	0	0	0	31757.3	28066.7	15369.7	14255.5	0	0
333	3.92_581.1865m/z		581.187	1	3.92322	0	0	Infinity	100 - 10.8	8871.1	21.66	1204.48	2379.81	757.888	1359.71	2050.06	2517.22	2365.34	3355.14	0	0	0	0	0	0	0	0	3735.09	3383.62	1303.89	2719.94	1332.74	365.053	1633.52	2321.11	0	0	0	0	0	0	462.276	517.631	3058.18	3427.03	6749.03	1609.68	1787.71	1124.31
334	12.78_814.5549m/z		814.555	1	12.7788	0	0	211.983	100 - 27.7	61164.6	3.56	0	94.3867	481.833	577.919	467.682	1228.42	729.674	523.105	1313.23	995.49	3934.83	7142.01	6773.65	10430.3	11802.6	11960.5	12583.5	14359.2	16386.4	18856	15549.9	12950.2	17877.7	19652.1	26761.2	27331.1	30533	40491.1	41468.5	50634	47340.4	65442.9	45609.8	37425.3	28223.5	35467.7	43375.1	44567.2
335	3.81_555.1712m/z		555.171	1	3.80895	0	0	Infinity	100 - 17.1 - 0.8	106427	2.81	15073.6	14371.8	5408.48	3133.53	12218.9	19144.2	7072.87	15862.2	0	0	0	0	0	0	0	0	18486.3	15761.2	14417.5	19997.5	12061.2	20642.1	15894.7	10133.2	0	0	0	94.052	527.273	0	0	198.742	37149.5	23879.5	30266.7	24359.7	9304.83	3490.14
336	3.81_201.1122m/z		201.112	1	3.80895	0	0	Infinity	100 - 16.7	2092.2	10.79	5.2909	0	0	0	0	0	0	0	0	0	0	0	0	0	0	0	0	0	0	335.498	0	0	0	0	0	0	0	0	0	0	0	0	2172	1899.82	2375.64	1921.35	0	0
337	3.82_391.2076m/z		391.208	1	3.8199	0	0	Infinity	100	2527.94	1.75	0	0	0	0	0	0	0	0	0	0	0	0	0	0	0	0	0	0	0	1478.58	0	0	0	0	0	281.026	0	382.279	0	0	0	0	2239.59	3610.78	2525.29	810.025	0	0
338	17.07_500.7838m/z		500.784	1	17.0704	0	0	6.12526	100 - 0.569	36971.9	4.48	41004.8	38275.2	31939.3	36668.3	31429.9	33382.7	34802	32169.2	34084.5	32723.1	31035.5	27726.8	21467.1	17739.1	13922.9	16734.7	13851	21223.8	16939.9	16173.5	16600	18165	10095.6	13485.6	15278	14720.2	13310.6	9486.8	8572.31	16382.7	13568.1	13989.2	7927.12	10706.9	6736.59	10984.9	8590.92	8367.9
339	3.80_173.0815m/z		173.081	1	3.79798	0	0	Infinity	100 - 2.88	7612.62	5.99	609.756	521.448	0	1660.3	1914.77	417.668	496.919	603.481	4662.23	7378.28	8732.82	9677.15	4059.98	2894.48	3850.12	5608.16	0	0	0	0	2374.86	1274.33	2614.51	1173.52	543.742	1495.22	1212.12	1299.03	5571.32	5368.5	4900.44	5007.9	322.05	0	187.541	0	1668.71	1105.23
340	3.80_661.1432m/z		661.143	1	3.79798	0	0	Infinity	100 - 19	12857.4	46.9	0	0	0	0	0	0	0	0	0	0	0	0	0	0	0	0	0	0	0	0	0	0	0	0	0	0	0	0	0	0	0	0	0	0	0	0	0	0
341	3.82_391.1604m/z		391.16	1	3.8199	0	0	Infinity	100	7066.21	22.28	0	0	0	0	0	0	0	0	0	0	0	0	0	0	0	0	0	0	0	75.6257	0	0	0	0	0	0	0	116.83	0	0	0	0	1670.06	1306.54	1666.43	479.378	0	0
342	3.86_215.0345m/z		215.035	1	3.8637	0	0	Infinity	100 - 3.35	6044.84	6.6	290.88	0	0	0	0	0	0	0	0	0	0	0	0	0	0	0	0	0	0	0	11.5746	0	0	0	0	0	0	0	0	0	0	0	771.64	109.55	26.9228	182.652	0	0
343	3.86_407.1351m/z		407.135	1	3.8637	0	0	Infinity	100 - 4.48	4253.07	11.39	0	0	0	0	0	0	0	0	0	0	0	0	0	0	0	0	0	0	0	0	0	0	0	0	0	0	0	0	0	0	0	0	63.5628	0	0	0	0	0
344	3.86_632.1814m/z		632.181	1	3.8637	0	0	Infinity	100 - 17.2	3176.75	14.02	0	0	0	0	0	0	0	0	0	0	0	0	0	0	0	0	0	0	0	0	0	0	0	0	0	0	0	0	0	0	0	0	0	0	0	0	0	0
345	3.84_555.1320m/z		555.132	1	3.8418	0	0	Infinity	100 - 27.9 - 2.35	17800.4	21.44	7.19633	351.238	0	0	439.769	419.344	0	363.137	0	0	0	0	0	0	0	0	507.161	103.573	34.5073	337.767	118.303	288.804	102.664	155.231	0	0	0	0	0	0	0	0	1021.22	1152.45	858.165	1464.35	451.035	0
346	3.86_426.2095n	426.209	471.208	1	3.8637	0	0	3.12497	100 - 18 - 1.17	197948	2.15	77545.5	56522.4	43688.8	89066.4	67070.4	55387.6	67846.5	63070.7	111268	141475	136899	213644	184498	136049	205183	193742	59122.6	75937.8	81845	76933	115822	107728	103250	85334.8	174961	169560	180440	182978	174481	178647	169745	176218	73812.6	68286.3	70263.3	59376.3	100169	98477.5
347	3.86_245.0815m/z		245.082	1	3.8637	0	0	Infinity	100 - 3.53	7993.99	3.21	0	0	0	0	0	0	0	0	0	0	0	0	0	0	0	0	0	0	0	0	0	0	0	0	0	0	0	0	0	0	0	0	772.76	0	485.425	0	0	0
348	3.98_455.1014m/z		455.101	1	3.97798	0	0	Infinity	100 - 5.55	7594.52	23.45	0	0	0	0	0	0	0	0	0	0	0	0	0	0	0	0	0	0	0	0	0	0	0	0	0	0	0	0	0	0	0	0	0	0	0	0	0	0
349	4.13_393.1756m/z		393.176	1	4.12512	0	0	Infinity	100 - 11.7	10007	7.95	2295.37	1862.89	1767.73	1762.32	1784.05	2603.5	1918.31	2187.46	0	0	0	0	0	0	182.985	0	2421.44	2355.96	2732.33	3244.59	1867.11	2334.48	2345.64	1379.61	1536.28	1060.08	931.615	909.013	321.785	0	0	0	4651.93	4719.26	4224.78	3774.21	1760.96	1109.43
350	4.13_200.0708m/z		200.071	1	4.12512	0	0	Infinity	100	2425.79	25.09	0	0	0	0	0	0	0	0	0	0	0	0	0	0	0	0	0	0	0	0	0	0	0	0	0	0	0	0	0	0	0	0	0	0	0	0	0	0
351	4.15_421.1132m/z		421.113	1	4.14702	0	0	Infinity	100 - 10.1	10192.3	38.78	0	0	0	0	0	0	0	0	0	0	0	0	0	0	0	0	0	0	0	0	0	0	0	0	0	0	0	0	0	0	0	0	405.31	650.773	1040.96	0	0	0
352	4.11_785.2264m/z		785.226	1	4.11417	0	0	Infinity	100 - 24.8	7440.4	17.62	0	0	0	0	0	0	0	0	0	0	0	0	0	0	0	0	227.297	0	0	0	0	0	0	0	0	0	0	0	0	0	0	0	0	0	0	0	0	0
353	4.11_215.0345m/z		215.034	1	4.11417	0	0	Infinity	100	7715.96	13.24	556.096	658.225	0	0	668.523	682.315	419.596	375.583	0	0	0	0	0	0	0	0	400.865	784.413	223.256	1126.16	642.723	831.941	309.285	353.15	0	0	0	0	0	0	0	0	2217.43	1179.73	1930.97	1045.53	372.04	0
354	4.13_544.2021n	544.202	579.171	1	4.12512	0	0	68.75	100 - 20.9 - 3.98	215544	10.74	73124.7	60266	60611.6	45712.8	73307.9	60262.5	57658.9	63882.2	4915.02	2843.99	1632.99	3148.75	5955.73	4424.72	2372.43	2492.71	50071.7	37979.4	34822.5	48479.7	22150.3	12624.9	39536.1	45088.8	4393.16	6267.22	3424.24	3568.81	14435.7	7153.61	15310.5	7872.86	36619.4	45253	58031.5	27567.9	43490.3	66267.3
355	4.16_425.1083m/z		425.108	1	4.15797	0	0	Infinity	100 - 5.7	10708.9	16.39	0	0	0	0	0	0	0	0	0	0	0	0	0	0	0	0	0	0	0	0	0	0	0	0	0	0	0	0	0	0	0	0	342.168	342.494	391.719	0	0	0
356	4.21_277.0533m/z		277.053	1	4.21272	0	0	Infinity	100 - 3.39	4495.02	10.63	0	0	0	0	0	0	0	0	0	0	0	0	0	0	0	0	0	0	0	0	0	0	0	0	0	0	0	0	0	0	0	0	0	200.15	0	0	0	0
357	4.21_405.2223m/z		405.222	1	4.21272	0	0	Infinity	100 - 3.7	2439.34	14.1	0	0	0	0	0	0	0	0	0	0	0	0	0	0	0	0	0	0	0	0	0	0	0	0	0	0	0	303.496	0	0	0	0	1696.02	911.316	1127.39	419.636	0	0
358	4.23_202.0504m/z		202.05	1	4.23462	0	0	Infinity	100 - 10	43924.6	10.35	432.052	0	0	0	0	0	0	0	0	0	0	0	0	0	0	0	0	0	169.783	472.559	319.286	393.988	0	0	0	0	0	0	0	0	0	0	1721.09	764.577	1034.16	574.324	0	0
359	4.18_421.1709m/z		421.171	1	4.17987	0	0	Infinity	100 - 11.4	24034.8	6.91	4420.52	5052.77	5221.81	2798.45	5563.67	5045.23	2815.04	4312.9	0	0	0	0	0	0	0	0	7056.53	6611.23	7206.62	7810.93	7628.37	7258.23	5809.05	4881.46	0	832.363	775.248	202.799	0	0	296.602	0	9363.94	11643.5	12759.5	8542.61	4981.64	3847.06
360	4.20_439.1064m/z		439.106	1	4.20177	0	0	Infinity	100 - 18.9 - 2.95	54306.5	6.79	0	0	0	0	0	0	0	0	0	0	0	0	0	0	0	0	0	0	0	0	0	0	0	0	0	0	0	0	0	0	0	0	2541.54	908.193	915.73	552.074	0	0
361	4.20_602.1671n	602.167	647.164	1	4.20177	0	0	Infinity	100 - 25.7 - 3.88	74595.3	9.17	0	0	0	0	0	0	0	0	0	0	0	0	0	0	0	0	0	0	0	0	0	0	0	0	0	0	0	0	0	0	0	0	0	1565.05	0	0	0	0
362	4.10_549.1608m/z		549.161	1	4.10322	0	0	5.74481	100 - 14.1	107867	3.67	33845.2	31365.5	33165	39202	33390.3	37030.6	31482.6	29926.9	32941.7	32545.7	41030.8	39224.1	47679.4	38294.7	39944.2	38256.5	26290.2	27002.7	23574.8	25635.7	15384.9	10991.7	24958.4	24503	33615.5	37960.2	28893.2	31870.1	50834.5	54084.6	54344.3	55391.4	24159.6	26128.1	30473.7	18050.7	21060.1	30809.8
363	4.10_255.0324m/z		255.032	1	4.10322	0	0	Infinity	100	3490.95	49.81	0	0	0	0	0	0	0	0	0	0	0	0	0	0	0	0	0	0	0	0	0	0	0	0	0	0	0	0	0	0	0	0	0	0	0	0	0	0
364	4.11_394.1259n	394.126	393.119	1	4.11417	0	0	Infinity	100 - 20.9 - 3.2	1.19807e+06	6	176252	179853	93915.9	47112.6	133974	180410	117184	178929	0	0	0	0	0	0	0	0	205448	190413	169145	182820	136073	190682	148647	106764	10038.9	7449.14	10722.1	5331.61	9449.09	0	0	0	299343	241437	296635	234426	112156	66043.1
365	3.99_422.1207n	422.121	421.113	1	3.98893	0	0	Infinity	100 - 13.7	42138.9	32.03	0	0	0	0	0	0	0	112.255	0	0	0	0	0	0	0	0	49.6848	69.6909	0	0	0	0	58.1088	0	0.00350514	0	0	0	0	24.1152	0	0	157.273	188.636	1528.82	267.396	0	0
366	12.76_721.4989m/z		721.499	1	12.7569	0	0	26.3728	100 - 33.7 - 23.6 - 3.53	745546	3.35	10098.7	21859.1	39490.4	41630.1	35884	107194	125656	425914	633894	666422	701254	664067	646558	720040	779747	835840	444349	567011	494868	454399	493057	456476	546809	497366	627007	594213	688575	679109	602495	643193	545555	621044	570965	532596	617273	620478	591278	508222
367	12.75_454.3441n	454.344	453.337	1	12.7459	0	0	3.50024	100 - 26.5 - 0.979	68155.4	6.55	52792.1	50640.3	52029.3	41439.8	44836.5	37807.9	41727.9	44960.5	30054.6	32531	30492.7	34605.2	29036.7	25715.4	33774.4	22357.6	102388	59110.3	50784.6	60338.7	25873.9	35897.4	31758.3	37215.2	53760.6	58602.4	47043.1	47678.9	22394.9	17044.7	35591.7	23760.9	59945.1	62318.9	62184.1	39803.1	30093.8	37673.8
368	4.11_216.0422m/z		216.042	1	4.11417	0	0	Infinity	100 - 12.3 - 0.277	105184	0.66	14315.7	14909.4	7497.02	3483.3	9186.5	14532	9182.47	14896.3	0	0	0	0	0	0	0	0	14588.5	14359.2	14510.1	14503	10863.5	14412.6	11689.6	7444.46	0	0	0	0	32.4015	0	0	0	23652.5	19322.1	24541	16706.4	9231.13	4996.73
369	4.11_437.1084m/z		437.108	1	4.11417	0	0	Infinity	100 - 12.8	30924.5	3.16	5205.94	5640.81	1000.32	0	4603.55	5656.82	2520.75	6930.89	0	0	0	0	0	0	0	0	6563.34	6604.69	4282.28	4989.61	3786.84	5243.87	4447.65	2793.71	0	0	0	0	0	0	0	0	7436.23	7209.27	9081.61	7386.57	1907.74	1865.42
370	4.11_787.2431m/z		787.243	1	4.11417	0	0	Infinity	100 - 35.9 - 6.81	73035.9	12.93	0	0	0	0	0	0	0	0	0	0	0	0	0	0	0	0	0	0	0	0	0	1196.5	0	0	0	0	0	0	0	0	0	0	1640.86	2031	2034.39	491.024	0	0
371	4.11_492.0356m/z		492.036	1	4.11417	0	0	Infinity	100 - 23.6	22725.8	10.65	0	3044.65	0	0	3596.18	3238.22	1668.97	3046.47	0	0	0	0	0	0	0	0	4099.23	2887.78	3814.71	4148.03	3322.56	3609.96	3382.65	1329.38	0	0	0	0	0	0	0	0	6801.73	6440.47	5086.58	6050.69	2496.09	0
372	4.11_231.0658m/z		231.066	1	4.11417	0	0	Infinity	100 - 11.3	107675	6.57	14078.7	13467.3	6890.28	3680.78	9606.17	14129.2	9431.34	14357.5	0	0	0	0	0	0	0	0	15937.2	14080.3	11895.3	14846.8	9934.16	16511	9767.01	7398.99	0	0	884.425	0	463.659	0	0	0	24949.3	19224.4	25346.7	18916.5	8323.2	4571.93
373	4.11_565.1558m/z		565.156	1	4.11417	0	0	37.6392	100 - 23 - 1.7	201471	11.02	96544.8	77016.2	67946.6	51493.6	89637.2	87920.8	69737.5	86110	4380.13	9063.49	7577.76	5666.08	7797.69	9669.71	6548.76	4080.52	64458.8	47348.7	40764.9	65023.1	26304.8	23191.4	45895.6	46337.6	9690.16	11260.4	2980.42	7134.86	20691	11595.5	22626.2	12081.1	46027.9	57279.2	77533.2	36468.4	42615.6	67722.3
374	4.11_199.0392m/z		199.039	1	4.11417	0	0	Infinity	100 - 9.34	17440.4	7.05	2690.33	1769.76	536.224	187.599	1711.39	1757.93	844.541	2112.22	0	0	0	0	0	0	0	0	1927.87	2075.2	2217.33	2256.08	924.958	1745.16	873.119	572.085	0	0	0	0	46.7076	0	0	0	3774.27	2852.21	3379.18	2590.78	696.451	410.72
375	3.56_165.0551m/z		165.055	1	3.55848	0	0	Infinity	100 - 1.42	4770.94	9.47	0	0	0	0	0	0	0	0	0	0	0	0	0	0	0	0	947.162	2377.57	2585.34	2045.23	0	0	0	0	2188.36	1963.89	1185.51	1421.72	0	0	0	0	3792.68	3268.38	3087.84	3645.1	0	0
376	3.57_407.0978m/z		407.098	1	3.5742	0	0	Infinity	100 - 14.5	44522.3	30.2	4862.84	4551.08	305.509	0	3435.59	3953.7	2082.53	5019.72	0	0	0	0	0	0	0	0	5580.95	1430.59	1568.22	3813.31	886.525	3417.7	1567.18	696.959	0	0	0	0	0	0	0	0	1542.36	2482.67	5156.27	650.505	0	0
377	3.57_264.0870m/z		264.087	1	3.5742	0	0	Infinity	100 - 4.55	5718.04	3.61	0	0	0	0	0	0	0	0	0	0	0	0	0	0	0	0	548.903	2238.43	1733.67	1519.85	0	0	0	0	5651.15	5606.22	5589.34	6025.46	0	0	0	0	2542.75	1863.72	912.711	2747.97	0	0
378	3.55_567.1718m/z		567.172	1	3.54753	0	0	Infinity	100 - 25.5	2815.42	10.87	2220.1	2207.36	1368.69	590.746	1783.18	2330.67	1238.31	1705.31	0	0	0	0	0	0	0	0	1871.51	1727.47	1537.09	1985.28	349.864	405.895	1565.85	979.829	0	0	0	0	0	0	0	0	1881.56	2617.36	4185.15	1234.01	1411.72	1014.69
379	16.79_134.8944m/z		134.894	1	16.7918	0	0	3.29576	100 - 10.8	3.14062e+06	2.68	1.06511e+06	902937	906837	936823	835466	907575	1.09568e+06	1.24483e+06	1.38489e+06	1.52876e+06	1.74794e+06	1.86236e+06	1.52636e+06	1.80812e+06	1.7071e+06	1.85315e+06	1.43181e+06	1.7343e+06	1.87697e+06	1.71744e+06	1.88633e+06	1.80274e+06	1.76415e+06	1.88295e+06	1.94077e+06	1.98498e+06	1.91481e+06	1.84338e+06	1.86874e+06	2.29696e+06	2.08824e+06	2.4901e+06	1.84419e+06	1.75393e+06	1.71531e+06	2.11068e+06	2.26984e+06	2.33774e+06
380	3.56_212.0923m/z		212.092	1	3.55848	0	0	Infinity	100 - 5.84 - 0.104	9992.85	26.4	2534.33	659.098	0	596.201	805.751	930.137	1802.4	0	0	0	0	0	0	0	0	0	418.672	2270.47	13324.9	2066.9	806.392	713.831	613.656	0	0	0	0	0	0	0	0	0	6391.85	3940.02	3149.83	11240.6	594.63	0
381	16.79_136.8917m/z		136.892	1	16.7918	0	0	4.46539	100 - 9.05 - 0.576	164633	1.49	43116	34081.2	32623	37654.6	38685.7	45390	49252.3	58016.4	64967.4	74853.2	87977.8	91953.5	80512.1	91607	82388.4	95842.8	75325.4	87083.6	98336	88418.5	99298.1	95915.7	87132.2	97814.5	103532	104764	105115	93119.7	104351	122164	117568	131357	103846	98704.8	98602.5	116734	125931	127442
382	3.61_553.1555m/z		553.156	1	3.60705	0	0	Infinity	100 - 12.8	10478.3	25.51	0	0	0	0	0	0	0	0	0	0	0	0	0	0	0	0	0	0	0	0	0	0	0	0	0	0	0	0	0	0	0	0	1075.87	898.883	719.295	1590.29	0	0
383	3.62_163.0396m/z		163.04	1	3.618	0	0	78.5753	100 - 7.32	49541.1	8.26	20622.7	15527.1	1421.49	12112.9	14737.6	14989.8	16315.6	12654.6	5459.72	4977.53	6597.17	5255.99	96.2465	645.037	611.046	1169.64	43074.2	53066.4	50877.7	51146.1	7738.95	5472.03	7770.52	9670.42	39756.4	38063.2	33713.8	29740.6	9012.98	6470.77	6985.73	4445.54	32074.8	38319.7	37545.9	38344.6	7514.84	6361.02
384	3.62_391.1602m/z		391.16	1	3.618	0	0	3.26807	100 - 8.01	21872.6	1.68	12735	13913.5	11398	9826.58	14324	13976.6	10936.7	14497.4	8319.6	8410.44	8420.12	8119.03	8683.53	8692.07	7666.81	9273.12	13090.6	13103.2	12017.1	14833.9	13072.8	14084.5	14072.9	12592.6	10406.5	9090.66	7817.66	7650.54	8132.84	8092.56	9785.29	7459.78	14426.2	14319.6	17461.4	11975.1	14273	12432.6
385	16.79_216.8534m/z		216.853	1	16.7918	0	0	2.15374	100 - 13.1 - 3.43 - 0.101	87692.5	3.79	122046	78779.4	71943.7	78001.1	62783.4	59448.4	66949	71088.1	67511.4	69611.2	77247.7	75885.7	56899.3	71489.6	59209.5	67047.4	47135.9	46654.9	50183.6	44957.9	44294.4	40751.8	39962.6	45705.3	44740.9	42168.4	46227.1	44727.7	52172.7	61835.8	57010.2	67752.8	51155.7	44225.1	36823.2	47429.4	53210.2	56651.7
386	13.04_814.5546m/z		814.555	1	13.0402	0	0	122.422	100 - 26.4	41972.7	5.17	0	38.399	1265.08	67.9349	227.512	336.649	581.385	750.538	583.652	923.826	4549.77	7953.52	10737.6	11728.6	7328.56	14364.1	16119	8685.72	6682.95	8170.17	6311.36	11175.9	11719.8	15387.1	16000.9	19934.2	17633.4	21302.7	25667.4	33435.4	43174.5	40514.5	33772.4	23393	13915.5	18501.8	25108.1	28044.7
387	3.60_306.0759m/z		306.076	1	3.5961	0	0	Infinity	100 - 10.1	10981.3	21.63	33.0091	0	0	0	0	0	28.8264	0	0	0	0	0	0	0	0	2.86142	0	65.7669	58.9097	134.078	0	55.0215	0	45.9445	0	0	48.8622	0	0	0	0	0	675.014	437.149	436.294	73.3297	0	0
388	17.11_170.8704m/z		170.87	1	17.108	0	0	16.0493	100 - 6.28	6303.3	9.95	237.898	382.389	904.224	384.913	115.687	401.794	267.852	785.653	310.59	242.017	276.252	1223.79	44.425	224.923	1115.67	464.934	832.86	1477.62	1645.87	1499.55	475.396	1412.96	595.779	1701.19	1272.94	1264.57	2350	2136.14	1599.96	2017.04	1362.35	1758.37	3074.43	1728.38	2614.99	2195.64	2491.3	3898.47
389	3.48_221.0821m/z		221.082	1	3.48182	0	0	Infinity	100	2029.77	29.44	0	0	0	0	0	0	0	0	0	0	0	0	0	0	0	0	0	0	0	0	0	0	0	0	0	0	0	0	0	0	0	0	0	0	0	0	0	0
390	3.48_205.0496m/z		205.05	1	3.48182	0	0	Infinity	100	1342.69	71.05	0	0	0	0	0	0	0	0	0	0	0	0	0	0	0	0	0	0	0	0	0	0	0	0	0	0	0	0	0	0	0	0	0	0	0	0	0	0
391	3.46_391.1704m/z		391.17	1	3.45992	0	0	Infinity	100	2320.23	10.22	184.337	0	0	0	104.617	0	0	0	0	0	0	0	0	0	0	0	218.73	136.981	0	167.739	0	0	0	0	0	0	0	0	0	0	0	0	569.123	718.331	628.087	600.041	0	0
392	3.47_367.1029m/z		367.103	1	3.47087	0	0	5.76295	100 - 14.8 - 0.576	139643	1.06	76501.9	76112.3	69843.8	55464.1	74607	76880.5	59675.1	72943.8	29900.8	30076.7	33394.5	34493.7	42405.1	35033.2	42506.6	43815.4	83994	74039.1	73299.4	94532.7	67287.8	73163.6	61867.7	58685.2	51775.8	49814	51687.9	38835.8	37310.9	31522.6	31051.2	29026.8	82604.3	86603.8	94159.9	64345.4	61514.9	60435.2
393	3.47_391.1028m/z		391.103	1	3.47087	0	0	Infinity	100 - 7.27	24265.9	8.85	647.409	628.105	0	0	248.574	0	0	0	0	0	0	0	0	0	0	0	1530.68	329.734	325.29	1051.2	0	0	0	0	0	0	0	0	0	0	0	0	5283.32	7925.48	6037.69	5893.19	0	0
394	3.50_164.0713m/z		164.071	1	3.50373	0	0	Infinity	100	3713.84	13.87	1153.42	561.65	825.055	307.22	852.885	1102.44	768.919	701.2	0	0	0	0	0	0	0	0	1926.25	2307.83	2370.27	2715.09	855.091	1171.22	823.348	1393.29	509.97	672.808	660.215	445.251	0	0	0	0	2218.48	3685.71	2771.92	2688.53	1208.44	1888.81
395	3.55_172.0973m/z		172.097	1	3.54753	0	0	Infinity	100 - 2.9	15400.5	6.31	683.446	534.685	1174.18	0	1082.63	794.316	466.259	493.724	0	0	0	355.569	0	0	271.732	0	7450.92	12642.3	16011.9	12299.7	262.752	570.878	1053.53	1155.3	3900.16	5241.57	5246.12	5731	0	0	0	0	15805.9	15598.2	13643.2	16554.7	532.513	573.873
396	3.55_130.0871m/z		130.087	1	3.54753	0	0	Infinity	100 - 0.648	7996.57	12.82	0	0	0	0	633.368	0	589.112	228.526	0	0	0	0	0	0	0	0	3264.48	6222.1	10338.2	5855.88	0	614.344	238.497	0	1659.57	2797.32	2314.99	1991.73	0	0	0	0	7382.76	7653.83	7168.6	9781.09	162.814	0
397	3.55_555.1716m/z		555.172	1	3.54753	0	0	Infinity	100 - 20.6	53531.7	17.48	1350.05	674.38	711.738	0	1247.01	4199.93	0	1969.51	0	0	0	0	0	0	0	0	2453.58	1652.52	2374.13	868.985	1727.91	3673.42	953.639	794.282	0	0	0	0	0	0	0	0	7751.13	4719.1	4960.27	1690.32	0	0
398	3.53_225.1130m/z		225.113	1	3.52563	0	0	Infinity	100 - 5.64	6348.5	20.2	0	0	0	0	0	0	0	0	0	0	0	0	0	0	0	0	4438.07	5620.14	2510.73	4570.14	0	0	0	0	11351.9	5965.77	5619.44	2456.89	0	0	0	0	3146.76	2242.07	2256.71	2054.32	0	0
399	3.54_567.1351m/z		567.135	1	3.53658	0	0	Infinity	100 - 12.8	10679.6	16.85	3436.83	4101.96	2128.45	1909.98	3281.58	3744.36	2480.75	3503.27	0	0	0	0	0	0	0	0	1916.63	2194.88	1820.83	3703.38	708.093	693.373	1826.35	1653.74	0	0	0	0	0	0	0	0	1998.14	2527.43	4175.93	650.844	403.598	2519.94
400	3.54_379.1026m/z		379.103	1	3.53658	0	0	Infinity	100	3857.42	15.51	0	0	0	0	0	0	0	0	0	0	0	0	0	0	0	0	0	0	0	0	0	0	0	0	0	0	0	0	0	0	0	0	0	0	0	0	0	0
401	3.64_555.1713m/z		555.171	1	3.6399	0	0	Infinity	100 - 10.3	11876.4	13.27	8714.56	6880.85	3396.73	865.512	5618.78	7776.22	2304.52	8431.51	0	0	0	0	0	0	0	0	7651.23	6879.7	5513.63	6609.92	3763.41	10879.6	7207.3	3816.33	0	0	0	0	0	0	0	0	11370.6	8669.32	12072.4	7014.41	3408.92	0
402	3.74_391.2074m/z		391.207	1	3.74323	0	0	Infinity	100 - 6.05	6333.46	7.49	0	70.5225	0	292.981	6.95708	182.554	249.718	0	0	0	0	0	0	0	0	0	1459.83	1624.04	2547	3975.99	104.564	207.19	126.83	246.086	376.336	481.475	916.811	903.468	0	0	0	0	4044.58	5817.01	4133.8	3516.89	357.99	194.004
403	12.98_643.3969m/z		643.397	1	12.9807	0	0	1276.81	100 - 16.1 - 1.73	129611	6.8	0	117.608	234.119	54.3185	13621.7	12229.7	24820.7	55381.7	64855.6	54125.9	55889.7	81454.9	91363.2	98462.5	95941.1	78996.6	39758.4	22814.9	33560.2	69671.9	51479.7	65196.5	75522.9	67197.5	69062.4	71325.7	96710.5	121326	138505	158951	117815	103173	72471.1	44288.3	39284.4	38222.8	72758.9	85280.5
404	3.75_262.0714m/z		262.071	1	3.75418	0	0	11.4019	100 - 4.79	11818.6	1.31	3452.08	3814.86	2252.48	4647.27	4007.44	3054.64	4763.25	2775.1	4224.16	5022.29	2386.56	3603.66	1717.04	2395.15	1590.59	2066.16	3107.87	4939.66	10178.5	5866.45	3082.83	3771.83	3179.03	3637.61	4146.64	4012.5	4341.13	5686.89	2980.82	2520.99	2624.32	2393.02	7053.12	6119.78	6894.32	9214.97	2305.9	2472.84
405	3.71_536.0252m/z		536.025	1	3.70562	0	0	Infinity	100 - 23.1	10805.8	15.19	0	0	0	0	0	0	0	0	0	0	0	0	0	0	0	0	0	420.996	0	0	0	0	0	0	0	0	0	0	0	0	0	0	2818.33	3335.6	5186.99	4361.85	0	0
406	3.72_553.9419m/z		553.942	1	3.71657	0	0	Infinity	100	4558.82	13.11	0	0	0	0	0	0	0	0	0	0	0	0	0	0	0	0	0	435.454	0	795.968	0	168.792	312.493	0	0	0	95.7115	159.998	0	0	0	0	2069.82	0	793.998	1280.69	0	0
407	3.72_185.0601m/z		185.06	1	3.71657	0	0	Infinity	100	1434.87	18.78	0	0	0	0	0	0	0	0	0	0	0	0	0	0	0	0	0	0	0	0	0	0	0	0	0	0	0	0	0	0	0	0	266.342	618.981	0	0	0	0
408	3.77_407.0979m/z		407.098	1	3.76513	0	0	Infinity	100 - 18.1 - 1.59	145266	25.86	6423.06	6878.18	683.446	0	5390.5	5945.43	952.834	11003.5	0	0	0	0	0	0	0	0	6851.71	999.766	1163.32	6811.59	1136.15	4031.27	2829.63	925.593	0	0	0	0	0	0	0	0	6065.48	7044.95	11217.3	2722.95	0	1266.72
409	16.79_808.5088n	808.509	853.485	1	16.7918	0	0	4.57069	100 - 48.5	122956	3.63	74951.7	87037.4	37990.2	76769.9	97454.1	93571.5	82114.9	80543.7	82084.5	74010.4	75457.7	79590.7	29740.2	26277.5	25038.9	26547.5	132536	121377	107696	130215	72106	58366.6	64838.7	71592.7	88662.3	81040.4	78138.3	79543.3	61972.3	61624.3	56876.4	64231.4	90596.1	101908	107674	84031.6	63655.1	63855.9
410	3.78_518.1665m/z		518.166	1	3.77608	0	0	Infinity	100 - 16.5	14300.5	26.21	0	0	0	0	0	0	0	0	0	0	0	0	0	0	0	0	62.0132	0	0	593.322	0	0	0	0	0	0	0	0	0	0	0	0	707.325	0	0	115.23	0	0
411	12.98_721.4663m/z		721.466	1	12.9807	0	0	5.00496	100 - 46 - 17.4	2.69481e+06	4.74	372578	449750	852303	612921	588619	655037	583864	805992	1.16306e+06	1.19824e+06	1.02706e+06	1.03352e+06	2.38944e+06	2.41776e+06	2.95304e+06	3.01901e+06	920565	785564	579822	613799	684482	946356	965279	685986	1.17427e+06	921972	1.00428e+06	1.10442e+06	699990	646164	693663	590405	657355	695329	791356	715554	748831	786644
412	3.77_385.1134m/z		385.113	1	3.76513	0	0	Infinity	100 - 14.1	28161.6	2.28	4560.51	4603.58	4230.86	4764.89	4277.03	4807.94	4283.59	3029.22	0	0	0	0	0	0	0	0	14094.1	13274.2	13372.8	15322.6	4158.22	4221.6	3635.17	3640.6	11736.8	9480.29	11309.5	9941.83	0	0	0	0	16930.5	19676.4	20881.6	15136.2	4250.34	2542.08
413	3.77_230.0217m/z		230.022	1	3.76513	0	0	Infinity	100 - 6.54	16262.1	29.12	0	0	0	0	0	261.276	0	0	0	0	0	0	0	0	0	0	0	0	0	0	0	0	0	0	0	0	0	0	0	0	0	0	228.125	0	393.586	0	0	0
414	3.78_555.2291m/z		555.229	1	3.77608	0	0	2.67732	100 - 13.3 - 0.38	30934.6	2.74	10242.9	11653.9	13865.3	10455.1	12227.6	10823.3	13523.3	11971.2	26362.9	27237.4	26180.7	27743.8	35035.7	25521.4	29825.8	33355.4	11103.6	15808.4	14510.7	14706.2	16571.2	16907.6	17012.4	14883.5	27139.6	28717.5	26373.2	27817.3	29045.7	23529	23590.6	23204.7	15422.9	15163.8	13519.5	13018.6	13247	12776.2
415	3.69_275.1030m/z		275.103	1	3.69467	0	0	Infinity	100 - 5.89	12241.3	7.07	0	0	0	0	0	0	0	0	0	0	0	0	0	0	0	0	6296.92	10844.7	15264.8	11955.2	0	0	0	0	3431.28	4883.7	4987.1	4269.42	13.583	0	0	0	10734.1	13252.8	12880.2	12098	0	0
416	3.71_206.0818m/z		206.082	1	3.70562	0	0	2.49891	100 - 11.4 - 0.142	173155	3.01	81516.9	91889.7	78092.7	98552.4	90869.9	87161.3	84637.7	78499	129970	128430	114654	124098	128714	102071	131498	126536	118722	130043	124658	139619	92472.3	86420.4	78983	82525	180275	167284	164329	180731	112939	87956.5	99747.4	92479.3	145219	145132	138949	123723	69524.2	71311.8
417	3.71_392.1102n	392.11	391.103	1	3.70562	0	0	Infinity	100 - 16.9	596598	4.69	17647	18404.2	14838	8141.61	16673.7	19109.9	12612.8	21108.7	0	0	0	0	0	0	0	0	46122	44101.2	34127.1	52481.9	14763.7	20865.7	13148.9	12668.3	20796.7	21422.4	19045	16546.1	1062.69	0	0	0	212050	225889	229327	192452	12421	10151.4
418	3.65_587.1613m/z		587.161	1	3.65085	0	0	Infinity	100 - 18.3	13769.6	18.87	0	0	0	0	0	0	0	0	0	0	0	0	0	0	0	0	0	0	0	0	0	0	0	0	0	0	0	0	0	0	0	0	0	0	0	0	0	0
419	3.67_421.1139m/z		421.114	1	3.67277	0	0	Infinity	100	3535.58	12.8	0	0	0	0	0	0	0	0	0	0	0	0	0	0	0	0	0	0	0	0	0	0	0	0	0	0	0	0	0	0	0	0	0	0	0	0	0	0
420	3.68_219.0654m/z		219.065	1	3.68372	0	0	Infinity	100 - 4.24	2341.02	14.59	0	0	0	0	0	0	0	0	0	0	0	0	0	0	0	0	0	0	0	0	0	0	0	0	0	0	0	0	0	0	0	0	0	0	0	0	0	0
421	3.71_164.0712m/z		164.071	1	3.70562	0	0	2.61378	100 - 5.54	36780.3	2.41	13389.9	16456.1	13303.3	18183.5	18032.2	18124.2	15415.3	13568.3	24204.5	24160.6	21775.6	23678.4	24591.7	20367	26163.7	24226.3	23821.7	27806.5	27064	28808.5	16824.5	16620.9	17086.6	17569.6	37518	36429.5	33823.4	39350.5	21617.8	17257	21562.1	18461.9	30271.8	29984.4	31262.3	27613.2	13982.3	13860.5
422	3.71_393.1089m/z		393.109	1	3.70562	0	0	Infinity	100 - 3.44	19397.7	7.63	0	0	0	0	0	0	0	80.3602	0	0	0	0	0	0	0	0	500.181	0	0	0	0	0	0	0	0	0	0	0	0	0	0	0	7086.26	7010.83	6671.64	5968.23	0	0
423	3.71_783.2123m/z		783.212	1	3.70562	0	0	Infinity	100 - 29.1 - 3.06	60135.4	16.52	0	0	0	0	0	0	0	0	0	0	0	0	0	0	0	0	0	0	0	0	0	0	0	0	0	0	0	0	0	0	0	0	4558.3	8278.54	9738.19	0	0	0
424	3.71_454.0984m/z		454.098	1	3.70562	0	0	Infinity	100 - 13.9	25407.6	9.86	0	0	0	0	0	515.18	0	0	0	0	0	0	0	0	0	0	1225.78	403.587	868.31	1098.99	0	356.627	0	0	0	0	0	0	0	0	0	0	10835.1	9699.28	9183.61	7787.11	0	0
425	3.71_229.0501m/z		229.05	1	3.70562	0	0	Infinity	100 - 13	74975.3	6.53	2251.9	1859.88	724.394	0	1727.37	1507.01	809.537	2168.19	0	0	0	0	0	0	0	0	4948.36	5231.6	3751.97	5196.8	500.183	1639.8	598.13	430.656	1842.89	1951.49	1717.21	1460.82	0	0	0	0	24202	27860.3	26611.5	22254.9	1091.42	0
426	13.01_563.3351m/z		563.335	1	13.0135	0	0	4.98629	100 - 27.4 - 2.78 - 0.0612 - 0.0016	6.29143e+06	2.5	673718	955953	2.12133e+06	1.29599e+06	1.46218e+06	1.31868e+06	1.53486e+06	1.86961e+06	2.15471e+06	2.16628e+06	2.16917e+06	2.27199e+06	5.86842e+06	5.95751e+06	6.58822e+06	6.75159e+06	2.76428e+06	2.17414e+06	2.17374e+06	2.40571e+06	2.561e+06	3.25979e+06	2.87321e+06	2.63136e+06	2.95574e+06	2.66453e+06	3.00159e+06	3.39972e+06	3.25214e+06	3.71602e+06	3.35149e+06	3.23695e+06	2.50338e+06	2.14486e+06	2.02132e+06	2.00108e+06	2.48019e+06	2.74043e+06
427	3.71_642.1819m/z		642.182	1	3.70562	0	0	Infinity	100 - 29 - 3.57	81013.2	10.43	0	0	0	0	0	0	0	0	0	0	0	0	0	0	0	0	4179.22	4737.75	0	5504.2	0	0	0	0	1264.71	519.248	881.436	1295.37	0	0	0	0	28419	31341.6	32369.1	18299.3	0	0
428	17.05_570.7457n	570.746	605.715	1	17.0484	0	0	2.31792	100 - 4.56 - 1.84 - 0.601	59799.4	3.26	53628	58488	54957.3	62553.7	52529.9	57699.9	61376.4	67591.5	54355.5	55779.5	55477.8	51883.1	39776.9	51676.5	39522.6	42259	28571	34066.4	40154.9	38986.3	38557.2	36483	33106	30803.5	30038.5	36207	34615.5	31713.4	37759.1	44218.1	39045.1	39716.3	36670.9	27250.8	31775.8	35318.8	37255	33012.1
429	9.46_502.2937m/z		502.294	1	9.46378	0	0	8.0655	100 - 26.3 - 1.67	133276	4.36	82645.3	96324.5	29273.9	96305.6	97107	98230.9	109026	87752	117760	104259	92962.6	102285	17087.1	12617.2	15255.3	21137.3	42712.9	83880.2	100199	72616.6	87867.4	59481.2	75391.2	88799.3	69207.8	90796.3	77125.9	81704.5	106133	91914.6	84455.9	93872.1	90965.5	89090.8	80640.8	95449.5	86240	83395.4
430	9.46_1002.6412m/z		1002.64	1	9.46378	0	0	10.2524	100 - 56.1 - 15.3 - 0.979 - 0.0317	129221	1.84	106509	132840	34461	90407.7	130055	134765	132771	119295	114078	97237.4	81507.1	89869.1	13676	8927.23	11095.3	16717.7	83024.5	99068.2	114771	92857.2	81177.9	73263.4	80486.4	93320.7	69687.4	84062.7	71238.9	75901.1	91351.1	78256.8	79030.4	74540.5	110143	114650	110691	112750	75981.4	81850.8
431	9.47_491.2643n	491.264	490.257	1	9.47473	0	0	11.2422	100 - 11.1	26019.4	2.52	18422.9	24291.9	6616.85	19062.3	20747.7	22951.6	20591.9	22205.7	23966.4	21803.4	18977.6	18633.8	2618.7	1208.95	1660.13	3770.02	12130.1	21538	21650.2	15628.1	15616.2	11350.9	14028.7	18062	15041.6	17105.6	16021.9	17024.3	19465.8	16949.8	18371.8	19186.6	20530.6	19989.4	21247.4	20730.7	16426	17969.5
432	9.41_587.2676m/z		587.268	1	9.40903	0	0	Infinity	100 - 34.3 - 4	60599.4	8.84	0	0	0	0	0	670.253	0	0	0	0	0	0	0	0	0	0	40407.2	15078.1	6487.52	27422.5	0	325.415	802.308	457.826	10608.8	9823.82	10089.8	8572.84	20.913	0	0	0	56555.8	61410.6	75924.9	48506.3	0	0
433	9.43_474.2623m/z		474.262	1	9.43093	0	0	7.8265	100 - 24.6	229087	3.09	216855	237386	73109.7	178165	220286	237234	231119	227709	170636	157498	146888	163865	34615.8	20835.9	24851.8	36779	170084	174945	193145	152243	157809	118508	140732	170584	181202	210942	188198	177351	165181	159526	151702	162017	121684	129088	136989	130867	156074	168626
434	9.45_647.3580m/z		647.358	1	9.45283	0	0	Infinity	100 - 14.7	13170.9	16.54	0	0	325.684	0	0	0	0	0	0	0	0	0	392.361	0	0	0	743.24	4344.61	0	2848.89	0	0	0	0	1965.28	1390.23	455.192	0	0	0	0	80.6823	19244.6	10876.6	14155.6	8406.75	0	0
435	16.84_1209.7570n	1209.76	1246.73	1	16.8356	0	0	Infinity	100 - 59.6 - 23.1 - 5.21 - 0.318	198442	2.99	0	0	0	0	0	0	631.617	0	2269.37	3230.36	11145.7	18814.5	17335	37178.7	44820.8	46116.6	21498.2	41840.9	43010.7	36409.5	44805.8	33135.5	41311.1	44636.7	67547.9	63862	68029.5	77229.4	85328	106129	83233.5	97313.6	69595	66081.9	61212.6	73665.5	68372.7	79981.9
436	9.52_293.2117m/z		293.212	1	9.52332	0	0	785.592	100 - 8.68	44282.5	8.85	9686.13	14031.3	5386.75	13016.9	13411.9	10843.4	9616.64	16256.9	11169.1	12774	12136.1	7780.79	5707.43	2477.82	3445.01	7533.35	12124.6	13245.1	6807.26	17715	13960.5	20443.2	18777.3	10264.1	8591.31	8495.63	7040.3	8226.28	9841.87	8255.13	10548.2	8541.49	68353.6	41880.7	33688.1	33207.5	10848.4	9716.03
437	9.55_309.2066m/z		309.207	1	9.54522	0	0	53.7276	100 - 12.1 - 0.342	17144.1	7.5	6741.74	9561.78	7989.23	10572.6	11732.2	9004.94	7593.09	10585.2	16899.8	17350.1	14538.9	11454.9	14904.2	12245.3	15347.4	19578.7	3286.52	3800.01	1418.42	4824.31	12991.7	14625.2	15515.3	9498.93	2854.37	1725.98	2340.58	2591.46	11487	9234.29	13353.7	8602.05	12181.8	9210.3	5589.26	7642.51	10012.8	9321.49
438	11.62_527.3373m/z		527.337	1	11.6174	0	0	Infinity	100 - 13.9	5973.86	7.38	0	0	0	0	402.858	0	0	0	0	0	0	0	0	0	0	0	5176.14	744.395	3555.72	3953.39	0	0	91.2678	0	2851.75	1399.38	453.537	0	0	0	0	0	4650.62	5231.9	5055.32	4454.1	0	368.96
439	11.63_647.3950m/z		647.395	1	11.6284	0	0	10.0384	100 - 27.3 - 1.36	30846.5	4.6	10880.2	10831.4	14506.9	8090.06	14531.7	13580.6	13262.5	13149.5	2788.95	4020.3	2114.62	3367.5	4343.04	3380.84	6702.54	7836.41	7182.34	7327.69	4004.58	8822.96	14224.8	17071.1	16560.6	17872.7	4315.84	3511.84	4641.07	6368.9	8114.35	6300.98	5937.94	3761.19	6951.56	8680.71	9387.94	9770.52	15111.5	20312.6
440	16.84_1197.7316n	1197.73	1232.69	1	16.8356	0	0	Infinity	100 - 56.8 - 55.3 - 16.7 - 0.961	203879	3.94	0	0	0	0	0	0	10243.3	19361.5	37860.8	48280.8	64052.5	68115.8	65697.2	93278.6	74859.3	81164.6	63804.8	73784.4	86035.3	74456.4	83680.6	72012.6	82289.6	89364.3	108782	119999	122928	134277	120714	137654	99985.4	123744	92520.3	88641.4	77291.3	102935	111936	129573
441	16.84_1239.7487n	1239.75	1260.72	1	16.8356	0	0	Infinity	100 - 56.7 - 42.5 - 16 - 1.99 - 0.0877	378420	0.5	0	0	0	0	0	745.711	846.201	889.471	2452.13	11862.9	48277.1	78290.1	95073.1	153720	167661	175748	122577	160392	184547	161929	176535	172765	175971	200363	208953	217641	231340	257814	253110	324701	278940	307388	231823	211632	191791	251089	242085	252180
442	9.33_997.6720m/z		997.672	1	9.33238	0	0	Infinity	100 - 47.4 - 2.21	47343.5	13.13	1880.77	883.779	456.784	0	539.66	2919.31	2406.69	881.042	0	0	0	0	0	0	0	0	27787.8	14650	7505.49	19970.8	473.609	2086.84	1157.44	661.438	7843.57	4402.24	6748.89	6940.53	0	0	0	0	42651.8	43884.1	49110.2	35473.1	0	496.306
443	9.33_732.0179m/z		732.018	1	9.33238	0	0	Infinity	100 - 3.87	6302.01	13.95	0	0	0	0	0	0	0	0	0	0	0	0	0	0	0	0	2630.23	800.233	508.283	2795.97	0	0	0	0	0	0	0	0	0	0	0	0	3296.29	4567.13	4241.96	4448.17	0	0
444	9.33_731.5163m/z		731.516	1	9.33238	0	0	Infinity	100 - 23.8	8079.12	18.53	0	0	0	0	0	0	0	0	0	0	0	0	0	0	0	0	1593.39	717.647	233.805	3245.32	0	0	0	0	488.632	0	0	0	0	0	0	0	4137.93	5833.27	3915.29	4603.93	0	0
445	9.33_975.6904m/z		975.69	1	9.33238	0	0	Infinity	100 - 60 - 16.3 - 2.01 - 0.0287	539646	6.04	32339.8	33278.1	18137.6	9337.12	28668.2	29890.3	20055.1	39626.5	0	0	0	0	0	0	0	0	309009	235645	147098	269709	26595.6	36336.9	21209.8	22898.7	142874	140201	121976	101127	525.06	0	0	0	445450	453948	497477	409329	17696.7	17911.6
446	9.33_490.3518m/z		490.352	1	9.33238	0	0	Infinity	100 - 0.872	20726.1	5.63	3060.62	3247.11	1123.38	630.465	2625.01	2122.6	2592.19	3906.15	0	0	0	0	0	0	0	0	14125.9	10720.6	7713.17	13508.9	2676.17	3530.25	2319.29	2265.22	4961.84	5926.64	7055.63	6478.09	0	0	0	0	17078.7	14507.3	17271.5	13507.6	2743.63	2097.32
447	9.33_588.2703m/z		588.27	1	9.33238	0	0	Infinity	100 - 10.4	15419.6	4.66	0	314.97	315.437	0	0	0	0	0	0	0	0	0	0	0	2.19377	0	9346.6	2304.17	0	3937.64	455.999	0	0	0	0	0	0	600.625	0	0	0	0	10571.5	9585.75	13180	7848.75	0	0
448	9.33_633.2710m/z		633.271	1	9.33238	0	0	Infinity	100 - 9.23	7876.55	17.58	1136.62	2696	1749.14	1922.36	3305.98	2746.37	1482.4	4967.01	0	0	0	0	0	21.8698	21.3247	0	6443.27	5286.82	3224.14	8067.77	1454.64	2119.28	3147.99	1125.89	4280.59	1123.65	1839.29	733.63	0	0	0	0	5355.33	6842.85	6154.77	3333.82	984.863	999.134
449	9.37_408.1786m/z		408.179	1	9.36523	0	0	7.76745	100 - 18 - 0.147	27240.1	2.96	9319.42	9023.71	10597.4	5186.75	11049	11800.9	10425.1	11491.3	9190.37	8594.92	6754.88	4827.73	4595.59	3436.9	4446.46	1548.87	15899.6	14658.2	10775.6	12102.3	9830.75	7576.76	6791.68	11091.6	14049.2	18165	14812.4	14067	10033.7	8920.41	6010.53	9364.29	17317.2	19447	20270.4	19345.3	8216.27	6536.94
450	16.84_650.3710m/z		650.371	1	16.8356	0	0	Infinity	100 - 32.9	19601.9	6.63	0	0	0	0	130.945	0	0	331.916	602.022	0	3817.66	5666.21	10613.4	14073.1	8079.32	13294.5	11360.1	11083.4	13881.9	11997.2	13017.9	9515.01	11171.1	14987.6	13823.8	16320.7	16024.9	20295.6	16196.5	24181.5	15536	20197.4	20188.1	16150	19581.5	22318.9	14479.8	19372.3
451	9.38_677.3683m/z		677.368	1	9.37618	0	0	13.6848	100 - 33.8 - 1.48	44593.6	4.78	24683.3	26243	25204.4	28502	29448.8	22092.2	27777.2	35322.9	10599.4	10148.8	12108.4	10644.8	11377.7	10538.5	18055.8	14039.6	20049.6	14170.8	14260.2	22187.5	35972.7	32546.4	40496.9	37208.1	11845.7	9160.61	12025.2	8101.19	13200.4	7114.13	13525.9	10269.8	12568.6	12259.9	12973.8	8087.41	39510.3	45322.3
452	9.34_1163.7069m/z		1163.71	1	9.34333	0	0	Infinity	100 - 50.2 - 4.93	20335.4	7.21	16163.5	20628.8	0	9238.91	20219.3	19411.2	10568.8	16820.1	0	908.55	0	0	0	0	0	0	14365.6	11264.9	22536	17519	13952.2	12270.1	13034.2	14447.4	12264.8	17399.3	17092.1	6975.29	4570.93	0	0	384.547	22178.3	20113.7	18049.1	21000.4	10328.9	4308.07
453	9.35_676.3655n	676.365	721.364	1	9.35428	0	0	10.8766	100 - 32.5 - 7.07 - 0.13	231749	4.56	155113	191683	27636.2	187462	200626	187969	188637	162273	221379	194641	195382	193203	17247.8	14547.9	23272.5	34023.1	50058.4	67608.1	122651	57374.9	182020	138107	171646	191946	83799.6	103467	103333	78704.5	200117	179891	193925	195927	64270.2	49291.4	44364.4	93713.2	159482	124444
454	9.37_476.2777m/z		476.278	1	9.36523	0	0	3.03061	100 - 24.2 - 2.34	809751	2.24	275850	306580	392099	292230	310326	320071	313786	326431	413792	431822	392070	363042	266783	253181	280951	267848	295800	358671	347636	291986	335075	354349	318578	306440	406059	530380	437617	392672	411537	348388	338975	352016	407394	421391	383281	441773	324370	313583
455	9.58_520.2677m/z		520.268	1	9.57807	0	0	13.2148	100 - 16.6	16156.7	6.39	5670.79	9823.23	3729.48	8792.69	7840.49	7575.23	10181	7290.33	7542.7	3516.99	7364.7	7673.52	1889.38	930.024	827.464	1243.63	20953.8	15758	10652.1	17262.9	11096.5	7034.66	9585.95	9743.25	16199.5	14444.2	16179.6	14544	7561.57	6662.28	5016.56	5382.33	14000.7	15020.7	14339.5	8551.42	7376.02	7727.5
456	16.82_1204.6615m/z		1204.66	1	16.8247	0	0	Infinity	100 - 66.2	9961.48	13.68	0	0	0	0	0	0	0	2560.25	2213.01	1898.48	579.175	2595.11	1168	2013.71	4152.84	7553.19	2168.86	1175.11	817.117	3977.13	3626.7	1591.88	1578.31	8127.91	6902.92	5757.2	5725.84	4965.87	3781.9	4157.57	4052.16	5520.16	1505.1	1447.08	4780.29	3423.05	7382.15	4721.15
457	11.61_927.0807m/z		927.081	1	11.6065	0	0	Infinity	100 - 24	85265.6	10.55	0	0	0	0	562.116	0	0	0	0	0	0	0	0	0	0	0	40495	21780.7	13173.2	30948	0	0	0	0	12653.3	9700.25	10936.9	7433.85	0	0	0	0	71607.1	76107.2	88045.1	49489.2	0	0
458	11.61_717.3087m/z		717.309	1	11.6065	0	0	Infinity	100 - 52.1 - 14.2 - 0.46	87457.2	2.23	0	1795.92	3088.47	0	882.735	2396.91	1455.78	169.371	0	0	0	0	0	66.2921	0	0	55683.6	36586	31368.4	53169.9	1386.36	2042.09	333.293	292.122	36003.1	26385.2	27629.7	23022.9	0	60.8404	0	0	74829.9	83108.4	88771.1	64841	729.767	0
459	11.61_617.8863m/z		617.886	1	11.6065	0	0	Infinity	100 - 7.21	33312.1	4.71	926.995	1046.21	0	0	768.909	0	0	0	0	0	0	0	0	0	0	0	16682.4	11324.4	8743.56	12843.8	0	0	0	0	9849.55	6879.95	7604.97	6058.3	0	0	0	0	28167.8	26679.5	34671.1	21317.2	263.709	158.703
460	11.61_926.5789m/z		926.579	1	11.6065	0	0	Infinity	100 - 81.9 - 7.39	101917	9.24	0	0	0	0	864.415	0	0	186.057	0	0	0	0	24.7321	1.07699	3.75016	0	44298.4	24614.3	16748.8	35629.7	0	0	0	448.382	19158.6	9627.46	14444	8760.71	0	0	0	0	79393.5	89668.5	105827	58378.7	0	0
461	9.76_517.3531m/z		517.353	1	9.75805	0	0	2.38922	100 - 32.5 - 1.75	43862.9	2.17	23364.4	21103.4	27014.6	23194.9	21214.1	19307.1	23130.8	20018.4	29690.2	31538.9	26777.4	33516.1	27617	22240.1	29472.2	26704.6	59460.8	38474.8	36477.6	41038.3	18266.9	18356.4	19141.1	18411.4	42248.6	41240.5	38546	42061	25719.7	21983.8	26600.8	23124.2	32487.3	33637.9	38740.3	31386.4	20376.9	21627.9
462	9.78_602.3298n	602.33	647.328	1	9.77995	0	0	37.2695	100 - 33.2 - 7.93 - 1.03 - 0.0138	951404	3.93	725585	785277	65734.2	758450	761048	711784	680314	608331	729622	779605	908298	1.01856e+06	69957.5	50473.3	69182.7	112629	199684	255465	461299	256050	711567	539285	659958	731446	391816	402546	468458	292017	769485	746816	818764	768127	151584	116030	106129	182675	658294	517836
463	11.61_617.3844m/z		617.384	1	11.6065	0	0	86.6126	100 - 44.2 - 10.9 - 1.67	3.78043e+06	2.78	756001	732579	684154	521221	704940	701632	744857	724243	64176.1	67792.8	65849.3	54647.5	41766.7	50489.2	58384.1	44261.9	2.42923e+06	2.05933e+06	1.90381e+06	2.35838e+06	562737	516660	494501	626599	1.84941e+06	1.58544e+06	1.66304e+06	1.47684e+06	261695	61312.8	60841.7	67053.6	3.20515e+06	3.40194e+06	3.68013e+06	3.09744e+06	570484	568951
464	11.60_628.8747m/z		628.875	1	11.5955	0	0	Infinity	100	2366.73	23.97	0	0	0	0	0	0	0	0	0	0	0	0	0	0	0	0	1033.89	928.747	577.064	1017.02	0	0	0	0	0	0	623.631	225.684	0	0	0	0	1031.93	2500.88	1778.02	531.89	0	0
465	9.81_520.2678m/z		520.268	1	9.81282	0	0	6.81456	100 - 18	38878.6	2.31	20538.9	25924.5	7745.84	31038	23498	21688.3	23463.5	20360.8	26280.6	22947.3	24090.3	25387.8	5384.84	4626.15	4495.03	8314.89	44515.1	38331.7	34841.4	37826.2	35785.7	27077.8	30156.4	27877.5	37106.3	44564.6	38933.7	34045.2	25607.8	26413.5	25214.7	26406.8	23500.5	27986.1	31320.2	23325.3	27442.4	21513.4
466	9.78_719.2572m/z		719.257	1	9.77995	0	0	Infinity	100 - 28.4 - 2.21	27805.7	8.96	29374.2	27314	0	26636.3	29050.9	27430.1	24679.9	18268.9	20901.4	23904.4	26182.4	39313.6	0	0	0	0	1364.19	5688.22	14897.3	7146.44	22544.7	16701.4	20318.2	22212	10817.6	9085.71	11441.8	7034.18	28947.1	21116.7	28773.2	25714.2	3824.18	3089.57	2879.15	333.582	22043.4	16243.8
467	9.78_496.2153n	496.215	541.213	1	9.77995	0	0	Infinity	100 - 7.14	13036.6	10.88	11249.6	10831.6	0	8405.3	10234.8	10749.9	10124.6	8296.24	10965.9	12078	14263.7	14838.6	0	0	0	0	1496.45	2227.2	6999.69	2932.75	9554.56	8344.4	11717.3	10083.5	5587.48	5489.9	6598.14	4001.17	10836.2	9132.62	12142.6	10967.5	322.08	970.313	275.113	431.238	8330.84	7461.22
468	9.78_664.3173m/z		664.317	1	9.77995	0	0	Infinity	100 - 14.3 - 0.34	15071.9	10.66	6555.24	8009.31	0	7053.72	7223.63	7924.22	6863.87	6014.39	4281.33	7244.94	8060.93	9653.93	275.524	0	0	0	1288.33	2216.13	4800.06	3247.39	7064.76	7079.53	7886.06	9770.38	4254.24	4350.62	5688.34	1863.64	9275.61	8053.57	9929.76	10351.2	496.731	453.239	1084.7	1610.27	8651.19	5516.34
469	9.59_795.4091m/z		795.409	1	9.58902	0	0	Infinity	100 - 36.6 - 2.63	50156.3	21.61	0	0	0	0	0	0	0	0	0	0	0	0	0	0	0	0	71205.2	38342.5	41486.4	49591	0	0	0	0	9314.65	10557.8	6418.14	5990.85	1535.67	0	0	0	29062.7	40310.9	49904.5	30876.2	0	0
470	9.60_649.3737m/z		649.374	1	9.59997	0	0	20.3866	100 - 41.8 - 9 - 0.572	742208	1.86	204643	190648	188225	152112	192599	207136	209086	225922	44645.8	46496.3	45598.9	46360.7	43969.9	40310.4	53410.6	41372.3	111207	99458.5	73881.6	131948	161630	178262	181899	197306	51999.4	48220.3	46814.9	40512.4	51112.5	33928.1	50398.3	37902.5	291219	270064	310294	199545	155287	206919
471	11.61_938.0702m/z		938.07	1	11.6065	0	0	Infinity	100 - 13.3	5351.95	32.94	0	0	0	0	0	0	0	0	0	0	0	0	0	0	0	0	1534.23	0	228.409	800.101	0	0	0	0	0	0	799.944	0	0	0	0	0	1449.89	4518.21	3726.51	1703.39	0	0
472	11.61_617.5852m/z		617.585	1	11.6065	0	0	Infinity	100	2850.88	34.07	0	4.54319	0	0	0	0	0	0	0	0	0	0	0	0	0	0	756.433	285.367	14.1814	676.573	0	0	0	0	0	0	1.66379	100.787	0	0	0	0	2410.31	2078.28	3745.28	1266.2	0	97.2833
473	11.61_621.3951m/z		621.395	1	11.6065	0	0	Infinity	100	5260.06	11.08	0.308284	129.6	300.318	1.22042	0	203.64	0	0	0	0	0	0	7.65146	71.476	605.4	277.176	3845.3	1645.07	1009.25	3368.98	328.011	0	325.557	621.276	2572.25	2019.25	1237.23	739.747	0.0407104	0	0	0	4569.7	4674.25	2932.74	4504.33	0	0
474	9.59_679.3841m/z		679.384	1	9.58902	0	0	16.93	100 - 32.6 - 6 - 0.169	275412	9.08	105907	92079	101098	64997.6	93482.5	88538.4	95230.8	111894	25217.8	25563.2	21365.2	31583.3	30072.4	22081	36690.5	32874.6	31563.3	33687.8	26306.5	41162.5	88099.6	101559	108622	94149.1	19379.4	15275.6	19617.1	10798.7	31693.1	24213.7	37916.4	19259.1	38750.5	39245.4	42786.9	26763.8	76777.6	89197.8
475	9.63_646.4314m/z		646.431	1	9.63282	0	0	1123.9	100 - 38.2 - 1.41	90975.8	9.62	509.349	387.221	0	506.837	981.051	270.104	298.248	190.86	482.549	574.168	1171.64	447.978	29.2939	3.75212	67.3558	223.384	5852.64	2692.57	3026.43	17705.2	1233.88	1320.86	1012.41	978.83	1205.19	1914.48	3294.1	6132.09	1891.15	1559.47	1465.24	1270.89	40398.8	44814.5	47369.6	15463	1778.32	1488.92
476	9.68_825.4192m/z		825.419	1	9.6814	0	0	Infinity	100 - 20.9	8904.45	29.66	0	0	746.789	0	0	0	0	0	0	0	0	0	276.123	0	0	0	10308.6	6542.19	5629.17	13137.8	0	0	0	0	4957.36	2076.59	2141.85	2128.2	0	0	0	0	6122.5	8263.08	12131.2	3551.81	0	0
477	11.61_617.4567m/z		617.457	1	11.6065	0	0	Infinity	100 - 1.28	12866.7	12.13	0	35.3142	0	0	0	170.738	0	0	0	101.492	0	0	0	0	0	0	6742.92	1651.85	446.309	4243.23	133.756	82.2552	0	14.0558	1753.02	589.191	581.264	107.165	357.748	0	0	0	11939.1	13231.8	16514.1	8768.61	0	95.7074
478	11.61_1235.7751m/z		1235.78	1	11.6065	0	0	Infinity	90.1 - 100 - 16.1	64473.7	12.85	0	0	0	0	0	0	0	0	0	0	0	0	0	0	0	0	28941.3	12812.2	9196.72	17546.8	0	0	0	0	6854.53	2975.24	4967.69	3052.05	0	0	0	0	54888.4	56016	71883.8	39269.3	0	0
479	11.61_664.3956n	664.396	663.388	1	11.6065	0	0	6.82524	100 - 76.9 - 58 - 12.9	52009.1	4.43	7847.28	9869.32	18811.3	8960.49	9504.26	12282.4	13489.9	12930.4	7956.85	7887.95	7427.51	7208.16	23150.8	25533.5	25146.4	21663.1	30914.4	33077.1	35406.3	41957	21984.8	18859.6	15743.5	18831.3	33870.4	39504.1	44796.5	43518.4	27943.9	17513.7	13657.9	10434.4	39440.1	38304.1	43477.4	49149.9	22362.9	18699.4
480	9.67_309.2065m/z		309.206	1	9.67045	0	0	15.9354	100 - 11.9 - 0.743	13690.9	9.33	6963.44	8750.9	5671.97	9717.69	9827.08	6580.32	7654.58	9691.76	11667.3	14157.2	12354	7350.9	12807	11242.9	12784.3	16635.5	4240.56	2392.51	1844.84	2912.94	11126.2	12424.4	13660.7	8571.23	2931.43	1385.86	2302.96	2155.95	8971.22	5988.18	9099.65	7152.04	6649.77	4043.56	3262.86	4186.02	7674.98	7386.08
481	11.61_1236.2767m/z		1236.28	1	11.6065	0	0	Infinity	100 - 36.4	31137.4	14.48	0	0	0	0	0	0	0	0	0	0	0	0	0	0	0	0	6611.57	1838.33	1468.52	6835.02	0	0	0	0	2574.61	645.548	467.719	585.788	0	0	0	0	21212.5	25966.7	36781.3	11550.4	0	0
482	8.43_470.3390n	470.339	469.332	1	8.42767	0	0	1.69003	100 - 28.6 - 0.544	306805	2.09	237810	231124	229784	226233	233576	235806	272288	261528	226900	237520	235069	224815	192332	180930	209954	176982	348801	255982	267060	286968	194773	213428	203133	229846	228842	244240	234990	233329	183155	175993	186305	180699	246253	261723	288569	251063	218858	221349
483	16.85_637.8606m/z		637.861	1	16.8466	0	0	Infinity	100 - 12.4	6991.34	8.09	0	0	0	0	0	0	0	0	0	0	1479.42	512.004	2286.23	3173.1	3683.98	2036.77	362.632	1886.46	2304.02	623.825	2468.13	3347.9	2809.28	1694.36	3536.55	3790.76	4923.36	4563.43	5135.62	4597.41	2521.26	6909.12	5640.25	5933.06	5124.83	4025.36	6174.65	5431.88
484	8.48_596.3188m/z		596.319	1	8.47625	0	0	Infinity	100	7240.85	35.98	0	0	273.012	0	0	0	0	0	0	0	0	0	8847.86	8026.3	3370.51	8718.72	0	0	0	0	0	0	0	0	0	0	0	0	0	0	0	0	0	0	0	0	0	0
485	8.43_487.3426m/z		487.343	1	8.42767	0	0	1.9191	100 - 34 - 6.04	7.95441e+06	0.31	5.03831e+06	5.0049e+06	4.85292e+06	4.79345e+06	5.0438e+06	5.16593e+06	5.72473e+06	5.87613e+06	4.73102e+06	5.09083e+06	5.01101e+06	4.73661e+06	4.20955e+06	3.96023e+06	4.43978e+06	3.98468e+06	7.86782e+06	5.80575e+06	5.76303e+06	6.41922e+06	4.48125e+06	4.7285e+06	4.45611e+06	5.14454e+06	4.88409e+06	5.07241e+06	4.92548e+06	4.8326e+06	3.95295e+06	4.08401e+06	4.2466e+06	4.29587e+06	5.82878e+06	6.20866e+06	7.04475e+06	6.01396e+06	5.09444e+06	5.45403e+06
486	8.43_534.3555n	534.355	533.348	1	8.42767	0	0	1.66851	100 - 33.9 - 5.98 - 0.267	2.81659e+06	1.27	2.72421e+06	2.40018e+06	2.20151e+06	2.17353e+06	2.29443e+06	2.29359e+06	2.45814e+06	2.52334e+06	2.05875e+06	2.15947e+06	2.12852e+06	2.10516e+06	1.74135e+06	1.67429e+06	1.79605e+06	1.64424e+06	2.9691e+06	2.28645e+06	2.32122e+06	2.5065e+06	1.85115e+06	1.90993e+06	1.81087e+06	2.02387e+06	1.95074e+06	2.01842e+06	1.95301e+06	1.87257e+06	1.60563e+06	1.71986e+06	1.67995e+06	1.74689e+06	2.22106e+06	2.32903e+06	2.549e+06	2.29631e+06	2.01212e+06	2.16381e+06
487	8.43_587.2677m/z		587.268	1	8.42767	0	0	2.46352	100 - 43.2 - 10.4 - 0.363	416399	1.52	429437	419306	398063	319177	368195	368183	401746	412807	282691	307807	279632	253393	265335	218556	281086	226618	526448	338828	335453	423943	265355	305899	266370	320330	289061	291800	282755	265116	187119	186898	216317	201124	330488	361615	432695	334461	296985	299406
488	11.86_502.3653n	502.365	501.358	1	11.8569	0	0	4.01887	100 - 29.5 - 1.26	77761.2	5.07	65214.8	58828.7	53889.3	38171.7	46857.2	43236.4	47245	53680.3	33582.3	36399.4	25928.3	33571.8	19504.5	16478.7	24496.3	16916.6	86516.2	55695.3	50499.1	58675.7	28487.4	30287.1	31395.5	32565.2	53676.2	51025.1	45457.6	44628	22401.9	16620.5	24284.1	17772.4	53836.2	57675.2	62091.9	50739.3	30753.9	36143.2
489	8.70_842.4447m/z		842.445	1	8.70003	0	0	Infinity	100 - 30	6242.19	28.99	0	0	0	0	0	0	0	0	0	0	0	0	0	0	0	0	7786.82	3625	6857.83	6699.09	0	0	0	0	1099.76	333.556	892.377	444.792	0	0	0	0	3376.34	4421.12	9143.5	7276.58	0	0
490	8.71_474.2621m/z		474.262	1	8.71098	0	0	4.44348	100 - 22 - 0.353	164427	2.92	64898.7	69012.5	72543.1	51100.6	70638	72674.1	66421	71080	83672.1	95436.8	81286.3	73041.9	32983.4	36295.2	41153.6	37584.3	65842.9	75152.9	73774.1	70385.5	55710.1	55450.4	58138.6	54242.4	67951.3	99214.9	79234.9	74119.4	79155.4	73167.3	60883	70823.6	104874	112077	113250	112206	48799.5	47229.1
491	11.84_455.3526m/z		455.353	1	11.8412	0	0	3.62463	100 - 31.8 - 4.11	435927	2.13	251286	258757	256437	189726	222135	230676	227613	248340	173462	185278	151463	166308	128673	120965	140532	112206	427028	315974	270767	329977	168429	175587	178389	198412	285997	283949	270129	272133	131211	108699	149972	128577	300314	322025	333291	283999	189242	209642
492	8.62_194.0818m/z		194.082	1	8.61862	0	0	3.75662	100 - 8.44	17021.5	3.55	4723.89	3572.55	5127.43	4700.35	5388.84	4569.52	5868.97	5386.39	5929.4	5812.29	6876.28	6275.57	5708.33	6794.66	6617.26	5955.91	5958.22	6112.38	7476.65	7564.48	6287.19	5935.72	5220.99	6823.01	6848.6	7773.18	7839.69	7223.97	8250.75	11397.8	8803.23	11266.7	7384.57	8232.96	8873.9	9428.34	9031.68	10665.1
493	8.66_490.3640n	490.364	489.357	1	8.65623	0	0	7.76851	100 - 24.7 - 0.937	187371	1.29	140471	122490	155950	84014.3	122405	120801	120906	139789	37183.9	36119.8	36643.8	36281.5	33275	29439.9	39701	24781.4	303234	145530	130469	170252	67434.7	84124.4	75291.9	100109	72806.2	78563.6	71931.9	61589.1	44935	26733.2	31794.1	28012.8	134827	155475	192957	131885	86786.9	106791
494	16.85_608.8842n	608.884	629.859	1	16.8466	0	0	Infinity	100 - 39.1	36314.3	4.55	0	0	0	0	0	0	0	0	0	375.153	573.56	5189.59	3474.37	14453.8	14443.6	13290.7	12898.5	10922.2	11016.6	7531.14	9028.64	11114.3	12668.3	13151.2	15454.9	14653.4	16225.3	16050	18432.6	27197.6	19616.8	26392.3	23254	19084.3	11873.4	17979.9	19684.3	23597.5
495	8.11_260.0143m/z		260.014	1	8.1115	0	0	Infinity	100 - 6.72	3500.74	45.97	0	0	0	0	0	0	0	0	0	0	0	0	0	0	0	0	0	0	0	0	0	0	0	0	0	0	0	0	0	0	0	0	386.425	435.627	1218.68	0	0	0
496	8.14_490.3651n	490.365	489.358	1	8.13818	0	0	5.56231	100 - 23.1 - 0.519	53288.9	7.09	36229.7	32332	46152.4	25420.1	30101.9	30118.8	35432.8	43148.2	16402	17569	12235.2	13515.5	12849.4	14591.9	21820.4	11512.4	91269.7	36925.8	33741.8	51218.1	19172.8	24029.6	23406	30469.6	29249.9	28636.1	31212.9	23403.4	14763	9818.19	13759.2	11328.7	34665.1	41820.6	53499	38188.5	28377	31390.3
497	8.14_489.0827m/z		489.083	1	8.13818	0	0	Infinity	100 - 20.1	5880.21	66.42	0	0	0	0	0	0	0	0	0	0	0	0	0	0	0	0	0	0	0	0	0	0	0	0	0	0	0	0	0	0	0	0	0	0	0	0	36.1586	0
498	8.11_275.0378m/z		275.038	1	8.1115	0	0	Infinity	100 - 13.4 - 1.52	58065	11.97	0	0	0	0	0	0	0	0	0	0	0	0	0	0	0	0	0	0	0	0	0	0	0	0	0	0	0	0	0	0	0	0	17626.9	20307.1	22962.8	22765.9	0	0
499	8.11_244.9908m/z		244.991	1	8.1115	0	0	Infinity	100 - 3.8	10072.9	14.42	0	0	0	0	0	0	0	0	0	0	0	0	0	0	0	0	0	0	0	0	0	0	0	0	0	0	0	0	0	0	0	0	3119.17	4013.98	4128.07	3226.67	0	0
500	12.00_648.4715n	648.472	669.449	1	11.9993	0	0	9260.44	100 - 27.6	324954	4.02	0	0	140.362	0	57974.5	77328.1	100723	165892	175114	175110	183354	236933	177837	178985	187962	157150	99500.3	110100	125139	200909	209334	182702	193379	201708	207913	212643	243471	294668	344938	370926	284989	298961	195687	192498	191573	223905	237559	251998
501	8.20_457.0928m/z		457.093	1	8.20388	0	0	Infinity	100 - 21.6	32435.8	60.83	0	0	0	0	0	0	0	0	0	0	0	0	0	0	0	0	0	0	0	0	0	0	0	0	0	0	0	0	0	0	0	0	0	0	0	0	0	0
502	11.93_391.2248m/z		391.225	1	11.9336	0	0	8.23955	100 - 12.4	209988	3.95	42503.8	49098.8	119775	58049.8	63117	76872.7	61619.4	90810	55457.7	47170.2	52306.5	49342.8	194591	187333	205606	223556	142212	121367	58300.5	122455	116028	186024	128326	88692.3	150835	142513	160765	129779	95777.2	75571.2	77083.1	75993.9	98697	87624.1	99918.2	71848.1	112504	117019
503	16.85_615.8445m/z		615.845	1	16.8466	0	0	Infinity	100 - 46.5	9663.03	14.81	0	0	0	0	0	0	0	1383.13	3079.4	1799.62	1192.46	3766.48	3545.2	1192.9	1375.65	2812.16	3770.81	712.496	2457.3	1488.2	2271.7	3483.56	1998.69	2421.23	5578.83	4858.42	3436.91	2404.57	4006.52	3382.29	2325.35	1757.78	5669.42	3530.88	4181.69	2531.51	1695.77	4861.12
504	8.42_976.6973n	976.697	975.69	1	8.41672	0	0	2.45585	100 - 63.1 - 15.8 - 1.01 - 0.0161	793871	2.31	620068	561869	505885	507746	596921	565681	627322	654493	434446	451378	457504	454935	391185	339855	426257	357273	914176	615644	599498	702710	450664	526560	509255	590321	504886	514308	483219	461373	336140	344922	363688	333291	588842	643381	731431	585846	518813	584982
505	11.98_587.3342m/z		587.334	1	11.9774	0	0	117.388	100 - 10.5	172368	6.49	640.35	459.958	1265.95	3507.17	7844.48	15703.7	16679.5	21582.5	23336.7	27931.7	34234.1	39807.7	53922.4	70758.7	57289.8	45889.5	27138	21040.5	33532.2	36877.3	34818.2	43890.7	38656.5	40574.1	42255.4	49264.8	180551	230824	286161	210456	101816	91037.6	55786.7	44389	43778.2	44748.4	49809.8	35598
506	11.98_565.3145m/z		565.315	1	11.9774	0	0	4.89445	100 - 18.4 - 0.712	196972	7.72	49342.4	56391.6	80459.6	62280.7	62282.8	52848.1	61031.1	62580.9	61716.8	54943.7	50543.2	57324.1	184019	177933	223334	202602	81171.4	73905	62792	65867.6	79071.8	98167.5	86009.3	79321.9	87223.3	75514	68533.7	74834.3	62881.3	49552.2	57239.4	51127.5	50131.4	47303	52690.3	40471.2	62761.7	67583.4
507	16.85_1259.7346m/z		1259.73	1	16.8466	0	0	Infinity	100	13553.8	10.29	0	0	0	0	0	0	0	0	0	827.463	0	0	0	0	502.977	1510.23	1538.54	2703.31	0	3814.65	4658.92	4239.38	2853.03	1398.83	3857.6	4342.64	4382.53	4960.29	3848.91	4731.12	11400.6	10722.1	8079.56	4614.56	6293.82	3291.66	2414.95	4480.95
508	8.80_531.3323m/z		531.332	1	8.7986	0	0	6.27309	100 - 24.1	48663.9	6.51	27450.9	30533.4	25958.4	15946.3	24511	24837.4	21861.1	21377	14022.5	14285.7	13277	15924.3	8643.83	7516.93	12821.9	6704.94	65008.2	38269.5	35492.9	44773.1	16435.6	12163.3	12887.8	21602.9	35699	35984.4	34136.2	31121.9	17588.1	7638.27	13391.6	11029.5	39731.3	39430.3	48749.7	35915	17812.1	20413.3
509	9.25_471.3474m/z		471.347	1	9.25095	0	0	Infinity	100 - 17.9 - 0.84	32786	8.99	596.074	0	2875.87	0	501.879	673.287	1192.66	625.122	223.696	0	0	0	0	0	0	0	14748.4	6922.45	3493.91	9913.24	633.541	0	0	0	7501.63	7582.24	7106.42	4910.92	0	0	0	0	7452.54	8414.26	10108.5	5427.4	0	448.727
510	9.26_517.3166n	517.317	562.315	1	9.2619	0	0	8.85039	100 - 30.6 - 4.97 - 0.166	373047	2.89	272367	330922	107655	221760	299399	300573	290695	257205	235372	204647	184964	208833	45073.9	33738.9	40906.5	48882.2	193123	192580	242154	195670	175376	137543	170956	223446	126044	140569	124230	129930	188547	173459	177501	169697	258821	255882	243581	233941	192405	198608
511	9.26_502.2934m/z		502.293	1	9.2619	0	0	15.4544	100 - 24.7 - 0.575 - 0.0403	81132.1	4.42	54511.2	69079.4	20883.9	44136.8	62853.6	59963.7	66006.5	50231.4	48836.8	40843.5	35904.5	40007.1	5989.42	3858.65	5240.09	5910.94	38759.9	40781.3	50410.7	38841	36452.9	25945.5	33075.9	44538.3	25013.2	30137.6	26219.2	28283.8	39819.9	34239.1	35640.7	33376.8	52478.9	58106	52521.1	51831.1	41716.6	40613.5
512	9.24_309.2064m/z		309.206	1	9.24	0	0	Infinity	100 - 8.61	30826.5	13.48	3115.99	3826.27	17860.6	6485.01	4461.58	3155.22	1778.48	4828.8	10478.9	13415.8	11765.4	3922.52	30001.5	23248.8	26870	43185.8	879.061	0	0	0	12139	29899.2	20669.4	5500.97	941.816	382.371	449.319	1043.04	4242.31	4133.05	7710.3	5362.55	2396.76	1395.43	783.341	485.024	5781.88	11971.1
513	11.79_580.2341m/z		580.234	1	11.7865	0	0	8.25246	100 - 18.2 - 0.742	38381.6	2.41	14740.1	19893.7	14086.1	12054.3	10489.1	15060.5	12364.1	11338.1	5380.33	9033.6	9652.58	5953.74	4589.47	5170.3	4268.67	4575.28	21994.5	17389	12979.8	21264.7	10683.1	9173.76	8931.02	9708.52	18035.5	19416.2	16982	14956.3	7080.75	7503.62	7842.1	9972.69	27000.1	23825.3	26410.7	18189.9	10829.1	11933.6
514	9.25_648.3650n	648.365	647.358	1	9.25095	0	0	7.14015	100 - 34.3 - 4.09	91325.3	6.45	50067.5	48534.7	46078.5	68350.7	58275.7	51967.2	66159.6	62591.7	17354.2	13761.9	15037.2	13565.8	12569.8	12080.2	19880.7	12084.3	114575	84376.9	70402	95947.8	65274.6	45041.4	54281.4	59045.1	64206.8	52661.9	57134.3	50038.1	22527.7	10554.3	19798.1	15390.8	72828	78381	86076.5	62016.1	57349.9	67487.2
515	9.26_490.2570m/z		490.257	1	9.2619	0	0	Infinity	100 - 9.17	16572.8	6.69	8952.31	9971.37	2092.25	6854.78	10971.3	10553.6	11731.2	8792.6	10095.4	9965.64	7783.58	7997.39	0	0	0	0	8377.5	7973.19	9282.71	8911.41	7539.55	3914.02	5368.44	8278.57	4774.38	3654.82	5106.27	3205.33	5681.05	5390.68	5956.59	7000.68	10458	12109	10270.6	8163.61	6571.54	8661
516	11.74_647.3950m/z		647.395	1	11.7426	0	0	30.3743	100 - 42.7 - 6.2 - 0.436	110521	4.64	22085.5	24893.7	29870.1	20881	28393.9	24503.9	28434.1	29241.3	3868.31	4099.73	3392.07	4419.61	12555.6	11779.4	12319.8	10814.8	27913.5	19738.5	13552	27330.5	19119.5	22238.1	20917.4	23153	11188.5	10468.1	11997.8	9686.04	7506.76	6901.27	6544.33	4890.96	31163.9	35060.4	45915	25218	23352.1	26388.7
517	9.33_487.3421m/z		487.342	1	9.33238	0	0	25.2941	100 - 32.3 - 4.99	5.9822e+06	3.12	1.29545e+06	1.25067e+06	1.1646e+06	817042	1.23398e+06	1.31035e+06	1.20878e+06	1.51332e+06	313054	333285	289927	312669	288703	241459	333813	269367	4.57066e+06	3.4365e+06	2.73761e+06	3.92367e+06	1.18933e+06	1.27664e+06	1.0444e+06	1.06236e+06	2.68869e+06	2.6397e+06	2.62045e+06	2.42015e+06	625783	263856	276058	271100	4.80384e+06	4.99239e+06	5.62622e+06	4.9888e+06	1.08967e+06	1.14475e+06
518	9.33_534.3551n	534.355	533.348	1	9.33238	0	0	37.1529	100 - 32.6 - 5.67 - 0.282	2.24213e+06	2.32	702096	601198	526974	357764	556648	572354	531799	672039	91777.3	98611	86406.5	90742.3	84086.5	67348.4	101153	73427.8	1.75468e+06	1.44976e+06	1.16257e+06	1.5691e+06	481919	505338	397372	415715	1.13606e+06	1.10736e+06	1.08209e+06	996142	234771	75705.6	74591.4	81935.5	1.91221e+06	1.94309e+06	2.09244e+06	1.96522e+06	412536	445420
519	11.79_480.3092m/z		480.309	1	11.7865	0	0	3.87295	100 - 22.7 - 1.95	556641	1.6	218913	237223	205044	198921	209457	219491	203327	214918	160854	149949	162883	167105	140855	144793	146182	143071	314525	343369	223958	321000	192707	180294	177986	187609	306626	295375	289253	244668	163728	158130	183385	173000	391948	374943	393511	299181	200642	208403
520	11.75_647.4642m/z		647.464	1	11.7536	0	0	24.3195	100 - 26.4	15438.6	4.72	1073.56	579.703	588.755	297.28	399.081	1795.83	1101.52	636.622	372.067	1259.34	1840.98	2460.77	2657.53	5460.9	4609.06	2106.37	6922.19	8692.74	7164.45	10876.1	11181.4	12919.3	13619.3	13419.7	11792.5	12267.6	12957.1	13250.9	14490.5	15599.8	14008.9	17655.1	13762.8	12973.1	12827	12280.7	15624.1	14332.3
521	16.84_1301.7467m/z		1301.75	1	16.8356	0	0	Infinity	100 - 45.1 - 22.2 - 9.32	35723.2	5.17	0	0	0	0	0	0	0	0	0	0	1246.87	8732.71	4629.53	15039.5	8327.6	4215.9	9426.17	5988.11	14201.2	16194.1	15426.9	12034.2	19282.7	16505.2	23872.3	22194.9	27252	25864.8	37594.2	36306.3	33192.7	35799.7	19954.4	21031.8	13577.1	19232.2	24015	17443.9
522	8.96_487.1585m/z		487.159	1	8.95668	0	0	Infinity	100 - 17	2706.33	18.48	1959.3	2744.57	64.2333	2837.29	2828.6	2507.81	2208.8	1491.94	2601.2	2743.4	2003.26	3477.48	0	0	0	0	281.215	542.79	1939.32	230.287	2578.74	1004.15	1031.23	2722.28	474.247	795.239	325.413	629.277	2090.39	1621.59	2788.89	2595.57	884.618	1035.63	432.204	1564.04	2404.74	982.228
523	8.99_679.3837m/z		679.384	1	8.9943	0	0	5.06746	100 - 30.2 - 1.47	36347.8	2.16	28566.4	26534.4	31319.6	29046.4	29438.4	25267.2	30717.5	28306.8	12426.3	14305.5	14777.1	18807.3	18471.6	13921.2	22022.8	20099.3	13082.9	16491.4	16421.8	18900	32920.9	35905.7	37478.1	29324.4	11333.1	10261.2	8824.51	7695.05	13785.7	11482.8	19025.1	10561.4	16592.4	17142	17537.4	9770.55	34697.5	41288.9
524	11.81_640.2914m/z		640.291	1	11.8084	0	0	2.70485	100 - 32.4 - 3.29 - 0.0945	112275	1.22	67737.8	72081.1	62368.7	63328.1	59438.5	55778.8	55579.1	57471.4	53258.8	51632.7	51233.7	56100.8	40323.6	39647.3	43496.7	42567.2	51882	63962.3	56564.5	64023.5	49112.8	48979.5	43771.9	46445.3	54336.9	53036.8	52876.9	53417.9	48711.3	41031	51093.6	47117.9	93178	79677.4	79488.7	72734.6	54018.9	56978
525	8.86_649.3736m/z		649.374	1	8.85812	0	0	14.3797	100 - 38 - 5.64 - 0.107	176623	5.19	50519.3	48865.8	52898.2	57827.6	48709.5	49756.6	53798.5	53807.3	16066.5	14866.3	13679.2	17118	14215.2	18904.3	19981.9	14538.2	102637	127159	101724	117668	52152.4	44016.8	45293.6	46534.9	79454.6	73477.8	72079.2	64610.6	18890.1	14704.3	17354.5	12623.7	208541	170587	184848	142517	44080.2	51795.4
526	8.88_473.3633m/z		473.363	1	8.88003	0	0	2.99289	100 - 32.1 - 4.07	308192	3.44	270053	266737	332608	202539	251932	241898	266658	292154	151063	160591	133899	139660	126026	124943	158277	111787	457494	256240	236867	282168	177435	210289	193058	230812	208711	210647	198671	187050	128902	99085.9	119506	96611	198056	229502	275896	202939	202781	267633
527	8.88_520.3759n	520.376	519.369	1	8.88003	0	0	3.42989	100 - 31.3 - 0.707	71935	1.44	83324.9	72736.5	83501	48177.5	62354.2	62064.4	64092.2	74593.1	32296.3	40402.9	31151.9	30223.2	27801.7	25290.9	34039.9	22121.4	95869.7	56703.3	51778.2	61012.4	38380.9	43498.8	43163.2	52937.3	45379.8	47659.4	45759.7	42921.6	27144.7	19133.6	26165.6	20348.5	41987.4	46642.8	57722.1	40589.4	44157.2	52566.8
528	11.81_508.3405m/z		508.341	1	11.8084	0	0	2.5074	100 - 24.7 - 2.7 - 0.197	452909	1.86	185939	207267	218511	190490	199901	203247	194610	197300	196609	187108	196039	206607	165323	182936	189256	185001	213942	284342	211093	269365	202393	206626	189465	194114	236543	241260	227720	216282	190374	165898	193465	185825	364126	343447	337870	290102	200596	206250
529	11.80_883.5155m/z		883.516	1	11.7974	0	0	1387.23	100 - 38.3 - 7.42 - 0.555	996463	7.73	4909.94	8262.31	448736	24504	23406.2	22957.9	9979.16	37369.8	14564.7	19758.8	10829.5	10976.3	917578	973973	1.10152e+06	992778	53877.4	26050	11201.2	12808.3	67230.4	309892	163723	44717.3	15627.2	5426.38	12649.9	16721.5	18709.7	15281.5	32815.8	10576.9	2389.24	4159.29	2539.92	1549.1	38102.1	93561.5
530	9.22_474.2621m/z		474.262	1	9.2181	0	0	11.029	100 - 23.3	152034	5.06	93354.5	105340	58726.2	57699	89690	100834	92886.4	92764.8	47827.4	46083.5	37180.4	46205.5	16469.9	11890.9	13706.7	13072.1	146119	100967	79668	109653	52939.8	44317.4	49539.7	64935.8	80424.6	80586.1	70237.8	73722.8	51241.3	43608.9	47230.4	47092.5	96256.6	111417	128471	78518.4	55340.9	61137.5
531	9.22_468.3235n	468.323	505.257	1	9.2181	0	0	10.9641	100 - 14.7	68584.1	8.48	52416.1	71586.1	21698.2	37939	66831.5	60662.7	55859.9	55363.7	44656.8	35926.9	35285.9	50684.7	5214.67	4891.5	9337.76	5577.49	40094.4	29662.7	40398.6	31874.2	30731.9	31505.5	35024.4	46247.6	26400.7	24801.9	28985.4	21514.4	34088.4	31873.4	38982.8	35153.5	41085.6	33846.7	39120.2	33585.6	31610.3	29260.1
532	11.82_523.3632n	523.363	568.362	1	11.8193	0	0	2.42823	100 - 30.2 - 4.93 - 0.221	1.45219e+06	1.31	654255	721369	731869	639987	659646	659876	664953	645025	656174	633460	642778	678092	555870	609736	617942	608630	684779	906382	685328	842514	654258	663346	613657	621195	741828	763981	729185	683114	626798	568853	640018	617594	1.14889e+06	1.08988e+06	1.05799e+06	926817	663350	680335
533	9.11_555.3298m/z		555.33	1	9.11477	0	0	Infinity	100 - 16.3	7602.28	8.43	0	0	833.699	0	654.155	0	0	0	0	0	0	0	0	0	0	0	5855.29	3799.68	546.147	3933.93	0	0	0	0	1177.92	2059.45	1873.47	993.86	0	0	0	0	5983.44	8625.12	6322.84	6334.08	0	0
534	9.13_676.3652n	676.365	721.364	1	9.12572	0	0	4.36232	100 - 33.2 - 3.55	84375.7	1.36	59616.5	81007.5	45317.5	58907.2	90468.7	73849.9	74453.1	72512.5	56421.9	43678	39088.5	48192	22434.2	13779.7	20673.1	20480.7	75253.2	64615.6	57627	61535.9	62742.8	57066.7	57851.2	74170.4	63404.5	61767.9	65183.4	55775.1	47578.2	39762.4	43153.2	38278	60844.3	60997	60895.3	59269.2	54501.4	58934.9
535	9.86_476.2779m/z		476.278	1	9.86138	0	0	6.22648	100 - 24 - 2.85	463089	2.82	239301	280105	204007	206573	239442	245621	246967	256305	189401	167418	157223	175458	89053	65083.6	70276	73083.8	404285	330690	240635	310136	200277	169286	172269	215046	325969	311072	298155	290655	179253	168359	166587	166198	304965	318324	359170	234004	210670	212993
536	10.35_483.2724m/z		483.272	1	10.3466	0	0	3.48839	100 - 20.3 - 6.5 - 0.184	308753	1.01	146654	236157	128943	215640	266029	243187	247618	228882	262312	247764	258337	305010	198247	192692	198554	219390	120438	146732	203702	149189	246133	223946	233974	241097	167306	167848	179558	167940	261594	264522	267552	266805	169318	144673	138328	161917	242420	217432
537	11.17_409.2356m/z		409.236	1	11.1651	0	0	2.82403	100 - 19.1 - 1.62	1.35602e+06	1.38	832555	995341	704912	1.02566e+06	1.05523e+06	936139	871649	898489	1.14593e+06	1.18242e+06	1.17513e+06	1.20146e+06	1.266e+06	1.16629e+06	1.32949e+06	1.56352e+06	1.14399e+06	1.11338e+06	1.11537e+06	1.11088e+06	1.21705e+06	1.41781e+06	1.29835e+06	1.19982e+06	1.25146e+06	1.27202e+06	1.28657e+06	1.10019e+06	1.17526e+06	1.0786e+06	1.1308e+06	1.12371e+06	1.2187e+06	1.16142e+06	1.19289e+06	1.33539e+06	1.17827e+06	987975
538	11.14_383.2908m/z		383.291	1	11.1432	0	0	Infinity	100 - 6.87	13358.1	7.01	4798.18	7988.55	1385.34	5063.02	7098.18	5416.11	5256.53	2201.12	9697.66	12801	13065.1	17868.8	2185.97	3215.99	2865.4	4452.36	0	0	0	0	3776.87	2398.56	4054.48	4743.38	228.631	1361.66	335.41	1048.49	8734.67	9594.41	10371.8	9503.58	0	0	0	0	2655.7	470.154
539	11.22_599.3194m/z		599.319	1	11.2246	0	0	42.6251	100 - 13.4 - 0.32	124786	7.9	9518.28	17795.7	1000.66	17060.2	14067.5	14005.7	13009.2	8168.41	9649.34	9666.26	14981.2	13515.1	3619.03	2375.04	2131.98	3584	12709.4	24477.4	52272.8	31352.1	14731.5	13158.9	17700.3	19743.9	4904.72	9651.6	8779.19	3606.99	19711.1	11648.6	15973	15888.7	145797	106667	88488.5	158190	16545.7	6671.12
540	10.29_944.7073n	944.707	965.682	1	10.2871	0	0	3.80582	100 - 52.2 - 7.73 - 0.0703	111055	4.41	86959.3	73038.7	85236.9	50462.8	67030.4	58491.6	75581.3	79584.4	34118.6	46488.2	44651	39579	28978.1	26488.4	36248.8	25005.9	138213	106004	85472.2	112078	41535.4	42182.2	40784.8	36408.2	78849.2	71076.2	66770.9	68336.4	34145.6	29744.2	35320.3	32252.7	100192	106125	117122	97950.4	58164.2	67923.1
541	11.21_606.3601n	606.36	651.359	1	11.2136	0	0	113.495	100 - 31.8 - 7.29 - 0.061	249382	5.16	173811	207357	36177.8	199857	193146	176099	161802	144876	192730	219043	240993	285507	78258.8	79309.9	95404.5	117258	30977.5	39319.3	96431.4	36962.4	179615	156253	182438	174950	59419.2	64117.1	73335	48433.4	210355	215584	236396	225122	22860.4	13627.8	13401.9	28645.6	164891	125002
542	10.36_540.3315m/z		540.332	1	10.3575	0	0	3.32882	100 - 23.4 - 2.86	261477	2.07	167595	162654	139116	172718	161984	155627	175062	163197	208897	200375	199221	207111	175303	181991	169254	187532	87135.6	122674	132145	114066	168224	170549	164992	152205	125153	140385	135495	130584	206149	214542	216737	231035	133849	124416	116651	137895	187801	176173
543	10.40_471.3479m/z		471.348	1	10.4013	0	0	2.48263	100 - 34.3 - 6.09	2.81124e+06	1.43	1.59262e+06	1.46123e+06	1.48384e+06	1.46185e+06	1.38145e+06	1.39594e+06	1.45434e+06	1.66592e+06	1.29727e+06	1.43027e+06	1.46979e+06	1.36345e+06	1.13048e+06	1.05764e+06	1.22496e+06	1.11636e+06	2.69632e+06	2.23462e+06	1.96804e+06	2.05149e+06	1.40084e+06	1.29033e+06	1.25512e+06	1.42647e+06	1.91735e+06	1.87041e+06	1.88587e+06	1.92924e+06	1.22141e+06	1.17712e+06	1.27146e+06	1.17388e+06	2.38029e+06	2.16735e+06	2.7275e+06	2.27103e+06	1.64157e+06	1.8059e+06
544	10.40_550.2989n	550.299	571.274	1	10.4013	0	0	9.32378	100 - 42.9 - 11.8 - 1.38	587410	3.98	244604	262245	276630	199842	228941	233521	231323	259989	131870	130843	128265	117827	109747	94831	152045	99143.8	599699	476095	380225	487754	191363	175037	173293	211426	443964	410030	387616	415123	127937	65420.3	104837	71514.3	535674	466978	581089	474886	207068	246673
545	10.40_944.7078n	944.708	965.683	1	10.4013	0	0	5.98639	100 - 90.7 - 29.8 - 1.76	289404	5.88	117723	108996	107179	88714.7	100531	96972.2	103740	111216	67606.8	61236.4	58255.6	54922.2	50398.7	42074.4	54808.9	46092.9	276318	210840	161426	219870	79373.2	77412.7	72324.6	88346.2	184281	167392	160153	178519	66099.4	48929.2	51544.8	52875.3	264367	245662	307718	226136	98978.2	123975
546	10.36_480.3091m/z		480.309	1	10.3575	0	0	5.33783	100 - 20.9 - 0.565	49547.1	1.58	28267.9	25508.2	20316.3	27918.9	27543.7	26777.2	27961.7	27795.5	36099.8	34349.6	37093.3	39914	32820.1	33773.9	31506.3	37743.4	12296.2	22397.5	21083.9	17862.8	29723.8	31941.9	29578.4	28183.9	22072.1	24885.1	20842.3	22740.4	39486.7	39177	41515.1	45161.5	21625.4	20337.6	18069.7	22289.7	33766.3	32273.2
547	11.11_473.3629m/z		473.363	1	11.1103	0	0	3.23551	100 - 27.7 - 0.375	106523	4.42	89795.6	80638.3	90435.7	65257.5	80235.2	78935.1	80925	90232.2	49785.6	53443.6	50602.7	47177.2	40410.1	39417.1	46427.5	34262.6	175289	82012	77084.6	91706	68877.7	76619.8	67929.2	80576	62241.5	63302.5	55629.9	50909.9	36759.6	35280.1	41461.6	35912.6	76989.2	83890.9	107447	77152.9	76882.9	87063.9
548	10.40_518.3606n	518.361	517.353	1	10.4013	0	0	2.16739	100 - 34 - 6.11 - 0.12	994232	1.86	819139	690016	682365	645571	610196	607796	641487	708366	565382	614910	610291	553506	471649	433135	485761	444353	978270	839239	761542	808270	554183	510520	484455	557897	755889	724138	730453	737176	480239	450691	489698	462639	873418	839954	980459	861925	619536	681501
549	10.23_710.4012n	710.401	709.394	1	10.2323	0	0	4.23129	100 - 33 - 2.85 - 0.0453	64203.8	4.48	68948.1	58071.2	58941.4	53807.1	51245.9	49382	53795.2	56095.3	31066.5	34248.5	36401.8	30512	26870	30263.1	36191	32172.4	28624.4	28908.5	27335.8	30483.5	44872.3	52364.1	44434.2	51133.9	13293.6	14140.7	18231.9	15028	27313.4	24723.5	30809.1	25806	30975.4	32817.1	33447.6	28885	59538.7	65913.5
550	10.23_645.3783m/z		645.378	1	10.2323	0	0	12.8431	100 - 28.1 - 0.899	23400.4	7.73	12661.7	14492.2	15205.1	12254.2	14566.1	11194	12059.3	13659.4	6473.56	4042.83	5464.44	7042.09	7035.5	5688.73	8088.15	7085.06	6336.35	7548.81	6948.98	6248.31	9058.11	15201.1	13196	14075.4	3167.22	1429.8	2743.43	3262.42	6331.61	4587.95	5643.81	4541.08	6583.69	7657.63	8490.49	3705.77	12126.4	13383.2
551	10.23_1328.7896m/z		1328.79	1	10.2323	0	0	Infinity	100 - 15.3	53230.2	5.42	14242.7	13787.6	11515	12704.8	14203.6	11749.4	13122.5	20745	0	0	0	0	0	968.559	0	0	5471.17	1208.48	1556.99	1622.82	15996.2	14634.1	11997.4	14852	0	0	0	0	0	669.946	976.952	0	1467.02	5237.67	6517.89	958.661	18824.2	18249.6
552	10.14_295.2274m/z		295.227	1	10.1399	0	0	17.4601	100 - 18 - 0.159	110429	3.16	34652.5	39971	41080.2	45017.9	40644.5	36865.8	33001.2	47668.4	54326.2	62944.9	55548.1	38939.4	72643.9	72583.2	77045.8	105582	31281.3	33872.2	25668.6	39226.9	52073.6	82878.6	68314.1	39849.4	25479.6	24348.1	23348.9	26879.2	44929.9	44375.2	54753.5	40730.3	173262	95275.7	81910.9	91267.6	48585.7	46898.1
553	11.42_647.3958m/z		647.396	1	11.4155	0	0	6.60499	100 - 21.3	17656.7	7.3	3334.91	2330.71	4004.57	5062.05	4200.56	2446.08	4735.08	4619.81	2359.25	2448.86	2726.51	3158.33	1986.52	2611.02	4632.08	4081.27	5263.63	4471	2629.86	4635.03	6750.78	8109.34	7749.26	9757.06	2801.71	2979.14	3383.63	3785.88	4699.49	4109.57	4898.65	4011.45	3609.01	4912.42	6101.53	5575.99	8657.21	9940.99
554	10.23_663.3896m/z		663.39	1	10.2323	0	0	4.52379	100 - 45.4 - 11.8 - 2.01	4.21726e+06	1.71	2.71531e+06	2.64778e+06	2.63542e+06	2.57193e+06	2.59951e+06	2.55724e+06	2.78905e+06	2.7322e+06	1.53068e+06	1.56793e+06	1.61484e+06	1.51947e+06	1.40892e+06	1.30527e+06	1.65681e+06	1.4132e+06	1.46981e+06	1.3836e+06	1.3934e+06	1.68081e+06	2.3827e+06	2.52544e+06	2.41255e+06	2.60031e+06	987849	936204	960033	844876	1.39047e+06	1.25268e+06	1.52031e+06	1.20864e+06	1.61077e+06	1.74309e+06	1.73612e+06	1.4661e+06	2.46718e+06	2.98563e+06
555	10.23_1328.2880m/z		1328.29	1	10.2323	0	0	Infinity	100 - 37 - 1.08	56367.9	2.59	11164.4	12121.4	13878.7	11958.4	12621.5	11264.9	14927	16648.2	0	1293.6	854.775	0	0	0	1105.95	373.338	3149.88	1358.86	1130.75	1038.35	7031.95	10784.7	10565.1	11062.2	0	0	419.556	0	587.778	311.257	0	0	186.513	5670.26	4558.21	748.355	7651.3	14239.7
556	10.24_1007.0789m/z		1007.08	1	10.2432	0	0	Infinity	100 - 5	8936.53	13.02	3192.15	715.32	920.565	1270.66	1931.64	2169.64	1689.28	817.689	0	0	0	0	0	0	0	0	1092.45	603.831	488.91	0	1536.19	1728	1881.73	2175.38	0	0	0	0	0	0	0	0	1111.4	708.657	729.067	0	2128.98	1243.07
557	10.28_472.3551n	472.355	471.348	1	10.2761	0	0	1.44802	100 - 33.8 - 6.34 - 0.0799	3.5656e+06	1.85	3.02278e+06	2.93073e+06	3.14421e+06	3.09184e+06	2.98168e+06	2.95149e+06	3.14082e+06	3.31695e+06	2.889e+06	2.66461e+06	2.89364e+06	2.89265e+06	2.49219e+06	2.38438e+06	2.53148e+06	2.4415e+06	3.35769e+06	3.20403e+06	3.34174e+06	3.38501e+06	2.58726e+06	2.55825e+06	2.48679e+06	2.7093e+06	2.93568e+06	3.17027e+06	2.58476e+06	2.81208e+06	2.44764e+06	2.55032e+06	2.60823e+06	2.46545e+06	3.22083e+06	3.21616e+06	3.33965e+06	3.50715e+06	2.9752e+06	3.1919e+06
558	10.28_572.2821n	572.282	571.275	1	10.2761	0	0	3.14046	100 - 42.1 - 11.5 - 1.4	496079	3.83	445102	394307	399986	350287	405762	346541	371566	388701	267581	272208	249490	256783	223892	156625	215421	205636	564728	450817	456497	512273	305482	334271	307529	366185	394907	419449	328841	312222	229776	162825	227852	162651	508959	472079	519752	480348	346346	387412
559	10.24_614.3305m/z		614.331	1	10.2432	0	0	2.71474	100 - 29.4 - 5.52 - 0.527	1.02092e+06	3.38	784315	974411	419654	955008	1.01846e+06	930571	887003	808890	1.04799e+06	967210	993725	1.01285e+06	649927	528546	605969	723876	566642	616295	810567	690297	999503	984993	921331	1.09514e+06	537741	606563	546989	552945	1.00193e+06	901303	970707	955244	828687	910599	883216	824716	898427	801758
560	10.24_604.3426n	604.343	649.344	1	10.2432	0	0	14.5294	100 - 25.3 - 3.76	117515	4.22	55600.4	66429.5	11822.7	71251	66661.4	54533.8	61151.2	43336.4	108414	115822	118014	127811	30725.9	22250.7	25668.8	33758.8	11251.4	14019.4	47840.6	11617.4	60044.2	43161.5	54109.7	56043.3	14197.7	17373.5	16617.8	15591.5	104590	112852	108950	115229	15863.1	14046.1	12282.5	20383.3	52875.3	45491.9
561	10.24_763.3135m/z		763.313	1	10.2432	0	0	8.76906	100 - 45.6 - 9.61	72396.1	2.05	42280.4	45017.1	53435.3	44748	49362.4	41267.5	48462.4	43212	16994.9	14046.4	10859.4	14529.3	15509.1	15088.3	25515.1	17864.3	29172.7	21682.7	19038.4	32525.9	41375.2	43519.3	41176.6	41130.4	10519.5	12461.8	10233.2	10606.7	17383.1	15512.9	20117.7	6701.14	29052.1	31475.4	33222.6	27797.5	46079	55932.6
562	16.80_195.8107m/z		195.811	1	16.8028	0	0	Infinity	100	71160.9	2.62	0	0	0	0	0	0	69.9341	0	52.9845	554.001	1451.57	4062.81	3268.28	5832.86	6488.18	9760.87	8473.16	9962.87	11370.7	10063	11182.9	13040.4	13668.5	15981.8	15933	17060	16809.7	16648.1	15323.9	21197.2	22190.6	28764.4	24049.2	19708.3	19894.9	24125	31672.7	32235.8
563	16.81_812.5417m/z		812.542	1	16.8137	0	0	656.933	100 - 38.9	67062.4	6.61	0	254.922	0	153.415	191.518	2105.15	17376.8	26774.6	30904	40799.8	47725.5	46249.8	36768.5	45651.1	33407.3	36119.3	24442.2	20498.2	14617.8	12615.5	13871.1	29977.7	31286.3	36237.2	41363.2	35920.9	33818.4	39052.9	42433.8	54102.1	46641.8	51953.1	40247.1	34337	25907.1	30838.1	38594.8	55270.1
564	10.97_679.2625m/z		679.263	1	10.9741	0	0	Infinity	100 - 19 - 3.04	22074.7	5.99	7980.78	16497.6	1827.59	15155	13622.1	16466.2	14732.4	8663.46	15464.9	14171.5	19486.6	25730	4189.45	1820.92	3071.46	10472.3	721.609	853.501	7866.47	789.2	16831	14762.8	17307.3	20186.3	1354.46	2630.98	2963.26	1040.46	17610.5	18854.1	16582.9	18765	0	0	447.746	0	14874.7	8248.42
565	10.97_697.2733m/z		697.273	1	10.9741	0	0	Infinity	100 - 34.1 - 3.98	63562	4.85	56119.2	69007.7	6251.9	59324.8	61817.2	48604.1	50103.5	40241.5	53098.5	58442.8	63229.5	79477.2	8675.35	11228.9	12185.2	20558.2	3133.63	5464.55	28096.1	5270.59	48775.7	39310	51135.5	47994.9	11124.8	11406.3	14557.3	11533.8	53784.3	54240.4	63180.7	59358.6	2637.1	0	873.917	9167.53	40476.2	33694.3
566	10.58_483.2727m/z		483.273	1	10.5813	0	0	3.35407	100 - 24.1 - 6.02 - 0.0798	948620	2.6	761531	809290	582617	774070	801464	768936	769451	717159	894755	902483	911532	948450	761813	708084	726430	840148	456615	526687	648738	503019	782704	750557	714636	727371	606034	634415	636068	550083	875747	798579	864648	841968	579636	540130	520462	608549	711216	650526
567	10.59_928.5655m/z		928.565	1	10.5923	0	0	9.64316	100 - 43.8 - 4.25	115707	5.36	73084.2	109826	26139.4	92995.7	98599.8	74484	63997.4	62836.4	124761	112969	104636	120463	31749	21694	24265.6	37568.6	48279.5	41558.9	53745.1	44302.8	77932.1	81260.2	74167	84002.9	61036.7	64005.1	59837.8	40569.6	75078.2	59267.6	69423.9	72655.2	37454.1	36936.5	41399.2	43179.1	63924.5	48969.4
568	10.60_978.6024m/z		978.602	1	10.6032	0	0	5.84276	100 - 41.1 - 3.03	48994.4	3.26	40080.5	56793.1	38135.5	43244.5	53079.3	50975.7	46772.2	45150.4	47445.9	46164.1	43845.4	46061.7	38584.5	35768.6	38337.6	40747.1	20922.7	22776.9	22348.8	25936.7	37049.5	34071.9	29997.4	30434	26977.5	24557.7	20641.6	18209.6	32527.7	28930.1	34842.3	29181.1	23120.7	22882.4	20311.7	23165.4	28787.1	26688.2
569	10.97_580.3451n	580.345	625.344	1	10.9741	0	0	77.5432	100 - 32.6 - 8.53 - 1.17 - 0.0378	1.72431e+06	6.67	1.24093e+06	1.35459e+06	188527	1.38233e+06	1.24313e+06	1.14837e+06	1.15785e+06	969731	1.29006e+06	1.51557e+06	1.70947e+06	1.88709e+06	362963	376224	419128	604451	165512	281308	854749	264601	1.23542e+06	1.08249e+06	1.27337e+06	1.23596e+06	360951	429709	476081	358282	1.32136e+06	1.40626e+06	1.57455e+06	1.4902e+06	194147	142840	110546	305691	1.2238e+06	973452
570	10.75_480.2723m/z		480.272	1	10.7503	0	0	106.903	100 - 21.5	39560.5	8.31	2023.65	2146.08	22713.5	2326.3	1004.27	1569.18	1660.55	2328.79	1662.78	2678.84	1488.45	1664.08	39486.6	42110.4	41705	34940.2	1096.57	1242.42	802.525	669.154	3906.53	8612.95	4429.55	2630.73	1485.05	1156.71	1904.27	1319.07	2145.89	1597.71	2590.09	2184.89	498.64	1747.53	923.071	816.869	2486.41	4516.9
571	10.76_580.3439n	580.344	625.344	1	10.7613	0	0	34.3151	100 - 28.3 - 5.4 - 0.518	424311	3.42	286013	353665	33508.1	329667	338367	283605	301763	229746	407015	420547	427843	441838	54562.4	56776.9	67986.6	110649	23557.9	38401.6	195658	38071.2	280581	217688	281146	298835	24615.3	47592.5	49164.3	58209.9	403347	371198	418932	387075	44951.7	38535.2	25883.8	70474.6	262416	208886
572	10.78_478.2935m/z		478.293	1	10.7832	0	0	3.11716	100 - 21	138847	2.71	92815.5	96726.1	79371.6	74247.8	88674.2	90949.7	85089.9	90067.8	51301	44833.1	45699.4	49946.7	46985.3	42251.2	42236.2	46699.1	120981	111308	69958.8	109982	71615.6	69356.2	66232.9	63735.5	92473.2	95733.1	91504.1	83226.3	55798.3	56857.3	54770.6	58347.9	112406	118207	128874	80644	67719.9	74053.9
573	10.93_741.3819m/z		741.382	1	10.9303	0	0	1256.13	100 - 34.4 - 8.13 - 0.807 - 0.0733	1.67938e+06	8.38	12058.5	17140.6	908955	39887	33802.5	24367.8	23134.2	61837.2	31730.6	25248.2	23438.2	12965	1.70057e+06	1.78437e+06	1.75761e+06	1.47495e+06	30331.8	12119.6	5855.54	8069.21	72460.5	344007	165169	43962.9	18951.2	11827.4	14983.9	22999.1	32351.6	17646.4	38589.7	18712.1	1789.96	3433.36	3470.06	2391.34	55703.1	130874
574	16.80_201.8018m/z		201.802	1	16.8028	0	0	Infinity	100	6911.71	5.88	0	0	0	0	0	37.3645	2.53267	0	34.854	96.8349	210.807	195.096	161.808	492.43	609.855	142.053	566.199	543.64	818.178	954.397	803.267	993.132	828.299	910.622	1090.47	1306.6	802.425	945.7	807.803	1224.91	559.838	1346.51	1330.97	1686.52	1317.18	1682.21	2695.35	2528.14
575	10.71_293.2116m/z		293.212	1	10.7066	0	0	10.6768	100 - 16.3	31467.4	5.57	6048.85	6700.71	8043.53	7331.19	6899.54	5497.82	5742.67	8218.52	8305.82	10669.1	8226.68	5391.82	12694.5	12244.5	12591	18846.1	8122.89	9720.37	6772.51	10763.8	6309.47	11193	10070.9	6203.36	6153.63	7002.33	6458.81	6756.14	7324.94	6655.72	7973.67	6888.07	45520.4	28926.7	23205.9	28216.8	8104.39	8148.97
576	10.43_496.2145n	496.214	541.213	1	10.4342	0	0	Infinity	100 - 7.64	17631.1	15.69	11812.4	13245.4	80.8989	15122.1	9275.95	12365.2	12609.1	7335.55	14173	15820.9	18524.1	22006.3	439.833	0	208.304	201.253	659.15	409.158	4890.64	1700.06	11716.1	8755.1	12730.9	13453.8	1660.36	2095.25	5581.1	1356.4	15346.7	13850.5	19862.7	16134	93.1168	0	252.439	0	12869.9	6433.9
577	11.01_1017.4188m/z		1017.42	1	11.0118	0	0	Infinity	100 - 33.8	7427.86	22.73	0	0	0	0	0	0	0	0	0	0	0	0	0	0	0	0	0	0	0	0	0	0	0	0	0	0	0	0	0	0	0	0	0	0	0	0	0	0
578	10.49_699.3795m/z		699.38	1	10.4889	0	0	12.0507	100 - 29.8 - 4.53	61943.9	5.41	33554.6	32801.3	12846.1	40083.4	39735.3	34389.5	36224.6	25869.3	56237.9	56910	56240.2	62710.3	25706.2	27144.7	31680.4	41282.9	9206.27	16898.8	31970.1	12927.8	38718.1	31879.9	35578.2	37433.9	18507.2	22183.1	21347.9	19001.8	49917.7	49242.6	55532.5	56261	30796.4	22628.2	17382.7	37270.3	34192.8	27371.6
579	16.80_162.8390m/z		162.839	1	16.8028	0	0	2469.04	100	22549.2	4.27	0	0	36.5312	0	82.8487	155.765	171.788	541.491	412.313	308.689	747.203	1010.03	349.107	963.721	1740.85	3402.32	1669.42	1999.96	2943.81	3387.43	2785.27	3303.44	4199.41	4806.01	4749.5	4674.27	4248.51	4483.4	5138.46	5704.5	5163.34	9982.4	7736.82	6085.81	6282.26	5669	10169.1	11111.1
580	10.42_639.3142m/z		639.314	1	10.4232	0	0	67.3168	100 - 27.8 - 28.9 - 1.62	43529.2	7.41	29492.6	38663.6	1017.57	34463.1	30330.5	28306.3	29552.7	19187.4	30660.1	42137.7	48707.2	49160.3	1030.33	273.431	518.887	1808.19	3447.81	5233.45	26889.4	5169.82	30421.2	24205.2	32469.5	33518.5	9367.77	8638.2	13287.5	7378.8	35631.2	34854.1	39835.2	33717.6	4737.68	1151.93	2712.65	5699.88	27792.5	24131.4
581	10.43_604.3453n	604.345	649.343	1	10.4342	0	0	1156.4	100 - 32.3 - 6.75 - 0.398	540434	9.63	182407	211613	8087.86	289134	199188	188967	200870	161743	376872	443339	557788	634884	29308.7	26118.9	29945	57555.5	8644.39	18578	109446	16899.4	250959	169869	229404	237876	35313	49641	53355.5	34679.8	394316	497708	498350	539347	12542.5	7901	5643.74	29641.6	255709	152517
582	10.49_297.2432m/z		297.243	1	10.4889	0	0	7.9772	100 - 1.3	3957.81	3.99	4138.78	3238.02	1795.01	3792.4	3426.52	3014.21	4503.06	3561.73	2503.19	3459.09	3103.4	2752.77	3263.91	3527.67	5136.96	3902.7	1499.07	965.143	831.47	480.723	1491.2	2948.79	2519.87	2298.35	1271.18	822.914	929.12	739.974	2373.73	1860.4	2875.6	3571.55	1090.39	249.18	1119.25	1059.26	2170.07	2656.39
583	16.81_118.8997m/z		118.9	1	16.8137	0	0	3.51193	100 - 8.18 - 0.47	10713.6	3.39	3660.3	3051.4	2879.49	2611.38	2868.21	3040.92	3964.53	4726.81	4625.79	6616.59	5824.47	6442.94	5755.87	6006.18	6286.9	5867.59	5199.97	5479.32	6099.02	4941.78	6134.19	4986.67	5466.79	6339.04	6599.92	6535.32	6645.05	5884.83	7235.15	7934.55	6843.01	9353.11	5895.55	6230.82	6370.04	7295.49	7400.12	6618.96
584	10.57_634.3825m/z		634.382	1	10.5704	0	0	Infinity	100 - 20.8 - 1.71	200644	3.47	2430.68	0	1881.8	506.882	2058.17	2835.88	0	2075.53	0	0	0	0	34.6183	384.519	265.042	413.473	50121.9	43785.6	36985	51420.1	686.608	1269.95	2055.65	1176.22	32271.6	24322.2	25431.2	27663.2	424.467	0	0	386.967	176219	186448	217878	175221	3297.78	734.538
585	10.97_387.1142m/z		387.114	1	10.9741	0	0	Infinity	100	7695.15	16.67	2356.49	5705.68	1578.44	4012.82	5628.61	3303.17	2929.55	1351.79	3554.31	4888.79	7547.93	10025.3	2447.01	2183.43	1249.44	1445.29	1385.32	477.127	4150.3	607.023	4791.8	3750.23	3381.13	5946.99	1722.78	1700.4	1322.09	3412.95	8183.9	4060.61	7274.9	6748.15	402.704	1197.17	837.621	0	4029.64	2627.62
586	10.54_489.3577m/z		489.358	1	10.5375	0	0	Infinity	100 - 14.3	49843.8	15.26	10900.6	14048.9	14969.3	902.056	11376	10792.7	10643.1	14565.7	0	0	0	0	0	0	0	0	42722.2	16260.9	15722.7	20926.5	9894.06	13149.2	4647.37	8850.94	443.392	871.853	0	404.15	375.838	0	0	0	28372.8	24976.9	33874.1	24700.3	11742.2	5229.86
587	11.01_879.4846m/z		879.485	1	11.0118	0	0	Infinity	100 - 39.6 - 15.2 - 0.8	557603	6.7	1835.65	1785.32	427327	9640.19	6596.48	6417.56	5052.99	23626.1	4813.01	4141.51	3045.29	4118.82	557413	569291	596511	507199	5921.21	718.6	1040.26	947.191	18923.8	190005	81670.5	8301.27	1767.76	401.995	1520.34	3134.47	4321.9	1083.42	3783.3	1275.66	0	239.421	0	102.462	12152.6	47959.8
588	10.55_293.2116m/z		293.212	1	10.5485	0	0	13.3403	100 - 18.9	249039	4.91	40577.7	34168.1	55291	28280.9	32213	32957.9	33299.6	47353.1	19284	22263	19473.8	15372.5	41578.3	35192	36113.1	56675.3	99851.8	91529.1	61296.1	102653	30896.3	48942.3	36405.5	28931.7	39289.6	41788.8	46970.7	35799.4	23473.5	16820.9	18889.5	15489	357638	228548	198311	211659	35284.5	42821.3
589	11.49_927.0817m/z		927.082	1	11.4922	0	0	Infinity	100 - 9.85	7971.89	22.43	0	0	0	0	0	0	0	0	0	0	0	0	0	0	0	0	3978.73	304.913	1098.68	2164.66	0	0	0	0	0	0	0	0	0	0	0	0	4482.6	7868.2	5376.02	1699.11	0	0
590	11.49_617.8871m/z		617.887	1	11.4922	0	0	Infinity	100 - 3.58	6851.62	12.53	0	446.65	0	0	440.424	0	0	0	0	0	0	0	0	0	0	0	2992.72	2391.15	853.495	3550.43	0	87.1306	0	0	0	0	392.495	0	0	0	0	0	5471.95	4988.84	7930.46	3502.98	0	229.206
591	16.82_814.5562m/z		814.556	1	16.8247	0	0	308.234	100 - 34.7 - 2.59	63955.8	5.42	291.272	0	300.826	237.866	362.537	245.504	927.063	2653.36	2117.45	8020.34	13311	14575.8	19983.3	29278.3	24380.9	25756.7	22075.6	18569.9	18431.3	18559.9	15820.6	13227.3	15486.3	22738.2	26190.8	32135.6	34035.5	33208.2	33075	42240.4	42522.3	51786.2	45105.3	37084.8	38769.5	39207	37768.9	38135.5
592	11.49_926.5787m/z		926.579	1	11.4922	0	0	Infinity	100	5721.29	27.79	0	0	0	0	0	0	0	0	0	0	0	0	18.4019	0	0	5.24056	3440.68	1006.61	899.257	1702.51	0	0	0	0	0	0	0	0	0	0	0	0	4359.38	4743.65	4327.85	2321.12	0	0
593	10.03_518.3605n	518.36	517.353	1	10.0304	0	0	1.63187	100 - 32.7 - 5.58 - 0.116	621741	1.69	709983	595855	649291	531837	550190	540488	585183	628620	517300	524765	500882	483548	444269	405792	467581	412867	656445	543666	527176	560583	445403	440196	415459	451923	499707	502828	483344	463123	352505	381140	391131	399225	481414	508023	554654	517821	510736	547162
594	10.03_474.3580m/z		474.358	1	10.0304	0	0	2.1638	100 - 0.735	14845.3	2.86	10844.1	9797.76	12920.4	9614.87	9955.9	9634.43	12230.4	11282.3	7698.95	8166.57	7794.79	7692.63	7376.61	6020.29	8129.35	6348.53	17172.6	14369.4	13825.8	14013.5	9491.7	10085.9	8747.69	9873.76	12980.3	11372	12178.4	11705.3	5431.44	6748.45	8829.25	8592.29	13502.1	12295.3	14977.4	12800.7	11645.6	12029
595	10.06_476.2781m/z		476.278	1	10.0633	0	0	4.00398	100 - 26.4 - 2.25	890215	1.17	691199	753509	400049	682227	701046	721884	724148	715726	676851	625213	633950	656247	257699	184913	190429	256288	813410	823246	722762	720919	652702	518338	543874	636405	907754	938773	896890	817442	626048	623302	624345	639127	711933	743712	797226	695703	645630	635814
596	11.49_617.3844m/z		617.384	1	11.4922	0	0	39.9343	100 - 42.1 - 9.54 - 1.08 - 0.0655	1.38773e+06	3.72	397298	383782	358876	263464	345689	368316	356909	376572	38018.2	40815.7	38850.2	35165.2	32364	37090.2	39460	33792.2	1.03678e+06	818497	773131	901931	251637	273907	280320	338087	600902	532822	542426	490225	105635	35113.3	42608.2	35145.6	1.14887e+06	1.22253e+06	1.39551e+06	1.24991e+06	304372	313525
597	16.80_199.8047m/z		199.805	1	16.8028	0	0	938.343	100 - 1.04	40820.8	2.47	118.471	0	27.9625	27.5788	25.8469	114.733	297.671	473.663	827.255	1045.2	1679.96	2457.82	1944.83	5024.57	4959.79	6987.03	6227.99	5568.16	6298.14	5674.32	7482.8	7895.99	8881.69	8813.46	10727.1	9777.18	11117.4	10536.8	10444.2	13549.3	15152.7	17085.6	14607.9	10942.5	13442.2	15429.5	18790.9	19429
598	10.07_402.1530m/z		402.153	1	10.0742	0	0	Infinity	100 - 1.98	5010.17	5.17	4342.38	4041.4	1697.88	2871.93	3993.05	2529.28	3962.8	2652.9	2433.3	2254.33	2453	3722.78	0	0	0	0	6401.94	5916.95	3427.8	4293.98	2824.47	1626.42	2910.97	4148.05	4478.13	3841.8	4275.79	3641.78	2200.19	2400.43	1834.07	1223.19	4397.94	4786.29	4426.21	3569.09	3105.75	3194.83
599	10.06_576.2028m/z		576.203	1	10.0633	0	0	9.15152	100 - 27.8 - 3.04	49807.2	3.31	35298.1	42786.3	18965	32769.9	38785.6	37783.1	39349.4	35592.5	32190.9	28197	26879	25877.5	6647.41	2758.83	5381.34	6982.44	58193.6	42977.1	40013.9	38005.6	33121.3	26859	25978	31251.6	54457.2	52450.7	50627.1	41693.6	23350.5	25929.1	27239.5	29386.4	41422.3	44745.7	48769.9	36277.9	30692.8	30680.4
600	10.06_408.1786m/z		408.179	1	10.0633	0	0	5.42384	100 - 15.4	26529.8	0.82	17605.5	19754.6	11278.8	18414.2	21799.3	20003.3	21350.6	20663.4	19301.5	15819.5	15426.9	17252	7363.35	2255.05	4057.69	5889.25	29765.9	23460.8	23122.1	23807.9	17103.2	13983.1	16675.6	17789	27662.2	28565.5	26636.1	23255.5	18084.2	16792.4	18121.4	19626.8	21856.7	21556.2	25707.5	21178.7	18421.8	20385.4
601	11.49_717.3096m/z		717.31	1	11.4922	0	0	Infinity	100 - 47.2 - 4.52	12536.3	14.23	0	368.616	306.665	0	409.746	0	0	181.277	0	0	0	0	0	0	0	0	12544.9	3982.22	1339.82	6359.41	0	0	481.413	231.475	955.694	966.029	883.724	484.256	0	0	0	0	9193.45	10641	16430.4	4521.33	184.979	0
602	9.91_519.3320n	519.332	564.331	1	9.90518	0	0	4.38819	100 - 30.3 - 5.71 - 0.284	784758	2.13	552003	684119	301486	574258	596025	585622	628931	542534	603947	546866	505788	574052	187921	158236	171598	197582	403330	447464	538834	421256	499167	385463	425766	558062	383145	401926	384648	382661	484341	460029	476203	474409	550507	520659	492084	517247	514113	496035
603	9.89_504.3092m/z		504.309	1	9.89423	0	0	5.17794	100 - 26 - 1.78	172064	2.22	107976	142014	60525.6	115147	124409	119936	132060	111655	128319	114135	103858	117712	35917.3	24604.2	33454.7	38944.3	84162.9	92402.2	111191	84231	100439	75585.9	89632.6	119612	84282.9	83464	80447.9	81160.9	103500	96500.4	99006.8	94731.8	118418	116916	106820	109467	109215	103535
604	9.89_279.2324m/z		279.232	1	9.89423	0	0	6.35728	100 - 12.9	28150.7	2.77	15442.1	22303.2	12122.6	17126.5	17607.2	15699.9	18802.5	18487.5	19440.5	13857.3	13090.5	14747.9	5556.04	2797.83	4146.12	5212.47	20437.7	18549.2	17192.9	13851.1	14324.6	12147.4	13770.3	18834.8	18623.4	18056.2	17199.7	14252	15467.6	12841.9	13258.2	12999.2	22584.1	22060.7	23443	18818.2	16787.4	14522.2
605	9.88_470.3391n	470.339	469.332	1	9.88328	0	0	3.1616	100 - 27.9	108596	3.8	82719.2	84794.4	96093.5	78193.7	81214.5	69637.3	77417.8	82327.2	55329.1	56371.9	53046	49526.5	58187.4	47447	68146.3	42136.6	131476	84615.3	76433.8	91249.2	63291.9	63681.5	58353.8	71332.1	74638.1	73326.8	70393.2	68629.4	46046.1	35170.4	44328.7	36462.9	78168.2	83560.5	94978.9	68407.1	66767.7	85094.8
606	16.80_197.8078m/z		197.808	1	16.8028	0	0	Infinity	100 - 0.689	45504.7	2.42	0	0	0	0	0	0	208.059	417.722	592.29	1136.25	2212.31	3010.22	2190.41	5694.02	6299.8	8424.73	7152.7	5000.52	5323.8	5728.4	7244.76	7458.9	9958.2	11100.9	13834.7	11614	13690.2	12973.4	11981.7	16233.6	18483.3	23523.3	17985.3	15332.5	15080.1	16942.7	22522.6	24310.6
607	11.57_877.4700m/z		877.47	1	11.5736	0	0	1030.56	100 - 42.7 - 57.4	1.88304e+06	5.76	4592.9	11166.2	1.73455e+06	75576.9	49825.2	58405.9	37974.5	142859	54794.5	44379.2	29732.8	22118	2.04502e+06	1.81418e+06	1.8368e+06	1.83617e+06	32307.8	11259.9	10448.6	16581.9	117399	737919	325821	68568.7	27058.1	15182	18525.9	34226	38501.3	17293.4	41379.8	18444.6	5155.32	5626.11	6344.11	5176.5	79720.1	233650
608	9.89_950.5498m/z		950.55	1	9.89423	0	0	Infinity	100 - 33.2 - 1.96	18250.7	13.3	18242	31571.3	560.068	19039.3	24883.7	17692.5	16966	13460.8	21383.6	18795.4	8672.53	15712.9	0	0	0	0	8551.58	3129.33	10538.1	7473.83	16524.8	11499.6	12911.8	19732.6	6450.78	9153.75	3518.12	4593.6	15445.3	5118.08	10191.9	8959.62	4916.88	7888.7	8237.06	4761.23	10479.4	2686.73
609	11.49_927.5830m/z		927.583	1	11.4922	0	0	Infinity	100	4489.15	21.44	0	0	0	0	0	0	0	0	0	0	0	0	47.3753	0	0	0	2559.09	631.255	0	718.997	0	0	0	0	0	0	0	0	0	0	0	0	2114.46	3980.07	3835.46	333.361	0	0
610	10.02_571.2873m/z		571.287	1	10.0195	0	0	4.56619	100 - 27.2 - 3.95 - 0.118	1.62093e+06	3.99	744598	709160	366604	766556	715193	680104	683222	573687	644701	656522	718454	695626	318576	315466	375931	409965	598237	701248	1.05502e+06	760780	691194	636916	685495	623772	381476	408545	406156	364573	650694	663413	709378	694547	1.81816e+06	1.43915e+06	1.30751e+06	1.91888e+06	688443	547778
611	10.02_661.3735m/z		661.373	1	10.0195	0	0	4.30265	100 - 40 - 6.13	125594	2.9	83130.4	77671.5	86074.8	95507.3	84404.9	78579.1	88646	93872	81240.6	89779.9	95048.1	94072.4	96294	83372	108319	102164	27775	28021.2	34612	32224.7	100675	104864	102476	111149	37944	31946.2	40225.2	32555.2	71831	79629.7	85480.5	85288.7	37001.3	33611.7	33565.1	26902.9	111855	112478
612	16.82_177.9125m/z		177.912	1	16.8247	0	0	22.2308	100 - 3.05	4243.95	11.49	88.0776	240.163	132.269	303.107	276.215	575.134	792.391	1245.36	1214.91	1541.06	1835.43	2212.76	1294.21	1224.31	1603.19	1450.42	2024.56	1322.2	2107.21	1746.4	1768.54	1367.48	1237.49	1752.11	1176.83	1104.72	2208.97	1709.33	1803.82	2808.99	1925.52	5047.78	3313.69	3043.94	1457.68	2485.41	3157.26	2695.38
613	9.93_291.1960m/z		291.196	1	9.92708	0	0	21.9693	100 - 17.8	256605	9.24	50529.8	44168	70467.5	27293.2	37522.8	39288.8	35151.7	59409.4	13192.2	13916.4	13345.2	6267.02	27646	18402.7	22188.8	31959.3	136277	104526	65085.3	121165	24233.8	61489.1	38533.4	28313.7	31696.3	38316.7	37760.3	24465.1	16642.3	10718.2	12714.1	9100.07	334872	245219	233969	212363	33687.1	48280.4
614	11.52_524.2990m/z		524.299	1	11.5189	0	0	7.88582	100 - 10.8 - 0.106	46623.3	3.78	15042.1	17609.3	8469.77	16084	14989.5	19628.3	13830.6	15748.5	8454.73	9009.25	9242.32	9043.93	4798.15	4198.81	5427.38	9224.85	20066	22352.9	23710.3	26393.6	15961.5	16926	14940.2	15062.8	13130.1	12812.2	11595	9822.6	9363.55	8273.44	11892.7	10693.6	58620.9	42964.3	39800.4	45107.8	16116.7	13800.7
615	10.09_990.6771m/z		990.677	1	10.0852	0	0	4.73713	100 - 51.9 - 5.03	62660.6	5	34300.7	36387.7	17299.6	30640	42040	36929	37663.2	37496.1	68901.8	61174.6	57565.2	63000.8	22655.9	11279.3	18182.5	24516.3	45712.1	31788.1	31002	30350.6	30391	31583.2	25608.7	33493.5	30711.5	31485.4	27367.8	31712	47393.5	43501.8	60084.7	48949.9	27454	28375.2	30053.7	25473.7	37972.5	30452.5
616	10.12_680.3909n	680.391	679.384	1	10.118	0	0	4.90184	100 - 32.5 - 1.76	94586.5	2.62	90471	69074.1	69696.7	67782	67529.8	65256.6	61537.9	74679	29127.2	33295.7	30974.3	29259.6	22160.3	28698.5	31935	26488.7	66742.2	78887.7	64912.3	70396.7	55649.2	56217.5	53012.6	54294.1	56224.1	60962.5	51207.7	61168.1	27910.9	22016.5	27517.4	19268.2	74629.6	73631.3	78420.4	87682.2	64185.9	62053.6
617	10.12_589.3890m/z		589.389	1	10.118	0	0	8.41691	100 - 34.5 - 1.71	50706.5	1.29	32148.3	28814	33928	30338.2	29480.3	33431.4	31506.1	34420.9	11088.5	9391.89	8226.29	7935.02	9735.21	8695.43	9236.8	6695.19	40049.3	36794.4	35510.2	35673.6	24345	27332.1	24347.4	25749.1	29676.1	29377.8	30338	25976.4	9857.77	8025.13	8527.67	6548.61	39713.1	41397	45632.5	40813.1	27755.8	26397.9
618	10.12_733.3033m/z		733.303	1	10.118	0	0	41.2438	100 - 48.6 - 7.85	79530.5	6.75	39470.2	35049.6	52422.9	34237.6	34353.7	40540.3	41638.9	39496.1	3803.39	4837.95	2106.65	3190.24	9080.53	10115.1	9791.3	8322.92	62214.8	46294.1	49120.6	52869.9	24256.4	30905.6	32483.2	30800.4	34042.5	36518.2	38834.2	27983.4	8906.11	1279.47	6185.12	3139.54	55442.1	57860.3	67160.8	56180.7	32129.5	36431.2
619	10.12_1267.7652m/z		1267.77	1	10.118	0	0	51.7363	96 - 100 - 35 - 3.03	537902	3.74	180439	182532	202840	161550	203995	200808	186243	205052	11339.9	19256.4	7831.79	3159.99	13659.1	16656.8	19812.2	8072.61	321301	301971	251347	315769	144783	150165	147173	157677	185462	181903	175361	167177	17139.8	6769.7	16150.4	3682.39	416391	411558	433000	382770	163635	193010
620	10.12_615.3680m/z		615.368	1	10.118	0	0	5.93356	100 - 39 - 2.97	69091.4	1.81	44417.2	39802	44320.5	41374.4	41782.7	44425.3	46043.4	45703	15357.9	16355.6	14649.2	15163.9	13320.5	14645.1	12620.6	13083.9	56089.4	51228.6	47763.7	48569.6	33145.7	34737.3	37058.4	35523.8	40769.1	36467	41467	36567.4	17718.3	14133.8	14844.8	10895.7	59009.9	55170.9	59523.4	56809.6	36206.7	41181.6
621	10.12_633.5829m/z		633.583	1	10.118	0	0	430.712	100 - 2.5	55548.6	4.73	12831	14180.1	20302	11597.4	17242.9	16321.9	17260.8	15636.4	89.883	302.494	217.079	215.458	309.161	230.954	526.328	0	31815.2	24869.7	20582.5	27267.9	7744.9	10369	10137.4	9376.09	13152.4	10412.3	14173.4	9148	617.202	0	343.654	111.084	40190.1	39649.3	47053.8	31503.9	8732.28	8727.98
622	10.12_962.0627m/z		962.063	1	10.118	0	0	Infinity	100 - 6.47	9583.32	3.97	6497.96	3780.71	4860.49	930.942	3054.48	3907.49	3171.94	6112	0	0	0	0	0	0	0	0	4236.88	5312.26	4042.51	3929.27	2939.65	3156.84	3116.06	2920.88	4462.77	5719.06	3676.15	1694.1	0	0	0	0	5497.94	6613.62	6592.75	5154.56	4187.4	1683.36
623	10.13_1001.0356m/z		1001.04	1	10.129	0	0	Infinity	100 - 9.44	5140.45	23.41	844.95	1952.59	1590.55	0	1378.87	1269.61	2655.79	0	0	0	0	0	0	0	0	0	3231.26	1250.9	707.221	2064.62	1407.93	1758.18	1056.57	1822.7	657.072	840.673	3048.15	1592.62	0	0	0	0	1572.69	3942.08	2338.39	809.072	945.267	1984.21
624	10.13_961.5612m/z		961.561	1	10.129	0	0	Infinity	100	5154.21	14.17	3715.18	692.623	1159.64	1636.71	747.056	2514.08	1793.63	3251.07	0	0	0	0	0	0	0	0	3550.68	2922.77	4707.71	2246.41	1277.81	1689.44	1872.25	763.543	2823.31	3777.97	2061.47	1415.44	503.555	0	0	0	3790.71	1297.25	6536.99	1912.25	1845.41	961.921
625	16.80_132.8999m/z		132.9	1	16.8028	0	0	4.0925	100 - 1.15	11903.4	3.23	3007.55	2315.69	2594.99	3716.13	2506.49	2963.19	3428.27	4877.06	4781.06	5560.96	8304.44	6592.45	5966.89	6698.51	6036.61	6257.24	5710.84	6302.19	8036.12	6797.76	7094.43	7503.7	6331.52	6211.97	6974.26	8070.02	6883.73	7214.75	7971.72	7924.13	8616.63	9072.86	7480.36	7061.26	6591.26	8027.42	8727.85	9851.74
626	16.80_160.8419m/z		160.842	1	16.8028	0	0	Infinity	100 - 7.25	24722.5	2.26	0	0	0	0	0	0	0	432.287	0	0	193.959	474.284	1110.2	1654.61	2381.6	2097.62	2097.43	2169.61	3175.91	2074.74	3399.08	2397.94	4294.04	3919.37	4371.08	5819.19	4736.44	5920.4	3834.77	6944.76	5794.25	10397.1	6629.3	6117.11	6554.56	6865.28	9238.05	9722.74
627	10.12_571.3793m/z		571.379	1	10.118	0	0	10.4754	100 - 24.2	4652.6	3.51	2721.58	3187.03	2781.67	3098.57	2809.96	2981.12	2945.4	3450.61	1572.74	1202.24	956.482	909.201	324.769	1126.2	742.95	658.11	3180.57	3032.64	3440.03	3475.31	3529.43	1757.81	2925.82	2645.89	2285.69	2814.34	2101.81	2372.79	860.823	683.188	669.879	448.925	3905.28	4203.39	3744.43	3891.44	2017.94	2463
628	10.13_544.3401n	544.34	543.333	1	10.129	0	0	10.1897	100 - 19	10062.7	6.46	5118.18	2924.89	6223.11	6135.38	6987.7	7373.92	4774.42	7770.04	233.542	1746.46	1365.29	654.437	2396.76	3047.35	2634.58	2310.81	9676.33	7628.99	6205.55	7536.57	5880.27	6124.84	5102.29	4737.31	5314.28	4973.7	5691.56	7018.38	1486.95	1259.68	1267.11	1394.34	7163.34	8216.55	6992.51	8164.41	7353.66	6490.13
629	10.11_1153.7168n	1153.72	1152.71	1	10.1071	0	0	5.2513	100 - 71.4 - 23.7 - 3.66 - 0.253	347416	2.36	281340	347309	162359	320022	345929	322854	335347	306681	256174	232650	207833	211634	75452.8	54112.6	63553.8	71513.3	232240	302714	325791	266475	323022	257210	270550	320051	308996	327226	320030	317605	249282	158751	221969	169177	308565	309963	308875	325089	303902	272389
630	10.11_451.2330n	451.233	450.226	1	10.1071	0	0	3.07303	100 - 14.1 - 0.213	51223.4	2.95	33996.2	35587.7	20311.3	37764.2	40202.5	38482.2	37530.8	38199.3	53944	53675	46404.9	50869.6	18470.4	13207.4	15821.6	19175.3	25729.1	33573	36249.4	30699.5	34961	28860.9	27264.4	37023.8	33858.9	36102.8	31122.2	36527.8	45145.2	48129.7	44931.1	51429.2	30580.6	30665.5	29374.8	31960.8	39126.1	35918.5
631	10.11_893.5458m/z		893.546	1	10.1071	0	0	12.5065	100 - 11	38278.2	4.38	26860.3	26120.5	9975.58	23803.4	29011.6	25804.6	27905.3	28768.3	13021.9	11907.1	6172.72	8651.5	2915.07	2568.65	3755.39	3003.58	23193.5	27663.6	28993.4	26634.4	21165.9	21090.6	20557.1	22967.3	22753.9	24986.8	25997.8	21927.2	11800.3	7062.67	9919.91	7407.62	33451.9	27735.9	28772.2	31560.1	24259.1	23203.4
632	10.10_519.3320n	519.332	564.331	1	10.0961	0	0	2.92932	100 - 30.7 - 6.09 - 0.342	1.45247e+06	1.67	884832	972667	507756	1.00382e+06	956294	926847	985081	896325	1.52545e+06	1.44515e+06	1.37533e+06	1.46396e+06	524359	420250	452741	586003	579345	779724	856148	667558	921301	743493	757371	875553	831309	921884	843972	900173	1.21427e+06	1.25623e+06	1.23931e+06	1.28649e+06	702252	710364	672132	784250	902800	840799
633	10.10_504.3093m/z		504.309	1	10.0961	0	0	3.00016	100 - 27.2 - 3.8	456951	0.91	259022	299977	153580	313377	300458	290370	309990	284390	484730	455438	426040	461596	162820	130302	135790	180324	187115	251219	277035	209718	294946	240204	245670	281655	269874	300061	275344	286907	399759	397862	406090	403195	229378	229410	214441	247252	294569	260716
634	10.10_636.2599m/z		636.26	1	10.0961	0	0	2.97824	100 - 34.8 - 1.65	56381.8	2.58	42931.7	46825.4	25247.6	45378	46348.4	37548.3	43830	37987.5	57852.6	57900.3	50512.7	59261.6	20646.8	14605.1	18392.1	22080.8	24317	31051.1	37668.8	29039.2	39002.3	31351.9	30828.6	36038.6	36416.4	38067.1	36766.2	39518.8	46618.6	52611.1	52184.2	50586.1	28183.2	28520.2	27648.5	33200.5	39349	33636.8
635	10.11_1084.6087m/z		1084.61	1	10.1071	0	0	11.3865	100 - 65.2	8657.59	9.39	5114.76	7553.49	4771.76	7781.07	8399.74	6082.22	9063.37	8469.55	3840.28	4417.45	6279.61	5145.05	1191.75	706.853	357.544	785.207	6478.37	7571.53	7728.28	6180.82	9560.01	7595.58	6436.74	7287.48	7181.58	9347.12	9115.76	6776.01	5408.87	3388.78	7078.19	5718.7	7428.26	8131.64	6825.6	11227.2	7934.77	7339.26
636	10.12_951.0728m/z		951.073	1	10.118	0	0	51.8612	100 - 32 - 2.03	511312	4.44	184499	182852	211908	159023	185288	196517	199477	212998	18517.9	22916.2	21267.2	12098.8	15580	17938	19754.4	11538.7	312597	274821	248803	296734	146066	155430	156606	162744	192068	187245	199896	160632	26172.4	10905	15148.9	11467.3	367207	360757	399935	344954	155295	172824
637	10.12_950.5712m/z		950.571	1	10.118	0	0	50.2692	100 - 86.2 - 14.2	595631	3.45	223333	213407	253879	193424	232883	235926	230322	248729	26903.8	27471.5	20451.4	17722.1	22637.6	26660.2	27747.6	14360.3	371713	334553	296043	348871	175174	194782	193097	197274	228818	218751	233962	191130	32295.8	15930.3	21266.4	10455	428514	428519	478743	407291	181751	206181
638	10.12_633.8813m/z		633.881	1	10.118	0	0	15.2102	100 - 14.5	166419	3.39	96462	91380.5	96766.2	84569.7	91865.1	97408.7	97646.7	101221	18667.1	18205.3	17288.1	13839.6	16037.9	16836.1	19508.9	11436.4	112065	107369	96909.8	112539	70290.1	72471.8	66541.6	74430.8	80784.8	80192.7	85826.8	70793	18513.2	10692	16448.4	10563.9	126721	126597	133771	123565	76712.9	84204.3
639	16.80_153.8686m/z		153.869	1	16.8028	0	0	Infinity	100 - 2.7	32426.1	3.6	0	0	0	0	266.003	0	1726.32	2407.14	3181.43	4675.42	5900.04	7798.31	6302.93	8816.64	9070.28	9819.69	8576.94	10463.7	12410	10973.8	14210	11258.1	13772.2	13581.1	16805.2	14496.7	16357.6	14523.1	15842.9	18288.8	17839.6	21725.1	16339.3	16690.5	17335.9	19156.9	23446.9	20374.8
640	16.80_155.8657m/z		155.866	1	16.8028	0	0	Infinity	100 - 1.03	12401.7	3.76	0	0	0	0	0	0	0	0	936.274	1445.15	1366.81	1806.24	1701.94	2779.18	2390.44	2545.88	3006.34	3080.65	2961.52	2763.03	3289.76	3054.82	3974.09	4560.58	4806.57	4385.3	5408.76	5485.57	5409.28	7234.26	5304.26	8856.24	5693.89	5958.16	4928.02	6466.28	7493.58	8048.44
641	10.12_633.3794m/z		633.379	1	10.118	0	0	4.55386	100 - 43.3 - 11 - 1.85	8.98584e+06	1.28	5.87085e+06	5.39029e+06	5.79658e+06	5.35161e+06	5.4248e+06	5.62761e+06	5.9049e+06	6.09119e+06	2.37916e+06	2.48786e+06	2.40197e+06	2.17245e+06	2.00981e+06	2.19469e+06	2.20872e+06	1.86165e+06	6.5563e+06	6.54938e+06	6.37806e+06	6.51125e+06	4.79074e+06	4.81291e+06	4.69214e+06	4.85361e+06	5.32241e+06	5.30349e+06	5.46587e+06	4.84583e+06	2.39293e+06	1.92269e+06	2.17181e+06	1.9367e+06	7.19339e+06	7.23767e+06	7.60813e+06	7.53641e+06	5.11157e+06	5.5166e+06
642	16.87_179.8415m/z		179.841	1	16.8685	0	0	Infinity	100	3796.15	13.95	0	0	0	0	0	0	0	0	0	0	0	0	0	0	0	0	0	0	0	0	0	0	0	0	0	0	0	0	0	0	0	0	164.643	0	158.925	0	0	0
643	6.22_291.0329m/z		291.033	1	6.21925	0	0	Infinity	100 - 7.22	8494.79	22.16	0	0	0	0	0	0	0	0	0	0	0	0	0	0	0	0	0	0	0	0	0	0	0	0	0	0	0	0	0	0	0	0	1261	1091.48	1510.77	889.486	0	0
644	6.22_781.1976m/z		781.198	1	6.21925	0	0	Infinity	100 - 30.5	23189	45.31	0	0	0	0	0	0	0	0	0	0	0	0	0	0	0	0	0	0	0	0	0	0	0	0	0	0	0	0	0	0	0	0	0	0	0	0	0	0
645	12.24_551.3349m/z		551.335	1	12.2388	0	0	5.85239	100 - 23.2 - 2.75	301685	4.91	54974.2	70290.6	122324	81781.8	84591.5	65646	64553.6	71362.2	84470.6	76571.6	68707.5	75461	275216	274031	340191	317300	94168	81135	68381.4	75347.7	91411.4	120824	110968	90634.2	127430	108427	103242	109066	79043.3	66268.6	72206.2	60637.7	62588.1	60977.7	65781.4	54725.1	79685.6	84085.2
646	6.20_547.1025m/z		547.103	1	6.19735	0	0	Infinity	100 - 24.3 - 6.1 - 0.223	240363	21.81	0	0	0	0	1770.97	670.953	573.973	1261.18	0	0	0	0	0	0	0	0	2593.71	294.836	0	4286.07	298.352	161.649	0	393.484	0	0	0	0	0	0	0	0	1067.5	2474.06	4144.51	684.702	346.258	0
647	6.20_326.0359m/z		326.036	1	6.19735	0	0	Infinity	100 - 10.7	17264	23.29	0	0	0	0	0	0	0	0	0	32.0327	0	0	0	0	0	0	0	0	0	0	0	58.6261	0	0	0	0	0	0	0	0	0	0	0	0	0	0	0	0
648	6.20_385.0494m/z		385.049	1	6.19735	0	0	Infinity	100 - 10.9	17380.1	20.94	0	0	0	0	0	0	0	0	0	0	0	0	0	0	0	0	0	0	0	0	0	0	0	0	0	0	0	0	0	0	0	0	0	87.2204	92.787	0	0	0
649	6.29_585.1614m/z		585.161	1	6.28973	0	0	Infinity	100 - 27.2 - 2.64	62768.3	16.52	0	0	0	0	0	0	0	0	0	0	0	0	0	0	0	0	0	0	0	0	0	510.642	0	0	0	0	0	0	0	0	0	0	0	223.933	166.479	0	0	0
650	6.32_555.1873m/z		555.187	1	6.32258	0	0	Infinity	100 - 16.8	16498	6.76	0	0	0	0	0	0	0	0	0	0	0	0	0	0	0	0	0	0	0	0	0	0	0	0	0	0	0	0	0	0	0	0	0	0	0	0	0	0
651	6.33_569.1664m/z		569.166	1	6.33353	0	0	Infinity	100 - 26	51309	16.5	0	0	0	0	0	0	0	0	0	0	0	0	0	0	0	0	0	0	0	0	0	0	0	0	0	0	0	0	0	0	0	0	2981.11	3467.95	4515.38	2796.83	0	0
652	6.34_229.0501m/z		229.05	1	6.34448	0	0	Infinity	100 - 6.34	9508.93	14.6	579.743	1416.52	294.364	0	717.32	1533.45	912.061	2003.46	0	0	0	0	0	0	0	0	990.274	624.95	0	2409.3	0	219.925	0	471.131	202.612	0	0	0	0	0	0	0	6606.49	6365.7	8217.4	3323.85	0	0
653	12.24_580.3373n	580.337	579.33	1	12.2388	0	0	6.29533	100 - 26.8 - 4.32 - 0.179	3.06038e+06	5.2	603059	738638	1.28983e+06	791927	795053	649500	697538	704265	803759	766477	677575	812480	2.9246e+06	2.85225e+06	3.29951e+06	3.16516e+06	901940	752561	671858	700491	892422	1.22178e+06	1.03211e+06	873570	1.01164e+06	883973	853223	934040	766641	654608	741197	665222	575699	572210	553168	489187	760148	849612
654	6.29_541.1722m/z		541.172	1	6.28973	0	0	Infinity	100	3811.03	45.61	0	0	0	0	0	0	0	0	0	0	0	0	0	0	0	0	0	0	0	0	0	0	0	0	0	0	0	0	0	0	0	0	0	0	0	0	0	0
655	6.32_599.1770m/z		599.177	1	6.32258	0	0	Infinity	100 - 23.4 - 4.02	130338	4.8	601.261	0	565.796	0	193.568	1092.73	458.96	0	0	0	0	0	0	0	0	0	0	0	0	805.358	1050.96	557.295	613.737	0	0	0	0	0	0	0	0	0	10061.8	7688.62	10469	5249.15	461.013	0
656	6.05_245.0810m/z		245.081	1	6.05022	0	0	Infinity	100	1638.84	14.18	0	0	0	0	0	0	0	0	0	0	0	0	0	0	0	0	0	0	0	0	0	0	0	0	0	0	0	0	0	0	0	0	636.008	394.981	886.68	0	0	0
657	6.06_423.1110m/z		423.111	1	6.06117	0	0	Infinity	100 - 16.6	31933.9	17.65	0	0	0	0	0	0	0	0	0	0	0	0	0	0	0	0	0	0	0	0	0	0	0	0	0	0	0	0	0	0	0	0	16748.2	27004.4	22553.7	22493.6	0	0
658	6.12_574.1685n	574.169	619.166	1	6.1207	0	0	Infinity	100 - 18.2 - 0.416	32022.2	12.53	0	0	0	0	0	0	0	0	0	0	0	0	0	0	0	0	0	0	0	0	0	0	0	0	0	0	0	0	0	0	0	0	1877.09	660.435	1524.91	0	0	0
659	6.04_387.0646m/z		387.065	1	6.03927	0	0	Infinity	100 - 5.38	9721.28	29.56	0	0	0	0	0	0	0	0	0	0	0	0	0	0	0	0	0	0	0	233.66	0	0	0	0	0	0	0	0	0	0	0	0	1229.32	442.138	630.166	345.072	0	0
660	6.04_229.0136m/z		229.014	1	6.03927	0	0	Infinity	100 - 6.87	6476.58	6.7	0	0	0	0	0	0	0	0	0	0	0	0	0	0	0	0	0	0	0	0	0	0	0	0	0	0	0	0	0	0	0	0	0	0	0	0	0	0
661	6.04_244.0372m/z		244.037	1	6.03927	0	0	Infinity	100 - 18.2	2733.25	22.42	0	0	0	0	0	0	0	0	0	0	0	0	0	0	0	0	0	0	0	0	0	0	0	0	0	0	0	0	0	0	0	0	263.999	0	109.522	0	0	0
662	6.11_214.0272m/z		214.027	1	6.10973	0	0	Infinity	100 - 15.9	2882.23	49.45	0	0	0	0	0	0	0	0	0	0	0	0	0	0	0	0	0	0	0	0	0	0	0	0	0	0	0	0	0	0	0	0	0	0	0	0	0	0
663	6.15_215.0712m/z		215.071	1	6.15355	0	0	Infinity	100 - 4.84	5273.35	18.14	0	0	0	0	0	0	215.841	0	0	0	0	0	0	0	0	0	9664.5	3351.54	3286.79	4264.71	0	0	0	0	4586.41	5981.13	4322.01	6203.86	0	0	0	0	0	0	0	284.763	0	0
664	6.19_505.1643m/z		505.164	1	6.1864	0	0	Infinity	100 - 11.3	8710.79	12.99	0	0	0	0	0	0	0	0	0	0	0	0	0	0	0	0	0	0	0	0	0	0	0	0	0	0	0	0	0	0	0	0	416.063	504.818	977.609	0	0	0
665	6.19_599.1437m/z		599.144	1	6.1864	0	0	Infinity	100 - 13.8	7394.97	57.86	0	0	0	0	0	0	0	0	0	0	0	0	0	0	0	0	0	0	0	0	0	0	0	0	0	0	0	0	0	0	0	0	0	0	0	0	0	0
666	6.12_229.0498m/z		229.05	1	6.1207	0	0	Infinity	100 - 3.02	6672.09	27.68	0	0	0	0	0	0	0	0	0	0	0	0	0	0	0	0	0	0	0	0	0	0	0	0	0	0	0	0	0	0	0	0	0	0	0	0	0	0
667	6.13_395.1141m/z		395.114	1	6.13165	0	0	Infinity	100 - 9.14	3602.5	17.75	0	0	0	0	0	0	0	0	0	0	0	0	0	0	0	0	0	0	0	0	0	0	0	0	0	0	0	0	0	0	0	0	0	0	0	0	0	0
668	6.13_231.0654m/z		231.065	1	6.13165	0	0	Infinity	100	4315.66	16.11	0	0	0	0	0	0	0	0	0	0	0	0	0	0	0	0	0	0	0	0	0	0	0	0	0	0	0	0	0	0	0	0	292.884	0	0	0	0	0
669	6.36_571.1813m/z		571.181	1	6.35543	0	0	Infinity	100 - 16.4	25690.7	8.7	0	0	0	0	0	0	0	0	0	0	0	0	0	0	0	0	0	0	0	0	0	0	0	0	0	0	0	0	0	0	0	0	5069.77	2244.65	5068.55	2179.04	0	0
670	6.51_571.1817m/z		571.182	1	6.51352	0	0	Infinity	100 - 22.9	24893.8	13.86	0	0	0	0	0	0	0	0	0	0	0	0	0	0	0	0	0	0	0	0	0	0	0	0	0	0	0	0	0	0	0	0	5748.88	4480.16	7476.59	3434.41	0	0
671	6.56_121.0291m/z		121.029	1	6.55732	0	0	Infinity	100 - 3.52	2321.47	14.89	0	0	0	0	0	0	0	0	0	0	0	0	0	0	0	0	0	0	0	0	0	0	0	0	165.209	0	0	0	17.9795	0	0	0	1240.54	1581.85	583.747	592.797	0	0
672	6.58_703.1866m/z		703.187	1	6.57923	0	0	Infinity	100 - 21.8 - 0.663	20872.3	22.12	0	0	0	0	0	0	0	0	0	0	0	0	0	0	0	0	0	0	0	0	0	0	0	0	0	0	0	0	0	0	0	0	693.354	0	0	0	0	0
673	6.47_314.9957m/z		314.996	1	6.46972	0	0	Infinity	100 - 20.9	2202.09	37	0	0	0	0	0	0	0	0	0	0	0	0	0	0	0	0	0	0	0	0	0	0	0	0	0	0	0	0	0	0	0	0	473.997	1170.46	1322.61	1033.75	0	0
674	6.50_329.2326m/z		329.233	1	6.50257	0	0	29.1168	100 - 15.2	112284	7.63	25258.4	27685.4	37753.3	34837	33911.3	26665.3	26696	29426.3	50509.7	59976.1	54636.8	49708.2	95915.6	100106	109246	143869	15374.6	20166.8	14646.2	20207.1	41627.4	61075.3	56814.7	32459.2	23638	22556.8	26016	26484.3	45792.8	44191.9	52625.7	47248.2	79618.1	43824.6	32488	44133.1	37826.8	36955.6
675	6.50_125.0971m/z		125.097	1	6.50257	0	0	Infinity	100 - 4.67	24887.6	11.35	431.576	381.681	9361.51	1299.83	1145.47	1018.94	751.781	904.582	1370.51	1283.47	1013.53	388.902	21928.5	28468.3	25615.9	23537.7	179.397	167.492	259.573	43.1567	1641.71	4206.86	1833.17	1216.02	221.152	185.794	335.017	518.825	503.431	947.614	919.85	826.015	36.3395	0	0	0	1493.56	1947.63
676	6.58_495.1292m/z		495.129	1	6.57923	0	0	Infinity	100 - 22.3	10467.8	9.94	0	0	0	0	0	0	0	0	0	0	0	0	0	0	0	0	0	0	0	0	0	0	0	0	0	0	0	0	0	0	0	0	0	0	0	0	0	0
677	6.64_214.0267m/z		214.027	1	6.63875	0	0	Infinity	100 - 13.1	491308	11.28	0	0	0	0	0	0	0	0	0	0	0	0	0	0	0	0	9066.64	4134.46	0	6016.45	0	0	0	0	1269.5	1285.95	407.286	0	0	0	0	0	58499	61416.1	75816.1	35664	0	0
678	6.64_571.1818m/z		571.182	1	6.63875	0	0	Infinity	100 - 25.1 - 5.81	316145	12.23	5519.6	5176.32	5928.64	857.356	3806.11	5316.69	4409.36	5130.04	0	0	0	0	0	0	0	0	21430.1	17371.2	8330.66	23625.4	4390.81	4772.3	2882.5	3915.1	6485.3	8648.04	5520.16	1251.81	0	0	0	0	197611	177236	227565	147935	2601.93	4058.35
679	6.64_497.1448m/z		497.145	1	6.63875	0	0	Infinity	100 - 20.3	43917.8	22.81	0	0	0	0	0	0	0	0	0	0	0	0	0	0	0	0	0	763.168	566.338	1960.1	0	0	0	0	0	0	0	0	0	0	0	0	11543.2	4675.67	3276.43	3732.93	0	0
680	6.59_459.2226m/z		459.223	1	6.59018	0	0	Infinity	100 - 12.7	2020.85	17.28	0	0	0	0	0	0	0	0	0	0	0	0	0	0	0	0	0	734.369	0	847.548	0	0	0	0	0	838.952	0	412.985	0	0	0	0	3369.55	1136.96	1831.04	1420.85	0	0
681	6.63_437.0908m/z		437.091	1	6.6278	0	0	Infinity	100 - 17 - 1.81	20059.1	21.24	0	0	0	0	0	0	0	0	0	0	0	0	0	0	0	0	0	0	0	0	0	0	0	0	0	0	0	0	0	0	0	0	4853.62	7599.47	7902.48	6150.04	0	0
682	6.64_229.0502m/z		229.05	1	6.63875	0	0	Infinity	100 - 14.5	760055	10.64	0	0	0	0	0	0	0	0	0	0	0	0	0	0	0	0	16987.3	6871.55	896.349	11014.3	0	0	0	0	3003.38	1955.75	2015.15	323.128	0	0	0	0	93044.8	95466.7	121201	58410.3	0	0
683	6.45_437.0902m/z		437.09	1	6.44782	0	0	Infinity	100 - 15.4 - 2.55	13902.5	28.84	0	0	0	0	0	0	0	0	0	0	0	0	0	0	0	0	0	0	0	0	0	0	0	0	0	0	0	0	0	0	0	0	3054.87	5823.35	6294.55	4758.42	0	0
684	6.45_599.1407m/z		599.141	1	6.44782	0	0	Infinity	100 - 13.7	6687.53	52.53	0	0	0	0	0	0	0	0	0	0	0	0	0	0	0	0	0	0	0	0	0	0	0	0	0	0	0	0	0	0	0	0	0	103.346	0	0	0	0
685	6.46_215.0710m/z		215.071	1	6.45877	0	0	Infinity	100 - 14.1	329790	8.36	0	0	0	0	0	0	0	0	0	0	0	0	0	0	0	0	33262.5	38001.2	23517.7	34418.9	0	0	0	0	17635.9	23820.6	14695.8	14686.1	0	0	0	0	214105	219213	251900	211561	0	0
686	6.37_511.1612m/z		511.161	1	6.36638	0	0	Infinity	100 - 5.81	2500.26	82.56	0	0	0	0	0	0	0	0	0	0	0	0	0	0	0	0	0	0	0	0	0	0	0	0	0	0	0	0	0	0	0	0	0	0	0	0	0	0
687	12.22_635.3551m/z		635.355	1	12.2169	0	0	12.6189	100 - 21.1	187482	6.15	12833.2	21729.7	74395	26405.9	30222.5	25702.6	21308.6	25678.3	28923.5	27822	23121.4	22200.3	181350	175701	202024	190853	50154.5	31438.4	26396.3	31399.3	34921.5	58170.6	42009.8	32407.4	41682.8	32575	37295.9	38830.1	30767.1	23125.1	27153.7	22257.5	20353.3	23745.5	21297.9	13845.2	28490.2	33281.7
688	6.38_231.0660m/z		231.066	1	6.37733	0	0	Infinity	100	1802.67	22.51	0	0	0	0	0	0	0	0	0	0	0	0	0	0	0	0	0	0	0	0	0	0	0	0	0	0	0	0	0	0	0	0	865.336	405.299	604.571	0	0	0
689	6.46_200.0475m/z		200.048	1	6.45877	0	0	Infinity	100 - 13 - 0.251	172277	7.99	0	0	0	0	0	0	0	0	0	0	0	0	0	0	0	0	16349.9	18187.8	11575.2	16307.4	0	0	0	0	7298.7	9864.09	6351.22	5410.24	0	0	0	0	112625	114552	130354	109404	0	0
690	6.47_693.3843m/z		693.384	1	6.46972	0	0	3.34112	100 - 28.5 - 4.72	118969	1.57	32689.6	30054.3	43770	44002.9	30747.5	33477.5	44817.1	33387.6	78368.1	88110.2	82189.9	98634.8	78025.2	69369.6	87873	68164.2	59118.6	42957.8	50614.1	41807.8	44943.8	48139.5	40700.3	44255.6	90428.2	96806.4	84062.4	75505.7	54591	72727.5	71416.9	76029	44190.2	45280.8	44377.7	43598.7	45315.2	49803
691	6.47_339.9357m/z		339.936	1	6.46972	0	0	Infinity	100 - 7.72	12820.7	17.22	0	0	0	0	0	0	0	0	0	0	0	0	0	0	0	0	49.1133	0	273.728	382.229	0	0	0	0	0	0	0	0	0	0	0	0	7881.56	8099.17	10598.8	7301.21	0	0
692	6.47_613.1565m/z		613.156	1	6.46972	0	0	Infinity	100 - 20.1	14513.9	26.15	0	0	0	0	0	0	0	0	0	0	0	0	0	0	0	0	0	0	0	0	0	0	0	0	0	0	0	0	0	0	0	0	0	0	325.452	0	0	0
693	6.46_484.0609m/z		484.061	1	6.45877	0	0	Infinity	100 - 24.1	20029.5	12.88	0	0	0	0	0	0	0	0	0	0	0	0	0	0	0	0	0	0	0	0	0	0	0	0	0	0	0	0	0	0	0	0	10770.4	12416.9	14191.1	11071.2	0	0
694	6.46_359.9929m/z		359.993	1	6.45877	0	0	Infinity	100 - 11.3	6256.34	15.58	0	0	0	0	0	0	0	0	0	0	0	0	0	0	0	0	528.177	295.717	0	0	0	0	0	0	0	0	0	0	0	0	0	0	4590.2	5129.05	4861.74	6437.12	0	0
695	6.46_217.0764m/z		217.076	1	6.45877	0	0	Infinity	100	4471.01	14.69	0	0	0	0	0	0	0	0	0	0	0	0	0	0	0	0	176.286	0	0	0	0	0	0	0	0	0	0	0	0	0	0	0	2685.74	3119.71	2446.73	2220.24	0	0
696	5.68_214.0266m/z		214.027	1	5.6793	0	0	Infinity	100 - 11.7	73239.1	15.14	0	0	0	0	0	0	0	0	0	0	0	0	0	0	0	0	0	0	0	0	0	0	0	0	0	0	0	0	0	0	0	0	4944.26	6158.56	7032.25	2235	0	0
697	5.68_229.0499m/z		229.05	1	5.6793	0	0	Infinity	100 - 11.4 - 0.407	74782.3	14.99	0	323.037	334.846	0	457.66	0	0	0	0	0	0	0	0	0	0	0	1069.03	184.875	283.881	436.136	503.553	370.257	0	0	0	0	0	0	0	0	0	0	7525.32	7622.4	9626.92	4324.47	0	426.05
698	5.68_392.1062m/z		392.106	1	5.6793	0	0	Infinity	100 - 8.57	39595.7	14.08	0	0	0	0	0	0	0	0	0	0	0	0	0	0	0	0	0	0	0	0	0	0	0	0	0	0	0	0	0	0	0	0	3223.25	1519.56	3481.98	0	0	0
699	12.24_391.2248m/z		391.225	1	12.2388	0	0	11.3147	100 - 7.3	72996	6.6	19931.3	15478.6	43852.7	15413.6	20511.1	19159.3	15884.2	23968.6	12838.8	9835.65	12073.8	9908.81	68250.7	62399.9	79493.8	81839.6	40690	28850.9	10514.6	31390.9	28346.7	54161.3	36311.9	22727.1	35945.6	42055.1	38061.1	39545.5	25216.2	22231.7	28423.9	22732.6	22694.9	19159.8	22747.9	10831.6	25141.6	30638.8
700	5.65_184.0395m/z		184.039	1	5.64643	0	0	Infinity	100	4486.96	8.04	0	0	0	0	0	0	0	0	0	0	0	0	0	0	0	0	0	0	0	0	0	0	0	0	0	0	0	0	0	0	0	0	0	0	0	0	0	0
701	5.67_413.2175m/z		413.218	1	5.66833	0	0	Infinity	100	3232.38	30.18	0	0	0	0	0	0	0	0	0	0	0	0	0	0	0	0	399.566	1072.93	0	1053.41	0	0	0	0	0	553.366	427.585	311.744	0	0	0	0	2472.48	4300.57	2340.15	3816.33	0	0
702	5.68_536.0263m/z		536.026	1	5.6793	0	0	Infinity	100	4122.56	32.61	0	0	0	0	0	0	0	0	0	0	0	0	0	0	0	0	0	0	0	0	0	0	0	0	0	0	0	0	0	0	0	0	261.22	288.593	133.294	185.893	0	0
703	5.70_437.1447m/z		437.145	1	5.7012	0	0	Infinity	100 - 21.4 - 1.38	91395.5	9.31	0	0	0	0	0	301.502	456.481	0	0	0	0	0	0	0	0	0	16100.4	25550.3	14927.8	33169.2	551.295	1434.36	1016.09	0	23762	23817.8	29801.4	18577	0	0	0	0	87202.5	68554.2	78637.8	66597.9	0	0
704	5.70_587.1761m/z		587.176	1	5.7012	0	0	Infinity	100 - 19.6 - 0.835	89582.4	9.28	19551.4	25310.3	13941.9	2918.16	17753.5	21320.7	13194.6	21769.1	0	0	0	0	0	0	0	0	18535.1	10000.7	9241.34	17380.1	11851.5	11721.6	9642.75	10802.4	0	0	489.076	0	0	0	0	0	18080.6	18941.3	26402.2	13041.1	4322.93	7245
705	5.70_229.0872m/z		229.087	1	5.7012	0	0	Infinity	100 - 8.95	1375.34	9.33	0	0	0	0	0	0	0	0	0	0	0	0	0	0	0	0	101.786	195.803	167.948	230.2	70.1813	0	0	0	0	0	0	0	0	0	0	0	1348.03	997.899	942.044	640.131	0	0
706	5.69_515.9679m/z		515.968	1	5.69025	0	0	Infinity	100 - 10.4	9032.9	5.95	0	0	0	0	0	0	0	0	0	0	0	0	0	0	0	0	0	0	0	0	0	0	0	0	0	0	0	0	0	0	0	0	470.127	525.284	319.715	0	0	0
707	5.69_213.0187m/z		213.019	1	5.69025	0	0	Infinity	100	3128.12	29.71	0	0	0	0	0	0	0	0	0	0	0	0	0	0	0	0	0	0	0	0	0	0	0	0	0	0	0	0	0	0	0	0	0	132.33	301.294	0	0	0
708	5.69_517.9657m/z		517.966	1	5.69025	0	0	Infinity	100	3755.11	30.96	0	0	0	0	0	0	0	0	0	0	0	0	0	0	0	0	0	0	0	0	0	0	0	0	0	0	0	0	0	0	0	0	0	138.2	0	0	0	0
709	5.51_419.1346m/z		419.135	1	5.51025	0	0	Infinity	100 - 12.7	3678.49	42.96	0	0	0	0	0	0	0	0	0	0	0	0	0	0	0	0	0	0	0	0	0	0	0	0	0	0	0	0	0	0	0	0	0	0	0	0	0	0
710	5.51_311.0928m/z		311.093	1	5.51025	0	0	Infinity	100 - 4.14	1912.64	67.42	0	0	0	0	0	0	0	0	0	0	0	0	0	0	0	0	1762.53	2229.64	271.595	3386.78	0	0	0	0	0	0	398.139	0	0	0	0	0	223.463	1345.07	1908.13	448.192	0	0
711	5.52_554.1990n	554.199	553.192	1	5.5212	0	0	Infinity	100 - 18.8 - 1.38	97032.8	10.76	658.978	2032.37	0	0	1204.95	1874.28	0	948.318	0	0	0	0	0	0	0	0	5860.58	785.34	1232.39	4203.37	0	2995.95	400.887	0	324.071	0	0	0	0	0	0	0	19590.9	13312.7	15749.3	12230.9	930.714	0
712	5.46_539.1760m/z		539.176	1	5.4555	0	0	Infinity	100 - 13	15028.7	31.59	0	0	0	0	0	0	0	0	0	0	0	0	0	0	0	0	0	0	0	0	0	0	0	0	0	0	0	0	0	0	0	0	0	0	0	0	0	0
713	5.48_276.1238m/z		276.124	1	5.4774	0	0	Infinity	100 - 7.82	2375.02	20.08	0	0	0	0	0	0	0	0	0	0	0	0	0	0	0	0	419.173	1390.77	1508.01	1919.63	0	0	0	0	0	0	0	0	0	0	0	0	2062.11	2843.32	2717.27	1877.36	0	0
714	5.48_569.1648m/z		569.165	1	5.4774	0	0	Infinity	100	6256.78	47.38	0	0	0	0	0	0	0	0	0	0	0	0	0	0	0	0	397.264	0	0	0	0	0	0	0	0	0	0	0	0	0	0	0	0	0	0	0	0	0
715	5.53_553.1533m/z		553.153	1	5.53217	0	0	Infinity	100 - 27.9 - 3.59	21713.2	24.85	0	97.6271	0	0	0	0	0	0	0	0	0	0	0	0	0	0	5.64641	0	0.639017	6.12913	0	70.0084	90.1753	0	0	0	0	0	0	0	0	0	1.07478	145.06	72.7082	215.931	0	0
716	5.61_200.0474m/z		200.047	1	5.61358	0	0	Infinity	100 - 10.8	53599.9	10.95	0	0	0	0	0	0	0	0	0	0	0	0	0	0	0	0	3153.78	6985.79	2160.69	7862.29	0	0	0	0	2478.72	3159.87	2303.47	2182.2	0	0	0	0	31834.8	29078.5	29934.3	24406.2	0	0
717	5.61_215.0710m/z		215.071	1	5.61358	0	0	Infinity	100 - 11.5	53671.5	12.8	0	0	0	0	0	0	0	0	0	0	0	0	0	0	0	0	3840.18	6157.52	2796.54	7312.65	0	0	0	0	2509.97	3554.33	2662.59	2526.62	0	0	0	0	30216.5	28605.4	28397.6	22255.5	0	0
718	5.61_467.0193n	467.019	501.989	1	5.61358	0	0	Infinity	100 - 6.78	13022.1	23.44	0	0	0	0	0	0	0	0	0	0	0	0	0	0	0	0	251.793	0	0	0	0	0	0	0	0	0	0	0	0	0	0	0	7054.87	5322.64	5499.57	1777.75	0	0
719	5.57_276.1236m/z		276.124	1	5.56502	0	0	Infinity	100 - 7.53	4425.52	11.06	0	0	0	0	0	0	0	0	0	0	0	0	0	0	0	0	2725.82	5580.82	3689.34	4063.26	0	0	0	0	0	734.756	0	0	0	0	0	0	4349.52	4841.04	4747.33	3764.19	0	0
720	5.60_437.1445m/z		437.144	1	5.60263	0	0	Infinity	100 - 8.23	5576.61	18.25	0	0	0	0	0	0	0	0	0	0	0	0	0	0	0	0	0	0	0	760.723	0	0	0	0	0	0	0	0	0	0	0	0	2678.48	2683.66	2378.97	1511.33	0	0
721	5.61_377.1237m/z		377.124	1	5.61358	0	0	Infinity	100 - 19.9 - 1.74	253977	14.43	0	0	0	0	0	0	0	0	0	0	0	0	0	0	0	0	18065.8	36144.5	15253.2	38735.6	0	0	0	0	14572.9	18763.6	14972.2	13025.4	0	0	0	0	154076	136775	141200	107927	0	0
722	5.70_516.0040m/z		516.004	1	5.7012	0	0	Infinity	100 - 7.28	2266.42	9.73	0	0	0	0	0	0	0	0	0	0	0	0	0	0	0	0	0	0	0	0	0	0	0	0	0	0	409.618	0	0	0	0	0	2658.61	1183.97	1844.32	0	0	0
723	5.96_231.0116m/z		231.012	1	5.96262	0	0	Infinity	100	1956.47	38.43	0	0	0	0	0	0	0	0	0	0	0	0	0	0	0	0	0	0	0	0	0	0	0	0	0	0	0	0	0	0	0	0	548.213	1511.13	1671.59	1132.53	0	0
724	5.97_277.0532m/z		277.053	1	5.97357	0	0	Infinity	100 - 7.78 - 0.295	16966.7	16.92	0	0	0	0	0	0	0	0	0	0	0	0	0	0	0	0	0	0	0	0	0	0	0	0	0	0	0	0	0	0	0	0	945.885	989.715	0	186.049	0	0
725	5.97_215.0708m/z		215.071	1	5.97357	0	0	Infinity	100 - 0.873	3478.73	17.37	0	0	0	0	0	0	0	0	0	0	0	0	0	0	0	0	0	0	0	0	0	0	0	0	0	0	0	0	0	0	0	0	903.486	678.213	741.886	604.98	0	0
726	5.95_228.1241m/z		228.124	1	5.95165	0	0	Infinity	100	3360.89	8.42	0	0	0	0	0	0	0	0	0	0	0	0	3248.53	3719.52	3423.41	3052.12	0	0	0	0	0	0	0	0	0	0	0	0	0	0	0	0	0	0	0	0	0	0
727	5.96_423.1110m/z		423.111	1	5.96262	0	0	Infinity	100 - 20.9 - 4.14 - 0.174	58652.3	19.88	0	0	0	0	0	0	0	0	0	0	0	0	0	0	0	0	0	0	0	0	0	0	0	0	0	0	0	0	0	0	0	0	28446.9	51666	50329.6	36331.2	0	0
728	5.96_261.0582m/z		261.058	1	5.96262	0	0	Infinity	100 - 4.48	3018.17	19.84	0	0	0	0	0	0	0	0	0	0	0	0	0	0	0	0	0	0	0	0	0	0	0	0	0	0	0	0	0	0	0	0	1215.71	2446.61	2978.84	1694.73	0	0
729	5.98_733.2328m/z		733.233	1	5.98452	0	0	Infinity	100 - 21.4	8733.81	13.14	0	0	0	0	0	0	0	0	0	0	0	0	0	0	0	0	0	0	0	0	0	0	0	0	0	0	0	0	0	0	0	0	0	0	0	0	0	0
730	6.03_433.1135m/z		433.113	1	6.02832	0	0	Infinity	100 - 10.9	10236.7	37.75	0	0	0	0	0	0	0	0	0	0	0	0	0	0	0	0	0	0	0	0	0	0	0	0	0	0	0	0	0	0	0	0	0	0	0	0	0	0
731	6.03_214.0267m/z		214.027	1	6.02832	0	0	Infinity	100	1982.81	27.9	0	0	0	0	0	0	0	0	0	0	0	0	0	0	0	0	0	0	0	0	0	0	0	0	0	0	0	0	0	0	0	0	0	0	0	0	0	0
732	6.04_259.0605m/z		259.06	1	6.03927	0	0	Infinity	100 - 9.12	25469	10.01	0	0	0	0	0	0	0	0	0	0	0	0	0	0	0	0	0	0	0	0	0	0	0	0	0	0	0	0	0	0	0	0	223.057	0	431.522	0	0	0
733	6.00_209.1178m/z		209.118	1	5.99547	0	0	Infinity	100 - 2.13	5973.35	25.28	0	0	0	0	0	0	0	0	0	0	0	0	0	0	0	0	4877.76	1848.24	2147.46	1634.62	0	0	0	0	7580.03	6939.59	4593.6	4780.16	0	0	0	0	621.938	3694.71	1910.59	2125.56	0	0
734	6.02_234.1129m/z		234.113	1	6.01737	0	0	Infinity	100 - 9.1	7791.88	19.66	0	0	0	0	0	0	0	0	0	0	0	0	0	0	0	0	3712.87	4480.02	2047.97	5305.59	0	0	0	0	513.71	620.682	941.376	1089.1	0	0	0	0	10085.8	7029.56	6913.92	7138.2	0	0
735	6.03_506.3601n	506.36	505.353	1	6.02832	0	0	15.0691	100 - 30.1 - 2.39	209430	4.84	64276.9	57900.1	56562.9	42946.4	59938.3	59629.4	61272	67799.7	15802.9	23637.9	15651.8	20597.8	18576.4	14905.3	28432.6	15514.1	195373	134987	105032	161124	59417.3	60927.4	52151.8	56578.6	87331.5	84717.9	86937.1	65772.8	19855.8	12568.2	17493.7	13108.4	151562	160174	185818	141850	58413.4	66476.4
736	5.77_491.1854m/z		491.185	1	5.77167	0	0	Infinity	100	2290.88	40.77	0	0	0	0	0	0	0	0	0	0	0	0	0	0	0	0	0	0	0	0	0	0	0	0	0	0	0	0	0	0	0	0	2622.07	1035.86	1862.27	3643.34	0	0
737	5.79_504.3445n	504.345	503.337	1	5.79357	0	0	Infinity	100 - 21.5	29997.9	7.26	1409.77	2086.57	2845.55	1195.91	3612.43	3709.97	3943.41	4559.08	0	0	0	0	0	0	0	0	16039.1	11281	6981	15294.3	4042.59	4645.62	2418.62	1715.72	6967.35	8121.31	6921.63	5289.07	372.324	0	0	0	16012.4	16864.8	22726.2	15296.8	1559.73	2420.61
738	5.79_185.1177m/z		185.118	1	5.79357	0	0	Infinity	100 - 1.43	6035.54	23.31	0	0	0	0	0	0	0	0	0	0	0	0	0	0	0	0	1208.95	932.468	0	1216.12	0	0	0	0	0	0	299.772	169.74	0	0	0	0	4765.74	4105.35	3188.41	5624.53	0	0
739	5.71_601.1914m/z		601.191	1	5.71215	0	0	Infinity	100 - 16.2 - 0.387	14334.2	14.81	13216.3	14442.5	14058.6	4331.43	14600.4	13514.3	11167.7	18054.2	0	0	0	0	0	0	0	0	11499.5	5553.36	4675.47	9520.96	10104.8	7610.63	8684.79	10629.8	0	0	0	0	0	0	0	0	7430.78	10233.3	11646	5422.7	6019.63	8607.56
740	5.76_420.0749m/z		420.075	1	5.75595	0	0	Infinity	100 - 12.8	3761.62	19.8	0	0	0	0	0	0	0	0	0	0	0	0	0	0	0	0	0	0	0	0	0	0	0	0	0	0	0	0	0	0	0	0	0	0	0	0	0	0
741	5.76_245.9989m/z		245.999	1	5.75595	0	0	Infinity	100	1689.74	17.75	0	0	0	0	0	0	0	0	0	0	0	0	0	0	0	0	0	0	0	0	0	0	0	0	0	0	0	0	0	0	0	0	0	0	0	0	0	0
742	5.80_371.0330m/z		371.033	1	5.80453	0	0	Infinity	100 - 9.54	3852.14	17.72	0	0	0	0	0	0	0	0	0	0	0	0	0	0	0	0	0	0	0	0	0	0	0	0	0	0	0	0	0	0	0	0	0	0	0	0	0	0
743	5.88_234.1133m/z		234.113	1	5.88118	0	0	Infinity	100 - 8.57	3077.15	22.99	0	0	0	0	0	0	0	0	0	0	0	0	0	0	0	0	417.861	615.466	444.821	1504.41	0	0	0	0	8.89695	384.877	50.8813	0	0	0	0	0	4154.39	2633.41	2223.54	2605.05	0	34.6653
744	12.24_409.2354m/z		409.235	1	12.2388	0	0	2.94733	100 - 4.41	76806.6	2.47	36480.9	55541.2	33948.6	54641.6	53798.5	51266.1	45057.5	47416.5	63448.4	65910.5	70249.5	69612.4	70681.4	66899.8	76327.5	88128.4	59453.1	57371.6	60520.2	57843.4	64264.9	68153.1	65522.2	63187.1	68581.5	64059.8	64672.9	58718.2	62395.6	61460.3	59615.9	70968.8	66882.2	60269	61422.8	67374.4	69172.6	60577
745	5.95_419.1339m/z		419.134	1	5.95165	0	0	Infinity	100 - 13.3	27509.5	16.52	0	0	0	0	0	0	0	0	0	0	0	0	0	0	0	0	0	0	0	0	0	0	0	0	0	0	0	0	0	0	0	0	688.678	255.784	809.501	370.414	0	0
746	5.82_254.9989m/z		254.999	1	5.81548	0	0	Infinity	100	1885.73	17.34	0	0	0	0	0	0	0	0	0	0	0	0	0	0	0	0	0	0	0	0	0	0	0	0	0	0	0	0	0	0	0	0	0	0	0	0	0	0
747	5.83_407.0973m/z		407.097	1	5.82643	0	0	Infinity	100 - 17.9	6697.8	32.25	0	0	0	0	0	0	0	0	0	0	0	0	0	0	0	0	0	0	0	0	0	0	0	0	0	0	0	0	0	0	0	0	0	0	0	0	0	0
748	5.88_420.0746m/z		420.075	1	5.88118	0	0	Infinity	100 - 11.9	6807.63	13.85	0	0	0	0	0	0	0	0	0	0	0	0	0	0	0	0	0	0	0	0	0	0	0	0	0	0	0	0	0	0	0	0	411.552	0	0	0	0	0
749	6.64_353.9145m/z		353.915	1	6.63875	0	0	Infinity	100 - 7.7	19576.8	21.23	0	0	0	0	0	0	0	0	0	0	0	0	0	0	0	0	0	0	0	0	0	0	0	0	0	0	0	0	0	0	0	0	1429.11	676.989	2285.83	0	0	0
750	7.48_200.0474m/z		200.047	1	7.48393	0	0	Infinity	100 - 4.22	18617.4	9.02	0	0	0	0	0	0	0	0	0	0	0	0	0	0	0	0	0	135.758	0	131.85	0	0	0	0	0	0	244.764	33.0894	0	0	0	0	12434.3	13237.2	14683.5	10794.9	0	0
751	7.49_215.0708m/z		215.071	1	7.49488	0	0	Infinity	100 - 9.59	26931.4	5.98	0	0	0	0	0	0	0	0	0	0	0	0	0	0	0	0	197.471	0	0	847.871	0	0	0	0	0	0	0	0	0	0	0	0	17164.1	21619.4	26455.5	17321.5	0	0
752	7.51_195.0658m/z		195.066	1	7.50583	0	0	2997.96	100 - 9.06 - 0.211	66217.5	9.2	533.78	579.981	22.6346	323.057	183.673	264.868	398.664	269.343	30.6784	11.863	62.9575	108.448	0	20.2091	0	68.1409	5473.3	4738.98	2643.31	6848.79	275.799	188.096	262.904	239.902	1092.86	2815.08	1234.65	1101.15	113.494	92.1213	39.6373	12.698	58465.3	67850.4	82160.8	56393.4	727.455	351.083
753	7.47_481.1499m/z		481.15	1	7.47298	0	0	Infinity	100 - 25.9 - 2.23	121484	26.76	0	0	0	0	0	0	0	0	0	0	0	0	0	0	0	0	0	859.872	0	873.217	0	0	0	0	0	0	0	0	0	0	0	0	43095.2	25733.6	24668.7	24273.8	0	0
754	7.47_379.1181m/z		379.118	1	7.47298	0	0	Infinity	100 - 13.9	10692.3	17.99	0	0	0	0	0	0	0	0	0	0	0	0	0	0	0	0	0	0	0	0	0	0	0	0	0	0	0	0	0	0	0	0	4558.71	3742.83	5712.04	2316.49	0	0
755	7.47_150.0319m/z		150.032	1	7.47298	0	0	Infinity	100 - 8.01	2131.41	27.42	0	0	0	0	0	0	0	0	0	0	0	0	0	0	0	0	0	0	0	0	0	0	0	0	0	0	0	0	0	0	0	0	495.475	472.646	478.334	169.96	0	0
756	7.51_409.1288m/z		409.129	1	7.50583	0	0	Infinity	100 - 18	41079.3	8.26	0	0	0	0	0	0	121.989	0	0	0	0	0	0	0	0	0	1997.12	2537.12	247.105	3095.24	0	0	0	87.835	509.479	655.793	449.459	214.827	0	0	0	0	37123.4	41321.1	50154.4	35718.2	0	0
757	7.59_298.1071m/z		298.107	1	7.59343	0	0	Infinity	100	1889.21	49.61	0	0	0	0	0	0	0	0	0	0	0	0	0	0	0	0	0	0	0	0	0	0	0	0	0	0	0	0	0	0	0	0	0	0	0	0	0	0
758	7.73_591.3795m/z		591.38	1	7.72962	0	0	Infinity	100 - 25.2	19342.8	73.41	0	0	0	0	0	0	0	0	0	0	0	0	0	0	0	0	10490.2	1978.78	642.77	5997.14	0	0	0	0	179.847	0	0	0	0	0	0	0	7135.23	15044	18763.2	1469.77	0	391.393
759	12.04_721.4989m/z		721.499	1	12.0369	0	0	72.5413	100 - 39.8 - 10.9 - 0.508	377525	2.18	714.375	1407.15	8402.08	10293.5	9191.98	35418.2	50748.3	179103	345634	396482	354221	348300	263688	324536	373042	499274	270246	275072	261032	267457	304361	293561	323725	299867	350937	367993	378402	412768	355862	350055	331792	365949	323993	317672	356944	348142	318847	260218
760	7.51_180.0422m/z		180.042	1	7.50583	0	0	Infinity	100 - 2.55	16380.5	11.38	0	3.639	48.4509	1.15337	0	67.5729	0	84.5005	0	92.4007	0	0	0	0	0	0	533.258	1494.88	688.857	1074.79	47.6753	25.1155	50.0068	55.3701	240.582	303.442	31.3147	89.258	13.321	30.5582	0	0	13340.2	17491.7	21038.4	13651.8	0	0
761	7.51_162.0317m/z		162.032	1	7.50583	0	0	Infinity	100	2895.66	9.96	0	49.8069	0	0	0	0	0	0	25.1949	0	0	0	0	0	0	0	23.2178	0	51.026	377.619	0	0	0	0	0	59.2651	0	0	0	0	0	45.5099	2394.54	3029.83	4029.48	2128.8	0	0
762	16.93_126.8803n	126.88	125.873	1	16.928	0	0	19.9596	100 - 0.524	22182.4	4.48	1460.82	1516.59	601.501	866.536	921.015	2885.09	2659.33	3514.69	3726.36	4567.08	6423.26	4492.17	4927.28	6254.46	6585.17	6977	5763.1	7991.47	8793.68	8647.49	7994.3	10066.1	8212.36	7906.55	8058.17	8267.71	6875.54	8834.71	7516.89	10385.9	11729.6	12415	11335.1	8866.95	8921.18	12463.5	11869	13129.5
763	12.12_136.8916m/z		136.892	1	12.1245	0	0	2.52722	100 - 3.37 - 0.118	60980.5	3.42	58112.9	55951.5	40008.8	48013.5	47257.5	50510.9	50366.5	53008.5	49527.9	51194.9	52909.1	54186.6	22858.5	25845.4	23506.8	24307.1	41344.4	46825.9	50430.3	43480.8	38082.6	31797.5	34486.4	40277.5	43217.6	42293.8	40017.7	36112.3	34620.2	39101.2	45896.5	48911.8	44486	45652.2	41518.4	44982.4	42509.6	43059.4
764	7.33_323.1859m/z		323.186	1	7.32585	0	0	Infinity	100 - 11.7	9050.84	22.29	1440.26	3949.68	2198.33	4374.52	5118.36	3494.98	2697.06	4715.33	3353.2	5212.38	5737.32	2190.7	7852.25	7131.86	8914.71	12304.6	0	0	0	0	4890.24	6876.76	8527.71	1993.64	0	0	0	446.609	2302.46	1784.46	3667.2	2149.32	0	0	0	0	1917.61	981.666
765	7.38_490.3653n	490.365	489.358	1	7.3806	0	0	5.67858	100 - 27.5 - 0.939	172506	4.84	58247.2	58087.3	59933.8	34218.2	54822.9	66012.1	62909.5	62755.3	40329.7	34656.9	37780	46789.7	33892.8	32680.3	29594.6	26397.1	213908	117762	90739.2	135987	45938.9	56137.3	47323.9	51381.1	91794.7	89167.4	93096	73033	28611.3	39605.2	35120.1	43418.3	107361	123802	144262	110428	43143.8	46487.6
766	7.23_200.0476m/z		200.048	1	7.23347	0	0	Infinity	100 - 3.47	9320.53	13	0	0	0	0	0	0	0	0	0	0	0	0	0	0	0	0	0	0	0	172.457	0	0	0	0	0	0	0	0	0	0	0	0	1346.59	2383.59	3444.36	1953.38	0	0
767	7.24_371.0339m/z		371.034	1	7.24442	0	0	Infinity	100 - 11.3	10765.6	22.39	0	0	0	0	0	0	0	0	0	0	0	0	0	0	0	0	0	0	0	0	0	0	0	0	0	0	0	0	0	0	0	0	0	0	0	0	0	0
768	12.14_518.3131n	518.313	555.278	1	12.1355	0	0	17.4369	100 - 43.8 - 11.8 - 1.61 - 0.0425	917181	2.4	305492	394696	379383	233469	355403	329176	316541	340211	128350	132236	95475.2	108211	61887.2	51109.6	72793.1	45309.1	904021	583009	456062	705262	188630	221564	240065	284601	431953	419533	347986	366478	97656.3	49320.6	108467	53250.5	587158	669816	726375	462966	195132	245436
769	7.39_504.3446n	504.345	503.337	1	7.39155	0	0	188.77	100 - 32.6 - 6.52 - 0.0115	2.91561e+06	6.27	349589	304502	268986	158852	305694	334453	278474	379281	27619.6	31439.2	21511.7	30917.2	36878.8	39607.9	55025.6	38959.3	1.21949e+06	1.07941e+06	564164	1.18634e+06	279367	313246	234868	245778	723198	731016	716255	580323	81286.6	20279.9	22370.7	25534.1	2.18269e+06	1.98084e+06	2.14828e+06	1.5841e+06	233521	266188
770	12.08_234.8195m/z		234.819	1	12.0807	0	0	4.19873	100 - 14.3	116679	3.3	109651	104386	71445.6	102434	93190.2	94938.2	96410.4	104167	100052	105364	113755	108008	22314.6	27074.1	28715.5	33052.6	62596.6	73577.7	73791.5	53254.5	56940.8	37784.6	46341.2	55782.9	60215	62009.9	51936.2	57017	60817.9	79264	79247.8	107772	77706.2	67129.6	52909.6	70804.6	67523.9	75289.9
771	7.42_261.0588m/z		261.059	1	7.4244	0	0	Infinity	100 - 5.73	3458.23	32.21	0	0	0	0	0	0	0	0	0	0	0	0	0	0	0	0	0	0	0	0	0	0	0	0	0	0	0	0	0	0	0	0	1195.85	2701.55	2092.85	2985.69	0	0
772	7.45_506.3539m/z		506.354	1	7.4463	0	0	Infinity	100 - 1.38	14148.3	17.89	656.751	470.134	0	0	381.229	526.428	0	738.439	0	0	0	0	0	0	0	0	9791.67	4838.91	1716.39	9379.36	0	0	338.492	0	4165.05	3335.46	4209.19	2381.28	0	0	0	0	13387.9	10525.1	14423.8	8074.32	0	0
773	7.39_1007.6793m/z		1007.68	1	7.39155	0	0	Infinity	100 - 49.6 - 5.13	38655.1	16.9	0	0	0	0	0	0	0	0	0	0	0	0	0	0	0	0	4982.95	2443.46	0	4236.65	0	0	0	0	1093.44	839.277	0	0	0	0	0	0	28202.3	16338.7	22361.5	7862.42	0	0
774	7.39_571.3249m/z		571.325	1	7.39155	0	0	Infinity	100 - 23.4	7232.67	7.63	0	0	0	0	0	0	530.495	1346.76	0	0	0	0	0	0	0	0	1871.05	467.379	415.506	3533.49	0	0	411.89	0	439.332	424.126	688.744	0	0	0	0	0	7298.77	4739	2125.8	4849.93	832.804	0
775	7.39_229.0501m/z		229.05	1	7.39155	0	0	Infinity	100	3149.78	54.17	0	0	0	0	0	0	0	0	0	0	0	0	0	0	0	0	0	0	0	0	0	0	0	0	0	0	0	0	0	0	0	0	0	0	0	0	0	0
776	12.04_671.4640m/z		671.464	1	12.0369	0	0	18.2113	100 - 34.7	1.14624e+06	2.43	11124	80883.8	87360.3	72397.1	68728.5	188505	330910	343705	417077	494531	505354	505982	416779	496391	500602	563323	432952	461861	464309	429670	642259	565085	497582	576581	639618	649643	694403	757559	1.09124e+06	1.22115e+06	1.10451e+06	1.16807e+06	749840	647671	623562	687280	699736	709465
777	7.87_269.0137m/z		269.014	1	7.8658	0	0	Infinity	100	5062.09	13.17	0	0	0	0	0	0	56.603	0	0	0	0	0	0	0	0	0	27.6617	0	0	40.693	0	0	0	0	0	0	0	0	0	0	0	71.053	47.3721	152.175	0	124.38	0	0
778	7.87_440.9691m/z		440.969	1	7.8658	0	0	Infinity	100	6056.97	20.21	0	0	0	0	0	0	0	0	0	0	0	0	0	0	0	0	0	0	0	0	0	0	0	0	0	0	0	0	0	0	0	0	0	0	0	0	0	0
779	7.91_269.1306m/z		269.131	1	7.90962	0	0	1.66547	100 - 13.9 - 0.235	1.93578e+06	1.3	1.37882e+06	1.04561e+06	1.14099e+06	1.23352e+06	1.14829e+06	1.13493e+06	1.26189e+06	1.3098e+06	1.33775e+06	1.49106e+06	1.44966e+06	1.40581e+06	1.18678e+06	1.2758e+06	1.31016e+06	1.27474e+06	1.01007e+06	1.19263e+06	1.26765e+06	1.20987e+06	1.19926e+06	1.16568e+06	1.12021e+06	1.16407e+06	1.30046e+06	1.26949e+06	1.30198e+06	1.27588e+06	1.30228e+06	1.61731e+06	1.34313e+06	1.59821e+06	1.25002e+06	1.2131e+06	1.2843e+06	1.42619e+06	1.45547e+06	1.54728e+06
780	7.85_256.0053m/z		256.005	1	7.85485	0	0	Infinity	100	6135.51	11.55	0	0	0	0	0	0	0	0	0	0	0	0	0	0	0	0	0	0	0	0	0	0	0	0	0	0	0	0	0	0	0	0	0	0	0	0	0	0
781	7.85_283.0296m/z		283.03	1	7.85485	0	0	Infinity	100	6671.35	11.8	0	0	0	0	0	0	0	0	0	0	0	0	0	0	0	0	0	0	0	0	0	0	0	0	0	0	0	0	0	0	0	0	0	0	0	0	0	0
782	7.87_484.9739m/z		484.974	1	7.8658	0	0	Infinity	100 - 14.4	8739.49	17.87	0	0	0	0	0	0	0	0	0	0	0	0	0	0	0	0	0	0	0	0	0	0	15.5283	0	0	0	0	0	0	0	0	0	0	0	172.613	0	0	0
783	7.93_407.1129m/z		407.113	1	7.93152	0	0	Infinity	100 - 5.42	5277.35	36.78	0	0	0	0	0	0	0	0	0	0	0	0	0	0	0	0	0	0	0	0	0	0	55.9966	0	0	0	0	0	0	0	0	0	512.562	3591.83	4075.86	2822.52	0	0
784	8.05_253.0499m/z		253.05	1	8.0458	0	0	Infinity	100 - 6.87	9157.65	11.06	0	0	0	0	0	0	0	0	0	0	0	0	0	0	0	0	2209.28	0	214.154	1149.55	0	0	171.999	0	0	308.889	274.178	0	0	0	0	0	5985.79	4195.1	6070.74	3870.9	0	0
785	8.05_437.1233m/z		437.123	1	8.0458	0	0	Infinity	100 - 16.3	26987.5	13.82	0	0	0	0	0	0	0	0	0	0	0	0	0	0	0	0	0	0	0	0	0	0	0	0	0	0	0	0	0	0	0	0	9375.53	11121.2	15697	8919.08	0	0
786	8.05_179.0707m/z		179.071	1	8.0458	0	0	Infinity	100	768.167	17.38	0	0	0	0	0	0	0	0	0	0	0	0.25458	0	0	0	0	0	24.2088	0	0	0	0	0.208242	14.369	0	0	0	0	0	0	0	0	510.446	190.282	293.515	289.073	0	0
787	7.93_363.1237m/z		363.124	1	7.93152	0	0	Infinity	100 - 12.6	2220.54	59.82	0	0	0	0	0	0	0	0	0	0	0	0	0	0	0	0	0	0	0	0	0	0	0	0	0	0	0	0	0	0	0	0	369.136	657.559	2675.09	651.065	0	0
788	12.03_171.1022m/z		171.102	1	12.026	0	0	Infinity	100 - 0.365	6387.39	5.73	5394.3	5960.16	395.496	4220.88	4293.03	4165.4	4747.76	4485.89	5318.34	6517.46	6248.84	6579.85	0	0	0	0	4030.72	4078.73	4659.07	4313.33	3798.34	1654.9	4013.65	4485.75	3729.45	3842.67	3004.17	2774.32	4548.31	3850.51	4630.66	6039.22	4634.05	3685.78	4049.49	6343.89	2686.6	3307.76
789	7.99_425.1055m/z		425.106	1	7.99103	0	0	Infinity	100 - 15.4 - 1.36	10929.2	10.74	0	0	0	0	0	0	0	0	0	0	0	0	0	0	0	0	0	0	0	0	0	0	0	0	0	0	0	0	0	0	0	0	0	0	1277.23	920.767	0	0
790	7.77_229.0499m/z		229.05	1	7.77343	0	0	Infinity	100 - 5.22	4688.42	13.55	0	0	0	0	0	0	0	0	0	0	0	0	0	0	0	0	0	0	0	0	0	0	0	0	0	0	0	0	0	0	0	0	714.869	1459.37	1787.83	0	0	0
791	7.77_423.1080m/z		423.108	1	7.77343	0	0	Infinity	100 - 9.69	4043.91	31.62	0	0	0	0	0	0	0	0	0	0	0	0	0	0	0	0	0	0	0	0	0	0	0	0	0	0	0	0	0	0	0	0	676.799	363.596	2243.92	240.315	0	0
792	7.83_437.1236m/z		437.124	1	7.83295	0	0	Infinity	100 - 19.9	38440.3	19.82	0	0	0	0	0	0	0	0	0	0	0	0	0	0	0	0	0	0	0	0	0	0	0	0	0	0	0	0	0	0	0	0	17337.6	22618.4	30720.6	17071.4	0	0
793	7.76_502.3290n	502.329	501.322	1	7.76248	0	0	22.266	100 - 24.8	361160	5.39	105918	88334.4	85576.7	37527.7	85873.6	101431	79183.4	112167	24201.4	25477	25061.8	29402.2	25820.5	21076.6	23266.2	25553.7	263985	151769	99973.1	163888	77929.9	98973.3	72751.2	71309.4	85349.3	100018	84807.8	67181.5	28664.2	21084.4	24856.9	22916.1	308597	245999	279994	191843	68887.9	72810.3
794	7.76_495.1293m/z		495.129	1	7.76248	0	0	Infinity	100 - 26.6 - 2.44	147991	12.87	0	0	0	0	0	0	0	0	0	0	0	0	0	0	0	0	0	0	0	0	0	0	0	0	0	0	0	0	0	0	0	0	16796.8	13293.2	11364.7	5555.59	0	0
795	7.76_214.0264m/z		214.026	1	7.76248	0	0	Infinity	100 - 6.75	10056.6	15.06	0	0	0	0	0	0	0	0	0	0	0	0	0	0	0	0	0	0	0	0	0	0	0	0	0	0	0	0	0	0	0	0	1391.21	724.447	1403.12	0	0	0
796	7.83_393.1339m/z		393.134	1	7.83295	0	0	Infinity	100 - 15.2	18959	10.67	0	0	0	0	0	0	0	0	0	0	0	0	0	0	0	0	0	0	0	0	0	0	0	0	0	0	0	0	0	0	0	0	7591.49	9395.17	14885.2	9587.12	0	0
797	7.85_270.0210m/z		270.021	1	7.85485	0	0	Infinity	100 - 12.2	17143.1	10.06	0	0	17.1961	0	0	36.9795	0	0	0	0	0	0	0	0	0	0	0	0	0	27.8137	38.9096	18.1313	0	0	0	0	0	0	0	0	0	0	449.01	707.802	432.314	407.967	104.518	0
798	7.85_771.1059m/z		771.106	1	7.85485	0	0	Infinity	100 - 35.3 - 4.3	35500.5	14.63	0	0	0	0	0	0	0	0	0	0	0	0	0	0	0	0	0	0	0	0	0	0	0	0	0	0	0	0	0	0	0	0	0	0	0	0	0	0
799	7.85_254.9994m/z		254.999	1	7.85485	0	0	Infinity	100	9027.24	11.71	0	0	0	0	0	0	0	0	0	0	0	0	0	0	0	0	0	0	0	0	0	0	0	0	0	0	0	0	0	0	0	0	0	0	0	0	0	0
800	7.85_386.0568n	386.057	385.05	1	7.85485	0	0	Infinity	100 - 19.9 - 6.13 - 0.112	349070	7.56	0	0	0	0	0	15.739	0	0	0	0	0	0	0	0	0	0	311.189	0	0	378.748	0	0	0	0	0	0	0	0	0	0	0	0	12817.5	13132.5	18093.2	13210.2	0	0
801	7.85_341.0596m/z		341.06	1	7.85485	0	0	Infinity	100 - 17.2 - 3.74	141392	8.98	0	0	0	0	0	0	53.617	0	0	0	0	0	0	0	0	0	157.134	129.544	0	147.344	0	0	111.189	0	0	0	0	0	0	0	0	0	4741.92	4602.78	6489.97	5315.69	0	0
802	7.85_326.0360m/z		326.036	1	7.85485	0	0	Infinity	100 - 17.4 - 2.48	105460	5.35	0	0	0	0	0	0	0	0	0	0	0	0	0	0	0	0	0	0	0	0	0	0	0	0	0	0	0	0	0	0	0	0	3052.98	2573.73	5211.8	3889.73	0	0
803	6.79_413.1165m/z		413.116	1	6.78588	0	0	Infinity	100 - 11.1	5969.53	13.58	0	0	0	0	0	0	0	0	0	0	0	0	0	0	0	0	0	0	0	0	0	0	0	0	0	0	0	0	0	0	0	0	0	0	0	0	0	0
804	12.17_725.3030m/z		725.303	1	12.1683	0	0	60.3644	100 - 27.6 - 1.88	14971.9	12.81	7811.11	10402.9	896.983	11800.9	12456.9	10632.5	12321.6	9458.69	11889.8	11951.9	15905	17460.5	2355.12	2967.9	1512.65	4768.43	1622.83	3565.98	8835.82	2740.8	11071.7	9565.65	12004.6	14232.8	5071.24	4546.33	6560.51	4210.1	12960	13038.9	16797.5	13654.9	1941.6	2383.92	751.792	4068.23	9362.33	8119.21
805	6.82_160.9562m/z		160.956	1	6.81873	0	0	7.13798	100 - 3.26	48938.9	4.09	33925	34888.7	37101.2	41860.1	36241.9	38758.6	36205.2	32913.7	51061.9	48899.2	50847.7	44946.9	49948.8	42738.8	42243.3	43281.3	5511.54	7530.45	8417.17	8394.94	38857.2	40989.6	38577.8	37131	8493.56	10902.8	11886.5	10890.8	38312.2	34736.4	38340	37655.8	7167.11	7165.31	7193.19	5898.9	37336.6	33903.5
806	6.69_585.1608m/z		585.161	1	6.6935	0	0	Infinity	100 - 18	13663.7	15.8	0	0	0	0	0	0	0	0	0	0	0	0	0	0	0	0	0	0	0	0	0	0	0	0	0	0	0	0	0	0	0	0	0	382.527	0	0	0	0
807	6.73_371.0338m/z		371.034	1	6.72637	0	0	Infinity	100 - 8.28	4934.48	20.9	0	0	0	0	0	0	0	0	0	0	0	0	0	0	0	0	0	0	0	0	0	0	0	0	0	0	0	0	0	0	0	0	0	0	0	0	0	0
808	6.75_633.1234m/z		633.123	1	6.74827	0	0	Infinity	100 - 15.6	5706.44	52.42	0	0	0	0	0	0	0	0	0	0	0	0	0	0	0	0	0	0	0	0	0	0	0	0	0	0	0	0	0	0	0	0	0	0	0	0	0	0
809	6.82_162.9532m/z		162.953	1	6.81873	0	0	7.56588	100 - 2.89	32270.8	3.88	22551.3	22410.6	24452.4	27805.3	22801.8	24797.2	24510	18035.2	33586.4	31330.3	31076.2	33090.1	31913	26119.6	27229.6	30116.6	2040.67	4764.96	6019.54	5408.25	25587.4	26336.1	23468.4	22650.7	5589.34	6755.77	6876.92	5758.22	23220.3	21863.8	24155.7	22653.5	5666.17	4777.22	4573.73	4241.43	21670.9	22133.6
810	6.85_401.0441m/z		401.044	1	6.85158	0	0	Infinity	100 - 8.29	10764.5	17.13	0	0	0	0	0	0	0	0	0	0	0	0	0	0	0	0	0	0	0	0	0	0	0	0	0	0	0	0	0	0	0	0	0	0	0	0	0	0
811	12.15_134.8944m/z		134.894	1	12.1464	0	0	2.26146	100 - 7.77	237549	2.82	232238	223694	168540	193212	188648	191616	198796	208906	193919	214277	214927	216030	100324	108052	103825	107969	164687	187948	193045	163803	151253	128545	135744	158749	169325	172937	158862	153821	146129	175354	171849	198546	177067	170114	158628	184380	166760	176905
812	6.87_484.3426m/z		484.343	1	6.87348	0	0	10.2756	100 - 70.2	27049.8	11.87	1347.68	5462.43	1563.17	2156.41	4852.16	3202.67	5000.77	4495.74	4217.58	1810.16	3797.6	2419.92	1996.48	3262.32	2492.63	3787.63	24137.5	14229.5	14024.5	12792.3	3747.13	5214.38	3127.18	5514.77	8991.06	10353	8602.58	11079.6	5082.25	4129.12	4280.92	6329.21	21894.4	19536.5	28088	20244	3001.48	5076.84
813	6.82_512.1676n	512.168	511.16	1	6.81873	0	0	Infinity	100 - 15.1	12654.1	14.04	0	0	0	0	0	0	0	0	0	0	0	0	0	0	0	0	0	0	0	0	0	0	0	0	0	0	0	0	0	0	0	0	4427.15	482.058	2358.71	463.929	0	0
814	6.82_215.0348m/z		215.035	1	6.81873	0	0	Infinity	100 - 2.49	1603.04	31.24	0	0	0	0	0	0	0	0	0	0	0	0	0	0	0	0	0	0	0	0	0	0	0	0	0	0	0	0	0	0	0	0	0	0	0	0	0	0
815	6.82_245.0815m/z		245.082	1	6.81873	0	0	Infinity	100 - 11.3	1474.19	48.3	0	0	0	0	0	0	0	0	0	0	0	0	0	0	0	0	0	0	0	0	0	0	0	0	0	0	0	0	0	0	0	0	599.131	0	0	218.919	0	0
816	6.64_355.9116m/z		355.912	1	6.63875	0	0	Infinity	100 - 5.95	11151.6	18.12	0	0	0	0	0	0	0	0	0	0	0	0	0	0	0	0	0	0	0	0	0	0	0	0	0	0	0	0	0	0	0	0	799.075	379.887	495.986	251.83	0	0
817	6.64_373.9726m/z		373.973	1	6.63875	0	0	Infinity	100 - 8.52	5704.24	34.55	0	0	0	0	0	0	0	0	0	0	0	0	0	0	0	0	0	0	0	0	0	0	0	0	0	0	0	0	0	0	0	0	626.413	350.889	311.532	0	0	0
818	6.64_200.0472m/z		200.047	1	6.63875	0	0	Infinity	100 - 6.82	1810.99	25.1	0	0	0	0	0	0	0	0	0	0	0	0	0	0	0	0	0	6.85447	0	0	48.9921	0	0	0	0	0	0	0	0	0	0	0	166.787	860.574	967.621	0	0	0
819	6.64_185.0235m/z		185.024	1	6.63875	0	0	Infinity	100 - 7.61	9860.16	14.72	0	0	0	0	0	0	0	0	0	0	0	0	0	0	0	0	0	0	0	0	0	0	0	0	0	0	0	0	0	0	0	0	0	441.867	245.014	242.857	0	0
820	6.64_512.0194m/z		512.019	1	6.63875	0	0	Infinity	100 - 24	21650.7	30.8	0	0	0	0	0	0	0	0	0	0	0	0	0	0	0	0	0	0	0	0	0	0	0	0	0	0	0	0	0	0	0	0	0	0	0	0	0	0
821	6.64_216.0323m/z		216.032	1	6.63875	0	0	Infinity	100 - 0.597	6676.51	17.7	0	0	0	0	0	0	0	0	0	0	0	0	0	0	0	0	0	0	0	0	0	0	0	0	0	0	0	0	0	0	0	0	0	544.782	251.548	0	0	0
822	6.64_213.0187m/z		213.019	1	6.63875	0	0	Infinity	100	15275.4	13.8	0	0	0	0	0	0	0	0	0	0	0	0	0	0	0	0	110.087	0	0	37.3764	0	0	0	0	0	0	0	0	0	0	0	0	1898.54	1141.71	2430.74	816.984	0	0
823	6.65_215.0703m/z		215.07	1	6.6497	0	0	Infinity	100 - 12.6	1368.98	10.16	0	0	0	0	0	0	0	0	0	0	0	0	0	0	0	0	61.2707	0	0	0	0	0	0	0	0	0	0	0	0	0	0	0	414.1	1193.22	952.735	468.995	0	0
824	6.67_569.1668m/z		569.167	1	6.6716	0	0	Infinity	100 - 26.3	12187.2	9.72	0	0	0	0	0	0	0	0	0	0	0	0	0	0	0	0	0	0	0	0	0	0	0	0	0	0	0	0	0	0	0	0	411.602	0	620.828	389.068	0	0
825	6.68_599.1761m/z		599.176	1	6.68255	0	0	Infinity	100 - 25.5 - 1.13	46885.7	5.94	435.589	0	0	0	0	0	0	0	0	0	0	0	0	0	0	0	0	0	0	0	0	500.613	0	0	0	0	0	0	0	0	0	0	4713.34	2047.02	3072.62	2322.71	0	0
826	6.64_231.0560m/z		231.056	1	6.63875	0	0	Infinity	100	11053.8	11.81	0	0	0	0	0	0	0	0	0	0	0	0	0	0	0	0	71.7964	0	0	0	0	0	0	0	0	0	0	0	0	0	0	0	916.205	0	394.709	58.4334	0	0
827	6.64_328.9747m/z		328.975	1	6.63875	0	0	Infinity	100	3150.8	36.79	0	0	0	0	0	0	0	0	0	0	0	0	0	0	0	0	0	0	0	0	0	0	0	0	0	0	0	0	0	0	0	0	308.737	95.2241	40.0827	208.395	0	0
828	12.18_271.2272m/z		271.227	1	12.1793	0	0	11.5032	100 - 14.7	103364	3.99	20246.3	24811.1	11636.6	30851.1	34470.9	26917.7	26953.9	20965.4	86009	101914	111224	114308	32407.3	32306	42585.1	49138.9	8029.31	7187.6	17138.1	7037.71	32734.1	23398.7	27990.7	27348.9	18377.1	21471.2	22533.7	26958.9	74912.8	80679.2	82181.6	80199.8	8526.2	6549.46	8521.24	12345.9	26785.9	20583.8
829	6.87_631.1480m/z		631.148	1	6.87348	0	0	Infinity	100 - 10.4	11070	34.13	0	0	0	0	0	0	0	0	0	0	0	0	0	0	0	0	0	0	0	0	0	0	0	0	0	0	0	0	0	0	0	0	0	0	0	0	0	0
830	7.16_525.1402m/z		525.14	1	7.1568	0	0	Infinity	100 - 22.4	5699.28	39.75	0	0	0	0	0	0	0	0	0	0	0	0	0	0	0	0	0	0	0	0	0	0	0	0	0	0	0	0	0	0	0	0	0	0	0	0	0	0
831	12.14_618.2390n	618.239	655.203	1	12.1355	0	0	8.40459	100 - 50.6 - 13.9 - 0.417	112690	4.98	78596.2	95817.4	81156.5	67883.2	79983.5	87529.7	87731.1	101262	52016.9	49276.6	37894.8	42171.3	12136.3	12666.1	14853	13977.2	95852.5	102409	89750.7	90941.4	44112.8	42445.2	48511.1	62545.1	79496.3	75421.6	65155	69857.8	31951.5	23386.1	43945.7	29665.2	105283	101455	94841.9	81523.6	53501.7	69067.5
832	7.18_371.0698m/z		371.07	1	7.17872	0	0	Infinity	100 - 15.3 - 1.48	35650.8	5.75	0	0	0	0	0	0	0	0	0	0	0	0	0	0	0	0	0	0	0	0	0	0	0	0	0	0	0	0	0	0	0	0	12059.3	10761.6	17937.1	14957	0	0
833	7.13_512.1682n	512.168	511.161	1	7.1349	0	0	Infinity	100 - 12.5	13679.2	35.06	0	0	0	0	0	0	0	0	0	0	0	0	0	0	0	0	0	0	0	0	0	0	0	0	0	0	0	0	0	0	0	0	1348.48	0	0	318.871	0	0
834	7.13_245.0816m/z		245.082	1	7.1349	0	0	Infinity	100	1607.68	64.64	0	0	0	0	0	0	0	0	0	0	0	0	0	0	0	0	0	0	0	0	0	0	0	0	0	0	0	0	0	0	0	0	0	0	0	0	0	0
835	7.16_571.1454m/z		571.145	1	7.1568	0	0	Infinity	100 - 14.5	9499.9	35.24	0	0	0	0	0	0	0	0	0	0	0	0	0	0	0	0	0	0	0	0	0	0	0	0	0	0	0	0	0	0	0	0	0	0	0	0	0	0
836	7.18_327.0802m/z		327.08	1	7.17872	0	0	Infinity	100 - 10.1	17173.8	35.3	0	0	0	0	0	0	0	0	0	0	0	0	0	0	0	0	0	0	0	0	0	0	0	0	0	0	0	0	0	0	0	0	4571.98	4257.28	8885.15	7002.65	0	0
837	7.22_165.0555m/z		165.055	1	7.22252	0	0	Infinity	100 - 2.55	6368.14	7.63	0	0	0	0	0	0	0	0	0	0	0	0	0	0	0	0	0	0	0	0	0	0	0	0	0	0	0	0	0	0	0	0	994.103	0	1725.33	0	0	0
838	7.22_150.0318m/z		150.032	1	7.22252	0	0	Infinity	100 - 3.97	4850.61	12.15	0	0	0	0	0	0	0	0	0	0	0	0	0	0	0	0	0	0	0	0	0	0	0	0	0	0	0	0	0	0	0	0	523.028	341.565	1350.82	390.607	0	0
839	7.23_215.0709m/z		215.071	1	7.23347	0	0	Infinity	100 - 10.2	28361.1	5.27	0	0	0	0	0	0	0	0	0	0	0	0	0	0	0	0	0	0	0	0	0	0	0	0	0	0	0	0	0	0	0	0	7809.03	7867.59	11129.9	6032.91	0	0
840	12.14_456.3599n	456.36	455.353	1	12.1355	0	0	2.24585	100 - 32 - 3.69	1.15812e+06	1.74	797977	819534	787639	692586	714407	711043	719677	846081	640916	718602	650008	682324	501289	457413	545488	558500	1.00724e+06	909616	798249	949900	641341	646067	685674	666342	819752	789784	733163	811348	572020	535669	600417	624706	894080	936539	940493	852837	737542	797058
841	7.22_490.3654n	490.365	489.358	1	7.22252	0	0	3.29648	100 - 30 - 2	203227	5.07	190949	179435	216392	151481	183315	169394	175723	201610	85336	93333.9	97859.8	94648.6	81439.3	89419.7	96876.7	71322.3	318006	159190	150482	175361	128235	140110	145241	165565	93351.5	102009	94668.2	84254	82034	73140.7	83935.9	73227	123606	140752	170191	134892	160110	201096
842	7.22_379.1181m/z		379.118	1	7.22252	0	0	Infinity	100 - 19.6 - 0.709	27061.6	9.43	0	0	0	0	0	0	0	0	0	0	0	0	0	0	0	0	0	0	0	0	0	0	0	0	0	0	0	0	0	0	0	0	5325.85	5748.56	6947.51	4291.39	0	0
843	6.93_216.0422m/z		216.042	1	6.92825	0	0	Infinity	100	2550.53	37.6	0	0	0	0	0	0	0	0	0	0	0	0	0	0	0	0	0	0	0	0	0	0	0	0	0	0	0	0	0	0	0	0	307.912	0	0	0	0	0
844	6.95_325.2015m/z		325.202	1	6.95492	0	0	Infinity	100 - 5.56	12310.5	14.82	2995.17	3070.92	3688.8	2570.07	3287.79	4236.99	3077.94	3318.08	4522.78	4239.24	2132.58	1316.38	12345.8	9131.61	10589.9	17174.6	0	0	0	146.941	4434.96	12057.3	9271.68	2970.12	136.83	0	345.755	205.782	3793.44	3573.01	2937.76	1578.86	0	0	0	0	3791.67	2838.81
845	6.99_545.2232m/z		545.223	1	6.98777	0	0	Infinity	100 - 7.35	6510.84	31.35	0	0	0	0	0	0	0	0	0	0	0	0	0	0	0	0	1768.39	535.501	0	0	0	0	0	0	0	0	1978.21	0	0	0	0	0	6951.07	6001.7	6343.13	3022.56	0	0
846	6.92_300.0327m/z		300.033	1	6.9173	0	0	Infinity	100 - 11.3	10899	8.8	0	0	0	0	168.468	0	0	0	0	0	0	0	0	0	0	0	0	0	0	0	0	0	0	0	0	0	0	0	0	0	0	0	826.982	872.211	152.859	0	0	0
847	6.93_497.1447m/z		497.145	1	6.92825	0	0	Infinity	100 - 25.2 - 1.8	70172.1	25.1	0	0	0	0	0	0	0	0	0	0	0	0	0	0	0	0	0	660.589	0	998.072	0	0	0	0	0	0	0	0	0	0	0	0	15069.5	5531.02	5243.16	3498.51	0	0
848	6.93_254.9986m/z		254.999	1	6.92825	0	0	Infinity	100	4269.32	29.98	0	0	0	0	0	0	0	0	0	0	0	0	0	0	0	0	0	0	0	0	0	0	0	0	0	0	0	0	0	0	0	0	0	0	0	0	0	0
849	6.99_501.2332m/z		501.233	1	6.98777	0	0	Infinity	100 - 18.2	4221.78	20.37	0	0	0	0	0	0	0	0	0	0	0	0	0	0	98.8527	0	850.725	1112.34	671.878	1277.2	220.619	0	0	0	1064.42	866.817	506.213	869.762	0	0	69.565	0	3416.97	3274.92	3447.69	1857.57	0	0
850	12.14_523.3400m/z		523.34	1	12.1355	0	0	6.15848	100 - 24.8 - 0.303	54195.3	4.16	47562.8	43602.5	29776.5	26106.1	29352.8	28281	26544.1	28414.3	21416.6	20643.6	18737.2	15987.5	11960.9	7839.06	7948.21	7452.27	53015.6	43296.1	34126.7	45560.2	20258.5	20871.8	25405.5	26303.3	34600.4	34481.2	28513.6	26359	15207.7	10545	16009.8	12492.2	38326.5	42447.3	40984.1	32189.2	21485.4	24176.7
851	12.14_184.8634m/z		184.863	1	12.1355	0	0	3.38947	100 - 7.53	26187	4.34	29388.8	30146.7	20522.6	24689.8	22420	24285.2	24246.5	24782.1	22222.6	21820	21281.6	17804.6	4787.1	8494.42	9005.68	8616.71	22116.8	22815.6	24743.8	21216.5	12110.6	10467.7	9251.53	13704.9	16160.6	18391.8	13726.3	16249.8	16726.9	18218.6	16427	21466.2	22298.3	23461.9	19913.7	21216.9	15036.6	15548
852	16.99_124.8941m/z		124.894	1	16.9937	0	0	6.13752	100 - 19.6	7456.68	4.87	1321.07	991.786	1123.62	1423.26	1044.05	1787.1	2577.22	2187.22	1928.97	1531.3	3036.57	2934.24	3105.48	3206.12	1961.7	3829.55	2901.54	2365.29	4686.92	2929.32	3448.09	3560.8	3103.64	3815.06	3020.39	5400.71	3638.12	4218.14	3895.82	5153.98	4448.14	6016.46	3758.25	4755	3923.84	5390.07	5575.84	5212.02
853	12.14_526.2590n	526.259	571.272	1	12.1355	0	0	100.322	100 - 22.5 - 0.374	14315.3	4.68	2645.45	2917.84	5759.28	3922.44	6087.44	5193.5	3858.56	5620.01	823.268	2769.51	2676.67	2439.73	0	0	570.771	0	13730.5	9235.9	9033.17	12641.5	10558.5	10931.1	11368.9	11759	9546.68	8822.54	5311.07	7182.15	12964.6	8232.94	12340.1	6027.58	7388.88	11260	12992.9	9085.94	4664.3	6943.05
854	12.14_933.6923m/z		933.692	1	12.1355	0	0	32.0835	100 - 46.9 - 6.52	63008.5	5.39	36861.9	38970.2	19379	15148.3	22793.9	15925.8	19829.4	14625.8	11026.6	5948.42	7897.54	7114.71	1258.46	2226.33	3441.98	928.8	67207.8	38966.7	27597.1	47354.4	11412.9	7667.29	12264.3	21535.6	30037.6	25657.5	16965.2	23533.8	4505	5056.6	4840.5	5064.64	38205.4	39685.5	46449.9	22695	10591.8	15449.4
855	7.04_619.1446m/z		619.145	1	7.04253	0	0	Infinity	100 - 25.2	37209.6	44.42	0	0	0	0	0	0	0	0	0	0	0	0	0	0	0	0	0	0	0	0	0	0	0	0	0	0	0	0	0	0	0	0	0	0	0	0	0	0
856	0.67_111.0087m/z		111.009	1	0.673933	0	0	2.52497	100 - 5.16 - 0.462	488584	3.07	194244	155882	273470	201786	168525	185338	198470	221671	213892	231899	234628	201034	349548	368754	358492	335211	325026	337480	231624	295048	223853	259758	195528	170518	410933	374419	364334	363252	234120	216804	212794	220316	314785	328414	355334	283291	210107	216848
857	16.78_664.5057n	664.506	699.495	1	16.7809	0	0	34.2384	100 - 24.9 - 6.37	203534	5.41	6082.23	4602.93	4260.4	8832.93	11281.3	11432.4	12404.4	21125.5	29215.9	46804.8	85126.5	106237	83681.8	121506	115025	123318	94847.6	123656	156535	168587	186725	117282	107633	125416	123434	127611	139069	136806	148205	197241	207664	260314	219041	183093	156718	178116	178085	210167
858	15.38_383.7062m/z		383.706	1	15.38	0	0	Infinity	100 - 24.7	30534.7	44.84	63981.5	36705.4	10177	11275	1866.99	1403.91	1091.91	554.497	432.983	0	155.29	79.3579	0	120.516	101.813	175.46	120.885	0	0	0	0	0	0	0	0	0	0	0	0	0	0	0	0	0	0	0	0	0
859	0.67_152.0328n	152.033	173.009	1	0.673933	0	0	2.34496	100 - 4.6 - 0.166	91748.9	2.13	49353.8	36337.7	52051.2	42200.2	35287.8	38855.9	40322.8	42037.3	45909.6	48970.3	51214.5	45693	68569.9	66873.9	70406.1	68171.9	61476.2	64470.1	49331.3	54425.2	48144.8	50197.1	39803	37781	86273.8	70368.9	74526.8	69542.1	52241.6	48593.7	46559.2	49406.6	63475.3	61402.8	67132.6	58292.8	44954.1	45635
860	14.65_774.5346m/z		774.535	1	14.6491	0	0	5.68745	100 - 39.7 - 4.08 - 0.104	148204	4.62	30308.3	39802	75356.6	41567.6	27052.6	22912	29154.8	25112.5	80156	84070	60483.3	81843.9	151761	142961	156086	142007	31314	38726.1	24965.8	25568	38420	48905.4	37479.5	32775.9	76598.9	66373.5	50542.3	58656.6	52517.7	46893.7	55915.4	60009.9	24964.2	35626.2	25138.7	19552.2	25199.2	39416.8
861	14.69_117.0165m/z		117.017	1	14.6929	0	0	3.32697	100 - 0.563	177237	4.02	201226	174536	170243	162943	126061	115650	126378	124519	113814	127583	145443	147365	112146	133799	112995	123510	80659	102002	120692	89170.4	98149.8	86379.5	85448.8	100617	96505.1	113987	101354	120612	131102	163975	126961	153807	94746.6	80912.3	73979.9	88371.3	108142	94970.9
862	0.61_528.0416m/z		528.042	1	0.608217	0	0	11.465	100 - 10.8 - 0.125	88213.6	5.86	35222.8	47011.3	52262.1	50822	40638.1	52045.2	54900.7	60870.8	60208.7	58734.7	71837.7	63107.3	60767.2	66129	55636.2	73787.2	39295.4	47026.2	41345.3	42306.2	52895.8	45857.2	50054.5	49183	48479.2	54977.9	58823.5	57132.5	63359.9	61533.7	72971.1	75738.3	35927.8	36647.8	28352.2	42603.9	63369.5	68049.9
863	0.50_487.1779m/z		487.178	1	0.504883	0	0	18.0523	100	101149	4.06	79954.2	59851.1	183266	57331.8	58415.8	63781.7	76621.3	74256.6	71478.2	68405.5	63528.8	56125.3	114729	120172	82259.5	87436.4	76679.8	65843.7	42690.6	62436	53787.7	59225.3	56000.5	55415	70305.3	79451.2	64252.8	90521.8	54893.2	72012.1	66037	71646.4	26172.4	32648.1	29703	22934	49893.5	61271.9
864	0.66_146.0210n	146.021	191.019	1	0.662967	0	0	2.31453	100 - 6.86 - 1.42	993901	3.84	511386	367740	629294	447788	371480	404948	442728	498518	466666	504135	499555	434512	753743	780245	753992	710708	673205	691128	483225	596647	463075	535668	406337	359867	858116	775027	771898	752362	484488	476068	440391	466926	649739	665100	731599	593407	444902	456632
865	15.41_726.6235m/z		726.623	1	15.4067	0	0	Infinity	100 - 33.2	158920	7.37	0	0	0	0	0	19963.4	54636.3	33982.5	48635.2	54791.8	44994.5	23475.6	17371.6	77518.5	84268	91767.6	88282	99382	62183.4	91875	86343.7	44982.4	28558.5	50355.4	41649.8	65731.8	65704.3	75666.7	78259.9	118469	90203.3	153416	109687	82868.9	62947.8	103759	89028	82737.2
866	2.53_128.0351m/z		128.035	1	2.53332	0	0	3.73761	100 - 5.08 - 0.213	77942.5	2.89	23560.2	27979.3	31297.4	37133.3	26201.3	26368.2	25425.5	24514.6	23043.9	22546.9	24541.6	24134.5	41704	29958.3	31532.4	34434.5	43710.2	55189.4	41706.4	51621.6	42051.7	40978.4	40024.4	39355.6	46129	42970	43433.6	40288	23166.4	20948.5	26856.1	20845.8	53524.2	49175	54506.4	42762.4	37457.1	32943.1
867	2.10_325.1498m/z		325.15	1	2.09668	0	0	14.5893	100 - 6.01	19467.1	2.48	1482.64	1071.37	3244.67	3538.66	1250.81	1549.81	1393.26	1143.47	22477.8	18507.5	19457.2	16960.2	21823	19875.7	18147.3	16890.6	2877.7	2593.33	1315.11	1105.1	3994	2049.48	4083.82	2646.5	16514.3	22731	16059.9	22563.2	14945.6	15755.9	15229.7	15673.8	1270.64	3902.13	2981.81	1060.67	1733.22	2317.82
868	2.53_241.1188m/z		241.119	1	2.53332	0	0	3.95246	100 - 7.5	38838.9	2.84	10529.3	12286.6	14451	17666.2	13333.9	12305.3	13088.7	11082.2	11062.3	9808.06	10755.7	11058.8	17891.6	15565.6	15805.2	15962.2	20095.9	28428.5	21965.6	25714.8	19851.9	19502.8	18555.7	19380.3	24308.6	18820.3	21912.2	20242.1	11338.6	9026.5	12043.6	10176.8	25111.3	25043.3	28479.5	22164	19236.3	16436.5
869	2.53_259.1295m/z		259.129	1	2.53332	0	0	3.65893	100 - 11.1 - 0.815	227122	2.96	84116	88886.1	99807	113164	88010.2	80733	83553.7	78821.6	75530.3	65900.9	73797.7	79935	119110	87238.4	97606.4	96505.3	129380	164634	123596	153962	121383	125517	118405	117641	139043	125481	136045	122403	72122.6	66122.8	76926.5	64152.3	160584	149435	163849	133664	112685	93630.1
870	15.41_125.9286m/z		125.929	1	15.4067	0	0	2.40992	100 - 6.42	239048	1.12	267587	246069	216169	226367	181364	180508	186328	185165	191949	196833	193958	192560	135251	152193	144079	148670	124713	130329	133364	123910	123734	116900	111783	124551	121680	120161	110316	103704	112038	143339	129310	156513	118672	105770	98074.7	123334	131210	137726
871	0.67_94.0497n	94.0497	129.019	1	0.673933	0	0	2.04801	100 - 3.44 - 0.301	82724.4	1.1	46299.9	40210.6	40590.1	45645.8	42155.1	41162	42002.8	41220.2	50349.1	51433.5	51381.8	51582.2	53267.9	46383.5	55306.2	54187.3	44449.5	50846.3	50057.7	53665.6	45809.7	47333.1	43214.5	41708.5	60679.6	52741.4	54235.3	53822.2	46309.3	41973.1	46954	42100.2	55971.6	57067.7	57334.2	55066.4	46027.6	42152.8
872	0.67_85.0297m/z		85.0297	1	0.673933	0	0	2.22968	100 - 4.55 - 0.332	40973.2	1.08	18862.1	16847.6	17893.8	19901.5	19679.1	19247.8	19032.9	19578.2	28234.1	28873.9	29185.4	31161.9	30600.2	25975.6	32071.5	31927.1	23988.5	26586.5	23242.7	26350.6	24897.1	24699.9	20932.1	20917.2	33978.5	31828.3	34493.5	34161.7	28901.4	24621.9	26222.1	26689.1	29410.6	30770.1	30533.7	28569.6	22531.5	20817
873	16.78_293.1787m/z		293.179	1	16.7809	0	0	2.2469	100 - 4.51	27440.6	4.74	12408.1	14827.4	13943.6	14097	12001.5	11132.8	12480.4	13236.1	16909.9	15712.6	18944.3	18566	14670.4	15802.6	12483.8	16623.8	11724.7	10646.3	15522.6	16869.5	13213.1	12999.1	13715.8	18285.5	14906.1	16913.9	18625.3	16262.9	14362.2	23629.9	21445.2	25747.8	19198.1	16189.9	17552.4	19711.3	26843.9	23703.3
874	0.61_304.9907m/z		304.991	1	0.608217	0	0	2.09994	100 - 7.39 - 2.52	71836.1	3.37	57267.6	45196.8	42941.1	55077.6	45127.4	46332.3	48565.7	44939.9	66306.9	76091	71866.4	73080.1	61741.2	55769.6	64270.5	63239.1	32648.6	44331.9	46035	45809.7	52042.9	42055.4	45729.4	50845.8	65924.2	59266.2	65522.3	59120.1	60743.5	60539.6	64399.4	65464.2	43238.7	39260.7	34928.1	44923.6	54669.8	52466.8
875	0.56_275.0212m/z		275.021	1	0.564417	0	0	4.27924	100 - 7.33	60755.4	4.51	23308.2	22608.2	14738.8	22348.9	17654.6	25423.3	23808.2	22555.1	21472.9	25012.8	22624.8	21645.7	13207.1	14041.8	14848.3	14693.6	22164.5	34580.2	40337.8	45561.7	22807.6	24345.9	19397.6	22453.6	16646.4	18046.3	21024.3	24497.1	21679.6	22611.4	24352.8	26851.9	54823.4	58615.8	51231.6	51446.1	30199.7	25655.1
876	0.52_403.1201m/z		403.12	1	0.51585	0	0	29.6447	100	64566.9	5.68	31340.5	32781	5775.45	28953.1	16618.9	28990.1	33792.9	27942.2	19169.3	29469.6	26849.5	35001.3	2016.82	1155.23	2607.11	2932.93	9420.26	14927.9	40090	23350.1	21303.5	16890.7	12701	29430.5	3740.75	5011.29	4475.72	6182.77	15767.7	14470.1	20024.8	14747	40736.8	50626	37962.9	50984.7	25119.3	21547.1
877	2.17_341.0877m/z		341.088	1	2.17333	0	0	4.37982	100 - 11.4 - 0.261	108808	1.57	43412.5	44278.7	41738.1	47943.4	42122.7	43269.7	43506.6	42378.9	34518.9	33025.2	34977.8	32253.5	35975.1	31772.4	36995.8	34944.9	56314.4	57773.2	47164.5	71858.6	43042.3	46867.6	35166.4	44030.7	69969.2	60556.6	57666.5	61199.4	35332.2	23997.9	30930.3	29509	85956.7	96851.5	96497	74963.1	40939.3	42648.8
878	0.52_488.0657m/z		488.066	1	0.51585	0	0	4.87425	100 - 7.32 - 0.679	7762.29	3.78	4278.31	3574.49	4036.11	6246.52	3575.86	3566.38	4282.5	4128.71	6887.93	6729.28	6395.82	6386.87	6899.2	6426.51	7708.88	7726.65	4125.17	4846.72	5745.3	4800.27	5497.16	3446.41	4516.29	3941.57	7927.09	7633.71	8638.27	6850.08	6235.86	5550.32	6321.32	7253.9	4230.82	3828.95	3502.48	3679.18	5543.03	4797.12
879	0.56_85.0297m/z		85.0297	1	0.564417	0	0	3.48687	100 - 3.12 - 0.151	23300.5	3.29	5782.04	4692.79	9298.3	6956.27	5276.36	7110.1	6457.35	7960.85	8369.81	8100.77	9378.76	8247.38	12601.3	13434.9	14351.7	14564.3	12260.8	12448.7	7871.26	11141.7	9052.62	10498.7	8370.84	7476.17	16204.5	14954.5	14582.5	16641.4	9820.15	9489.79	8798.99	8745.92	13391.3	14110.6	15399.1	10405	8926.42	10677.1
880	0.52_404.4190m/z		404.419	1	0.51585	0	0	Infinity	100	9999.31	7.14	4330.18	2656.74	4514.3	5139	3605.45	4259.58	4030.71	4149.16	5622.49	4889.15	6795.62	6050.04	6769.24	7613.77	11617.8	13996.4	8886.93	13037.7	11572.9	3705.75	3126.8	2230.68	2694.9	2040.75	3208.3	4229.6	4160.18	3349.3	2229.65	2591.46	3520.47	2830.41	1817.74	1530.9	1298.36	902.015	1956.89	2345.65
881	0.56_87.0089m/z		87.0089	1	0.564417	0	0	3.26938	100 - 1.48 - 0.21	43344.4	3.24	9869	9426.18	19976.3	13759.2	11343.7	12582.2	13518	15740	12817.2	14664.3	14508.1	11985.5	23983.5	27889.6	28105.5	25184.8	24729	23541.4	15426.7	21780.4	16227.5	18979.6	15240.2	12730	30275.9	28595.1	28123	29384.7	16250.2	15403.1	13907.1	15072	23015.7	25381.5	27493.7	19759.6	15458	18280.5
882	0.56_36.0447n	36.0447	71.0141	1	0.564417	0	0	1.81932	100 - 2.67 - 0.272	39538.9	1.17	19700.9	19653.9	22648.2	24928.2	22865.3	23434.9	23434.1	23146.1	32846.9	33478.5	34382.5	32303.7	30296	27097.2	33008.9	31428.6	24713.1	30732.4	29111.2	29851.7	24657.5	24591.1	24637.1	27634.7	34030.2	36296.7	35428.6	38115.8	32555.2	33679.1	32803.6	32366.3	32589.9	30831.8	28168.5	32805	26723.3	28300.7
883	0.56_94.0497n	94.0497	129.019	1	0.564417	0	0	3.43471	100 - 2.08 - 0.309	69484.2	2.25	19538.3	17560.2	26114.7	20128.8	16929.7	21132.8	20026.4	22831.2	21998.7	21315.4	21667.8	20178.7	28282	33021.6	35646.9	32975.9	30264.9	31856.8	21579.9	29370.4	22470.8	28054.1	23042.5	19712.9	36191.5	35035	35063	34273.8	23729.8	21463.2	20547.9	20945.1	35216.4	32813.5	36414.1	29887.3	24471.2	22630.6
884	2.49_116.0715m/z		116.072	1	2.48952	0	0	5.27304	100 - 3.64	12073.1	4.39	6925.04	6316.43	2378.15	5553.05	6123.23	5756.26	5839.11	4764.82	5285.64	5493.59	5128.1	4470.85	2449.59	2355.79	2346.65	2791.95	2140.31	4068.36	9588.89	4467.14	4945.4	4262.04	4779.42	5772.12	3185.43	2939.12	3144.37	2930.38	3226.56	4374.09	3634.19	3949.96	7108.41	6153.7	5209.06	10077.4	4626.1	3799.18
885	2.49_214.0716m/z		214.072	1	2.48952	0	0	5.56598	100 - 5.48	25717.4	5.77	9563.73	11516.4	4860.98	11305.1	11685.6	9402.17	10889.2	8224.03	9951.61	11459.1	10772.3	10894.7	5892.35	4718.6	5193.54	5448.7	5032.47	6891.02	18043.8	7173.66	7823.38	7843.91	8410.87	10838.3	6912.18	6417.62	5760.16	6548.37	7514.41	8689.19	8014.33	7971.45	12942.7	12093.6	10380.7	18857.6	7244.82	6131.06
886	2.49_380.0403m/z		380.04	1	2.48952	0	0	Infinity	100 - 4.27	7535.54	7.66	0	448.114	295.763	127.209	0	627.99	0	0	0	0	0	0	216.042	0	0	88.5744	7457.38	8588.26	6780.61	6831.79	432.358	0	0	0	5062.78	5190.83	4109.69	4019.31	0	0	0	0	6562.96	7885.34	8171.74	6680.39	0	0
887	14.73_144.9231m/z		144.923	1	14.7305	0	0	3.42314	100 - 8.27 - 0.899	119218	4.42	132843	110977	95547.7	87030.3	79256.9	73552.3	74138.1	71506.2	73867.7	133412	143963	125628	89840.5	108913	97943.9	112933	95850.6	58054.1	51570	44910.1	47137.7	47834.7	47723.1	55267.1	52595.7	59633.6	54473.4	47636.1	59959.8	74082.6	70724	82911.5	59486.2	41726.7	35098.9	39609.5	45569.6	58411
888	2.49_232.0822m/z		232.082	1	2.48952	0	0	5.57332	100 - 4.95 - 0.101	43204.6	4.04	22366	22394.1	9487.3	19463.7	20085.6	18612.2	18460.4	14961.1	18480.9	20283.9	19008.6	18926.1	9121.16	7374.05	9205.34	9296.69	9437.78	13478.3	30616.7	14867.4	13813	14098.3	14502.4	18428.2	10051.5	10065.2	9938.06	11310.7	13040.2	14366.3	14141.8	13746.9	24382.2	19265	16030.3	32018.3	14204.5	10766.3
889	2.13_227.1030m/z		227.103	1	2.12953	0	0	Infinity	100 - 2.03	5023.12	10.34	0	260.851	0	0	0	0	0	0	0	0	0	0	0	0	0	0	677.904	2639.46	4721.59	3419.13	0	0	0	0	0	0	484.179	0	0	0	0	0	3860.34	4166.66	3640.39	3093.24	0	0
890	2.17_442.2044n	442.204	487.203	1	2.17333	0	0	5.21368	100 - 11.7	53454.2	7.49	8881.1	11337.8	12087.2	14005.5	10544.3	10355.6	13298.2	10115.3	58799.6	58344.4	42878.9	53793.8	56921.4	45871.4	45131.8	45642.3	8043.67	11089.1	10287.8	15173.3	14791.2	12317.7	13111.6	15924.2	42272.4	50880.9	36307.4	56200.2	44449.9	39607.2	38606.2	36285	10634.4	12512.2	9891.1	7972.99	9173.18	9815.16
891	0.56_283.0679m/z		283.068	1	0.564417	0	0	Infinity	100	3779.31	20.7	0	0	0	0	0	0	0	0	0	0	208.584	0	0	0	0	243.308	642.049	1427.14	3443.29	2340.61	0	0	0	0	852.652	3235.78	2807.51	2418.42	0	0	0	0	1124.48	1209.71	310.756	1481.16	0	0
892	0.52_165.0401m/z		165.04	1	0.51585	0	0	2.01806	100 - 5.07 - 0.152	84645.4	1.46	57701.9	50068	57848.3	51076.6	52369.7	55587.3	55657.6	58402.6	42835.4	45292.4	45439.7	48260.7	41475.6	41840	45601	45275.6	55480.4	53505.4	49213.4	58380.4	52180.6	54477.1	56370.4	48337.6	41791.7	41983.5	40196.5	43804	43968.8	43378.2	44984.4	48375.3	56814.3	55534.2	60260.2	58545.9	60342	58284.4
893	14.63_683.4658m/z		683.466	1	14.6272	0	0	35.9868	100 - 12.1	28130	6.42	288.494	674.913	709.529	1453.76	3221.74	1514.59	2431.18	2016.39	6572.76	14110.3	5038.53	7733.14	19303.6	19770.8	20320.1	22284.7	10576.9	10098.1	16473.9	16004.3	9122.79	7829.6	12436.1	9937.1	15112.1	15101.7	14465.1	33628.9	26420.1	32576.6	31535.9	21987.4	11303.5	11855.6	8525.25	17508.8	23205.2	23283.1
894	0.68_220.0645m/z		220.064	1	0.684883	0	0	Infinity	100 - 3.35	6253.19	54.6	0	0	0	0	0	0	0	0	0	0	0	0	0	0	0	0	784.442	615.149	10143.5	1935.93	0	0	0	0	0	367.123	0	485.207	404.688	0	0	0	2763.22	3316.33	1908.33	8063.32	0	0
895	16.78_676.5041n	676.504	697.479	1	16.7809	0	0	9.17662	100 - 28.9 - 4.9 - 1.09	388214	1.91	39461.2	35456.2	40422	53879.4	69674.6	103412	171610	248879	274738	268351	296601	285018	264263	328933	295372	273743	189108	196716	219007	237094	270404	254379	241162	282890	294939	292082	338921	324805	348571	419618	372959	411710	301031	284106	268501	311176	303502	333019
896	13.99_701.4378m/z		701.438	1	13.9949	0	0	3.86213	100 - 33.5	712172	3.04	93010.6	133078	276454	250097	200085	175498	177088	184925	200926	229657	216546	224580	594481	694484	768920	790804	357318	284739	248206	236205	269728	331870	308281	285775	314233	287789	278794	308428	247858	246016	229770	242377	191428	198216	187662	182808	224451	253494
897	0.50_118.0507m/z		118.051	1	0.504883	0	0	9.60767	100 - 2.77	36289.3	7.24	6394.58	5885.21	5616.57	6682.05	6234.37	6497.3	8344.85	7437	6060.48	6848.99	6250.21	7592.17	3395.2	4045.73	3839.39	3828.15	7584.51	7412.48	11069.5	9682.33	7384.24	6385.07	6429.28	7549.39	4503.35	5632.25	5083.75	5450.13	5372.25	6831.76	5129.87	6247.21	12059	11102	12659.5	15502.3	6457.36	7147.96
898	0.50_684.2314n	684.231	683.224	1	0.504883	0	0	14.7889	100 - 23.1 - 2.59	159194	4.33	56678	53453.8	110920	70611.2	60086.9	61608.7	60949.4	68574.7	79199.8	88903.9	94795.8	75795.2	158258	171668	156381	150471	91817.3	75880.6	57069.3	68896.6	72644.1	70855.5	72022.8	51281.5	130627	131289	125492	139288	103113	87201.8	93527.9	99493.4	41659.9	43821.6	40753.4	36532.9	79530.7	83577.4
899	0.50_215.0323m/z		215.032	1	0.504883	0	0	4.88465	100 - 1.51	16747	7.1	18024.7	11188.6	11592	11654.6	11099.9	13406	13645.9	16989.7	8900.43	10849.8	9623.98	10172.9	3407.24	4763.24	4209.21	4143.64	5758.55	7301.34	10041.3	8563.86	10090.5	8956	8548.17	9318.59	3442.78	3661.43	3610.63	2999.16	6608.37	10079.4	8064.63	8829.34	9679.7	9861.05	10397	13300.7	12460.9	16076.3
900	0.50_307.1142m/z		307.114	1	0.504883	0	0	28.7619	100 - 5.56 - 0.656 - 0.0985	82618.4	9.69	59885.7	67747.2	27271.9	57072.7	61901.7	56392.3	72028.3	49865.5	90427.9	87711.1	72431.3	79903.2	23984.3	19898	19027.3	26926.9	11084.5	11299.5	30806.2	14531.5	43964.3	36423.1	37780.3	50631.3	10961.3	13357.7	10113	16527.4	48165.6	60460.3	58634.9	61515.5	8450.93	11533	8121.62	13977.9	33276.3	33560
901	0.50_426.0772n	426.077	471.076	1	0.504883	0	0	3.0373	100 - 14.6 - 8.87 - 0.674 - 0.0156	66545.6	2.97	29221.4	25587.2	32432.9	36359.1	27648.6	30582.4	35775.3	33681.7	39895.4	37127.6	46692.8	42279.6	58629.7	58707.9	59068.4	55378.9	36530.7	37746	35261.2	30188.5	39041.6	35492.7	33980.8	29139.8	70768.5	64315.3	63048.8	68049.9	49034.1	41207.7	43879.4	50331	31965.7	30181.3	28854.5	31915.4	39263.3	40847.5
902	14.55_619.3604m/z		619.36	1	14.5458	0	0	15.2835	100 - 23	74281.4	3.43	568.669	3494.01	7423.33	7955	8130.45	6204.71	9334.03	10115.1	19823.5	19925.2	17824.4	20367	60333	76697.6	73798.6	86296.5	42893	25706.8	37410.2	33536.4	30647.3	47370.9	36750.1	35378	40726.8	39889	51104	60975.1	61783.6	65543.8	51764.9	41245.7	32375.8	28833.9	27845.8	25671.2	38995.7	32361.3
903	0.72_180.0661m/z		180.066	1	0.7225	0	0	5.03001	100 - 8.66	103953	1.73	29207.2	24830.5	24359.6	26646.9	27399.4	28425.7	26144.6	24392.5	27723.3	37931.4	35675.7	36635.7	20894.3	19971.4	21831.3	19969.2	40997.2	50646.6	59614.4	55105.1	27410.2	23594.4	25819.1	24111.8	45543.7	43577.2	48567.6	44876.5	29082.6	31585.7	27705.5	29034.2	66363	66707.9	62701.5	65350.3	28662.4	28407
904	0.71_447.1624m/z		447.162	1	0.71155	0	0	Infinity	100 - 13.4	3101.6	26.79	0	0	0	0	0	0	0	0	0	0	0	0	0	0	0	0	0	625.666	0	0	0	0	0	0	0	0	0	0	0	0	0	0	2126.09	2112.37	1195.35	1338.98	0	0
905	1.88_299.0767m/z		299.077	1	1.88385	0	0	Infinity	100 - 3.8	5009.94	11.92	0	0	0	0	0	0	0	0	0	0	0	0	0	0	0	0	4670.95	3916.47	3078.63	4366.07	0	0	0	0	1949.47	1009.27	782.769	2742.14	0	0	0	0	4754.52	5471.8	6286.59	3526.85	0	0
906	0.72_282.0837m/z		282.084	1	0.7225	0	0	26.4291	100 - 11.7 - 0.338	126842	9.09	12587.5	15696.9	3596.64	10355.3	18030.2	13196.3	13065.9	9797.19	32413.7	44847.8	39823.7	51078.2	14058	10527.2	21058.5	22258.2	51069	69684.9	122786	104791	12038.5	5708.24	9877.11	11962.1	58214.9	69904.6	72552.6	74333.6	28954.4	28589.7	22709.7	26969.5	102979	117487	104065	127720	7779.66	6792.7
907	0.71_267.0962n	267.096	312.095	1	0.71155	0	0	36.3459	100 - 18.2	26418.4	5.85	2977.42	4491.43	1954.4	2918.48	4809.48	2270.63	2803.11	91.063	9190.98	12007.4	9737.79	12390.4	2909.82	2516.39	4312.8	4502.84	7693.19	12048.8	22292.3	22229.3	2440.81	1551.94	2072.35	3033.25	9903.51	11732.3	11995.8	12364.5	6514.44	8493.32	5085.03	5709.41	16504.7	21061.5	19167.1	24043.4	2400.05	1090.65
908	14.49_685.4808m/z		685.481	1	14.491	0	0	5.6468	100 - 59.3	431250	5.25	41739	33826.1	82781.9	147136	99080.7	78258.2	107384	104054	137414	170083	168609	168038	233042	443126	439411	609422	456733	376820	370487	321394	392292	373080	413076	319954	274874	267934	239075	261610	271760	404624	405425	507453	356189	357216	303371	315097	313722	289877
909	0.50_446.1512m/z		446.151	1	0.504883	0	0	3.35768	100 - 16.7 - 1.12	55169.8	5.77	18914.2	12499.9	37018.7	17188.8	13939.6	14363.5	19880.2	18072.4	25544.5	27246.3	26429.2	18892	40872.1	42063.4	40199.3	36700.6	52901.3	46139.8	36518.6	48198.1	16909.1	16380	18306.3	14128.3	53687.4	50234.2	54319.4	62438.4	25721.8	30653.5	24799.5	23895.8	42286.7	45359.8	51727.3	40246.7	23025.2	22019.2
910	0.50_342.1161n	342.116	341.109	1	0.504883	0	0	3.54755	100 - 14.7 - 2.83	2.19167e+06	2.66	1.29419e+06	1.07489e+06	1.56766e+06	1.35706e+06	1.15804e+06	1.2446e+06	1.34191e+06	1.40407e+06	1.57716e+06	1.65699e+06	1.77364e+06	1.52371e+06	1.98727e+06	2.16386e+06	2.0225e+06	1.99355e+06	1.33768e+06	1.32378e+06	1.1905e+06	1.23017e+06	1.35562e+06	1.29292e+06	1.26734e+06	1.18148e+06	1.86783e+06	1.84275e+06	1.80378e+06	1.92184e+06	1.59558e+06	1.70645e+06	1.60289e+06	1.73401e+06	972188	987080	970381	1.05562e+06	1.46055e+06	1.53261e+06
911	0.50_460.1670m/z		460.167	1	0.504883	0	0	4.34088	100 - 17.7 - 1.59 - 0.0264	74706.7	4.25	20037.4	13430.3	41448.7	17595.1	13274.8	17347.5	18242	19975.8	16793.3	19612.4	20943.7	15905.4	31426	34169.4	31635.6	31291.8	57354	46912.1	30863.7	46591.5	19454.9	20897.8	21373.1	18139.7	39403.4	36386.5	43936.3	44574.5	20150.4	22931.1	18564.1	21789.5	39236.8	46031.5	52019.1	38955.9	22697	25913.2
912	14.56_769.3741m/z		769.374	1	14.5615	0	0	213.3	100 - 32.9	1.05536e+06	2.86	1331.19	1534.82	6249.09	10676.1	173221	114888	240750	367958	355771	386186	445085	562361	436313	510331	459306	320873	195619	133443	541393	487555	454724	514352	473301	497991	515427	610970	1.05726e+06	1.16327e+06	1.23182e+06	1.32144e+06	869351	798833	523514	442377	395662	500770	634597	496380
913	13.96_629.3326m/z		629.333	1	13.962	0	0	1116.72	100 - 35.7 - 7.17	39171.8	5.38	0	0	140.31	0	107.838	0.112197	174.341	151.794	73.1319	27.4288	385.43	246.667	2459.46	2336.94	3133.08	2783.46	1439.17	533.255	855.289	886.88	959.448	1357.26	963.131	745.189	766.191	707.642	687.423	783.39	601.786	863.973	840.825	698.617	5933.35	5202.27	3843.99	5994.24	660.897	55.9795
914	2.53_571.1665m/z		571.167	1	2.53332	0	0	Infinity	100	10413.5	12.15	0	0	0	0	0	0	0	0	0	0	0	0	0	0	0	0	0	0	0	0	0	353.113	0	0	0	0	0	0	0	0	0	0	696.815	0	570.587	0	0	0
915	2.54_410.1781n	410.178	455.177	1	2.54427	0	0	2.4199	100 - 15.7 - 0.545	110253	0.74	101579	110808	105951	89936.4	104256	103519	104725	102982	64021.2	59380.8	59257.5	61816.9	58094.6	59792.7	56619.1	58449.1	92162.7	94942	89018.5	103603	91039.4	103049	86979.2	93714.5	59933.5	61395.9	55352.5	63142	60114.8	48486.9	55138.1	49897.3	89711.2	97787.3	100555	85073.4	97912.4	97212.8
916	2.53_261.0877m/z		261.088	1	2.53332	0	0	Infinity	100	1559.79	13.98	190.706	503.716	116.962	341.362	537.928	235.193	261.049	0	0	0	0	0	0	0	0	0	1055.27	627.284	525.238	925.479	493.337	408.806	288.252	544.959	161.207	119.352	132.648	45.95	0	0	0	0	1117.91	992.317	1647.93	303.667	716.301	0
917	2.05_442.2043n	442.204	487.203	1	2.05288	0	0	5.63394	100 - 11.8 - 0.259	108775	6.29	15625.9	18968.2	24942.1	29106.7	18285.3	19148.4	26254.9	16480.3	117357	116797	92484.4	108463	103092	90360.8	88600	87579.8	17116.3	22930.8	18003	25845.7	28968.4	22745.5	25184.1	25953.6	82381.2	101651	75028.2	118913	88185.7	74702.4	81147.6	73612.4	20812.7	21103.4	18936.6	16375.9	23804.8	18440.4
918	16.76_184.8635m/z		184.863	1	16.759	0	0	4.84124	100 - 15.6 - 0.639 - 0.0129	471836	5.35	708613	415630	403266	359833	267736	250465	274052	284892	281756	310038	372040	393028	354843	425944	409603	431279	210897	157072	156325	129904	169514	201924	200432	219688	191628	167943	179165	183835	212184	341490	332941	382795	186131	102120	80447.9	114937	186019	241841
919	13.85_117.1218m/z		117.122	1	13.8477	0	0	Infinity	100	1761.6	26.67	700.453	364.941	423.878	270.94	698.391	0	429.328	596.602	898.11	2157.27	2721.85	1269.19	838.36	1193.71	781.626	653.758	437.227	451.923	0	0	0	0	0	0	0	0	0	0	0	0	0	0	0	26.3699	0	0	0	0
920	13.94_605.3701m/z		605.37	1	13.9401	0	0	16.4116	100 - 38.7	29270.9	7.27	2538.97	888.935	1539.05	2167.25	2724.45	2014.49	1705.7	3510.1	5753.84	8479.62	8917.37	8568.61	26679.7	28654.8	30055	31694.3	10368.5	3888.98	8736.64	13673.3	12207.6	20305.9	12315.5	13955.7	14944.1	13935.1	18386.7	23795.5	25859.6	36226.9	23633	22720.1	13107.5	7103.52	6175.15	6177.53	19190	13206.4
921	0.50_173.0562m/z		173.056	1	0.504883	0	0	4.59897	100 - 1.51	8681.54	1.57	1094.49	1629.78	2528.14	2298.45	3290.7	2413.67	3528.73	2815.82	4555.48	4281.25	4360.74	4807.96	4546.28	3887.3	5342.77	4690.06	2801.75	3288.48	2416.79	5231.83	3162.01	3991.03	3923.68	3592.47	5355.63	4316.41	5129.24	5596.65	5124.29	5116.85	5037.81	5292.38	4457.91	4498.48	4341.86	4476.3	3807.1	4740.76
922	14.57_619.4203m/z		619.42	1	14.5724	0	0	3.10855	100 - 37.3 - 6.64	148813	3.25	160486	184158	90968.7	159638	153378	126584	126185	118167	125249	135531	129391	129642	56390.9	53402.3	59510.8	68711.4	55746.5	71567.1	99375.9	65689.8	128563	108413	113963	123712	51527.7	48175.4	46152.5	45632.6	89585.8	94759.9	110315	99786.9	55210.9	56298.4	47931.5	58574.4	112165	114261
923	14.57_527.3949m/z		527.395	1	14.5724	0	0	4.79188	100 - 25.4 - 0.436	63423.9	6.29	25434.3	22444.5	29644	23191.4	20211.9	15254.7	16294.5	14808.1	47762.5	49178.9	38293	47028.4	62528.4	58486.8	68010.7	64669.7	20846.6	19455.8	12995.8	15818.1	17159.5	20226.6	19515.8	19244.2	43933.5	41435.6	34106	38948.5	23027.1	30327.9	28437.3	32165.4	13245.8	18074.9	13262.9	8359.2	17904.8	19046.4
924	2.56_488.1526n	488.153	487.145	1	2.55998	0	0	13.113	100 - 19.5 - 2.82	308633	4.93	92986.2	79079	86625.2	65860.8	79268.4	88952.9	81849.3	85789.3	30171.3	28814.8	28392.9	21540.9	24007	26594.2	21782.3	21762.1	157229	229390	198981	244935	53532.5	49061.4	56368.7	55000.5	145599	125144	125346	142472	34642.8	26806	34093.2	24803.2	237629	240840	250598	205888	53844.6	54077.2
925	16.01_589.3821n	589.382	634.38	1	16.0123	0	0	5.79209	100 - 19.4 - 0.382	69473.8	6.87	80097.2	67910.6	61132.8	68754.6	49204.6	38094.5	39436.4	45311.2	56779.7	55003.6	50324.3	59345	57388.2	60161.9	65432.9	69650.9	33048.3	32286.5	19954.3	21695	44449.1	42631.5	32556	33925.1	46871.8	34909.8	34772.5	32630.6	25605.3	37940.7	43721.1	50628.6	30305.2	19968.7	13109.6	16118.8	30715.2	30270.7
926	0.52_172.0844n	172.084	217.083	1	0.51585	0	0	12.1337	100 - 6.62	33074	7.34	23319	28569.1	7090.31	20981.5	26411.5	26060	30918	21089.1	35082.3	34826.9	29866.8	32519.9	5068.2	4213.56	6540.4	8900.48	3458.13	3196.53	12945.7	5006.7	15709.9	12214.8	13080.6	18341.7	2358.85	4159.36	1666.93	4050.91	18263.4	22739.6	23053.2	23622.2	3842.71	5345.2	3748.84	7451.24	13674.2	12408.5
927	2.04_359.0977m/z		359.098	1	2.03715	0	0	3.11047	100 - 12.7 - 0.172	72056.4	6.68	72376.4	71402.4	56900.9	42838	66573.5	66772.1	54928.1	69779.2	26640.4	28082.3	25458	32450.8	31714.6	24151.5	29671	31536.7	77121.6	68483.7	58210	76746.2	52989.7	78305.3	75532.8	64030.8	43490.7	32007.3	39557.6	31755.8	36023.7	26338.7	34230.1	25998.7	66949.9	74740.7	80591.2	57725.6	60105	52883.6
928	2.04_197.0450m/z		197.045	1	2.03715	0	0	3.73742	100 - 1.42	11566.8	11.39	8871.73	10000.6	6414.39	5762.79	8693.03	11254.8	7940.61	9986.4	4286.52	4588.96	3502.48	5353.52	5248.9	4103.18	4721.31	5836.62	12751.5	10687.3	9155.93	12705.2	8896.55	11554.8	9569.44	9788.72	6896.96	4192.82	5039.56	4434.78	4538.87	3391.54	5249.93	3446.95	11143.5	11728.9	14175.9	9218.99	9044.29	6990.81
929	17.18_496.7879m/z		496.788	1	17.1846	0	0	1.81349	100 - 2.04	60970	2.68	63760.6	59914	58328.7	61876.8	50585.7	52694.4	53388.6	53722.3	59068.9	63007.9	60769.2	54796.8	46643.7	55266.9	46509.5	45355.5	37992.4	40462.7	43195.6	39901.6	38542	44301.8	36112.4	39612.3	39966.7	36904.9	39197.1	34390.4	38395.6	48195.9	41234.3	48703.4	40864.7	36861.4	36425.4	42006.2	40791.6	44707.4
930	15.41_141.9235m/z		141.923	1	15.4067	0	0	9.19264	81.9 - 100	52101.5	6.07	66251.7	60204.9	39931.6	42018	31995.7	20972.9	24725.1	23478.7	23467.8	21646.2	20799.9	20472.3	13206.3	14142.7	12479.5	12459.5	13536.2	10370.7	8189.4	8961.04	9416.02	9462.52	8423.56	10102	8985.27	8232.16	6275.45	6745.47	6088.99	8858.57	10089.1	13087.6	8927.49	8172.41	5460.23	5932.79	8466.34	10573.4
931	2.17_179.0345m/z		179.035	1	2.17333	0	0	4.76378	100 - 6.13	48626.9	5.85	14542.2	17977.1	17163	19515.6	16351	16897.3	17666.8	14298.7	13643.6	12411.8	13700.6	12299.6	15109.1	11013	16514.9	13920.3	23265.2	25788.6	19541.3	28720.7	18468.5	20389.1	16101.3	17914.7	31387.2	24149.7	25196.4	27082.1	16295	9403.27	11737.6	11114.1	36614.1	41334.5	43144.1	32979.2	17686.4	18480.9
932	2.39_259.0754m/z		259.075	1	2.39095	0	0	Infinity	100	1409.22	8.19	0	0	0	0	0	0	0	0	0	0	0	0	0	0	0	0	151.334	697.457	958.744	940.415	0	0	0	0	331.6	245.424	226.255	329.991	0	0	46.5032	0	1398.11	1385.92	1269.43	1583.41	0	0
933	14.97_657.3646m/z		657.365	1	14.9653	0	0	Infinity	100	3810.16	24.34	0	0	0	0	0	0	0	0	0	0	0	0	0	0	0	0	28.5489	0	0	57.3856	0	0	0	0	0	0	0	0	0	0	0	0	136.619	30.1957	3.12458	0	0	0
934	0.55_187.0720m/z		187.072	1	0.553467	0	0	4.61753	100 - 4.75	7348.15	6.81	4729.25	6075.52	8531.63	3678.05	6203.32	7008.41	6639.37	6031.11	7553.29	5707.52	5456.15	5467.88	7758.35	4940.98	6682.19	6972.94	4132.48	5675.14	2941.93	6141.27	5294.19	6738.15	7089.84	7324.71	4192.85	3500.68	3675.5	6453.97	6387.8	6138.25	7382.66	7346.24	2252.71	3318.8	3077.2	2122.75	6228.81	6745.44
935	0.54_337.0772m/z		337.077	1	0.542517	0	0	1.83623	100 - 13.6 - 1.31	103288	1.94	82926.6	73844.7	65234.7	65141.9	71987	87684.1	75245.9	84311.2	65469.3	67639.8	66847.6	60027.9	51441.1	51975.6	61831.7	59903.4	69839.6	63757.8	66256	76498	65036.2	63136.7	62146.7	64047.2	58156.1	52570	56978.8	60458.1	58057.4	56724.3	57467.8	59933.9	69171.1	74516.3	73040.5	68367.6	63231.4	62015.2
936	2.32_227.1398m/z		227.14	1	2.32048	0	0	Infinity	100 - 1.49	3406.62	14.32	0	0	0	0	0	0	0	0	0	211.936	0	0	0	0	0	0	997.707	1578.33	2873.07	3416.01	0	0	0	0	414.991	632.941	473.464	665.999	0	0	0	0	2739.97	3882.36	3907.19	3093.81	0	0
937	0.55_475.1301m/z		475.13	1	0.553467	0	0	7.28163	100 - 13.8 - 0.329	92802	3.48	82133	69971.5	76378.8	78287.6	71299	57265.6	68732.7	65019.6	90295.3	92513.9	90963.7	97435.2	94966.4	82261	83780.4	90871	49485.1	58268.2	63169.3	61699.2	65918.7	53305.3	63380.5	55636.3	81862.4	76031.9	73949.1	68153.4	78360.2	80187.8	87418.1	82789.5	45223.5	39423.4	40813	45958.7	62754.5	64208.4
938	0.54_513.0863m/z		513.086	1	0.542517	0	0	38.8843	100 - 11.8 - 5.21	36174	4.92	12587.3	13288.8	15648.8	19834.3	13848.5	13015.4	15720.6	14960.1	23121.3	23993.8	21544.4	21679.4	32055.7	28535.2	29948.5	30925.6	8978.44	11611.6	7945.91	14056.2	14498.3	12241.8	15525.5	13968.3	25556.3	21732.2	23215.6	23356.2	26209.6	26981.8	24301.3	23886.6	6779.16	5961.62	4319.09	5500.95	18203.5	16109.4
939	2.39_868.2609m/z		868.261	1	2.39095	0	0	Infinity	100 - 52.8	5637.96	23.68	0	0	0	0	0	0	0	0	0	0	0	0	0	0	0	0	0	0	0	0	0	0	0	0	0	0	0	0	0	0	0	0	0	0	0	0	0	0
940	2.39_378.1065m/z		378.107	1	2.39095	0	0	Infinity	100 - 17	3445	9.63	0	0	0	0	0	0	0	0	0	0	0	0	0	0	0	0	0	2184.19	3291.04	3107.66	0	0	0	0	0	0	0	0	0	0	0	0	3081.38	3250.45	3678.33	3769.85	0	0
941	0.53_404.2673m/z		404.267	1	0.531567	0	0	12.1768	100	33965.8	3.4	29658.3	20555.9	28240	31776.9	24316.4	26300	27792.3	27736.4	33746.8	32603.1	36280.8	33232.6	29643.1	31545.1	31679.1	31973.3	20086.4	24235.9	21417.7	28302	24000.2	21159.9	21960.1	22343	27823.7	30323.2	33913.2	31704.2	25704.2	32235.3	33006.5	32381.6	21449.7	19757.9	18155	18605.4	25446.8	28132
942	2.40_159.0921m/z		159.092	1	2.4019	0	0	Infinity	100 - 2.19	14678.9	6.17	0	75.9092	112.058	0	0	0	49.1317	0	0	0	0	0	0	0	120.217	0	2164.64	1741	1905.35	3490.75	0	0	0	92.8618	3575.05	1988.31	2385.71	1859.8	0	0	0	0	5885.19	4651.45	4223.29	3923.34	0	0
943	2.28_227.1031m/z		227.103	1	2.27668	0	0	Infinity	100 - 3.65	17295.6	4.46	0	0	0	474.349	0	0	0	0	228.152	194.889	0	0	0	0	0	0	5878.01	10705.7	15612.7	13874.6	0	0	203.449	0	4242.97	5418.41	4744.7	4423.57	0	390.195	0	412.565	14054.1	17725	14773.5	14981.8	0	0
944	2.40_665.1805m/z		665.18	1	2.4019	0	0	Infinity	100 - 16.9	14718	16.76	0	0	0	0	0	0	0	0	0	0	0	0	0	0	0	0	0	0	0	0	0	0	0	0	0	0	0	0	0	0	0	0	0	707.438	1348.35	0	0	0
945	0.55_262.0926m/z		262.093	1	0.553467	0	0	41.0422	100 - 3.79	8821.1	6.18	2059.23	1361.94	437.752	2645.7	1825.81	2548.74	2213.94	2479.46	2007.58	1107.19	1239.4	931.654	339.043	110.469	218.576	191.623	1077.92	2816.18	3884	3418.75	2298.95	3032.37	2306.45	2579.51	758.937	846.305	1267.97	1182.52	2161.6	1023.29	1118.74	1009.23	5916.2	6342.24	5467.92	5776.57	2571.05	2151.52
946	17.22_215.8674m/z		215.867	1	17.2175	0	0	9.9169	100 - 1.12	10510.1	8.85	1053.04	1692.1	784.737	709.411	784.911	855.447	1352.63	2157.21	2279.42	2885.98	1980.21	3171.26	1698.4	1227.42	1764.49	1504	1073.08	2325.61	3227.87	2888.84	2903.7	3969.96	3542.59	4794.28	5070.61	4565.4	3793.4	3074.72	2934.47	6729.02	3904.49	3900.74	5806.74	4396.22	3158.65	7917.25	5810.83	7678.6
947	2.40_409.1709m/z		409.171	1	2.4019	0	0	9.27758	100 - 7.59	23432.8	8.14	4381.36	2787.1	3948.27	2753.17	2952.56	2160.58	3770.06	1219.78	8337.08	7350.96	5420.33	9157.17	10481.9	7219.96	9390.94	9594.29	5697.11	8959.77	8369.33	8722.93	4276.69	4361.18	5419.28	3781.35	15247.2	13558.1	13505.9	12564.2	7909.66	6455.29	8337.22	6919.17	9774.49	10290.4	9131.21	8072.96	3314.26	1146.96
948	2.40_116.0505m/z		116.051	1	2.4019	0	0	96.8857	100 - 3.64	13177.4	4.14	278.904	200.983	346.59	270.729	153.966	263.532	496.041	239.236	84.2332	96.6187	247.128	335.787	104.761	287.399	336.228	288.351	2265.94	3442.95	3159.38	3010.34	316.35	342.68	113.717	74.0976	2583.61	3248.79	2670.88	2176.64	89.9724	425.181	247.83	117.987	4394.9	4536.1	4824.84	3738.59	23.9822	215.049
949	0.55_736.1351m/z		736.135	1	0.553467	0	0	38.8141	100 - 14.4	25728.4	13.52	6437.42	8434.33	18315.5	9132.12	6817.16	11451.7	11710.8	16206.5	9535.6	10819.2	16460	8683.35	14850.3	26746.6	15934.7	17957	8472.94	9354.27	5581.09	8072.8	11860.7	7945.6	8127.37	8937.43	8931.61	13415.3	14118.4	15098.7	12675.8	12363.6	17056	14337.9	6761.09	5608.81	4679.95	3531.62	13366.5	15249.3
950	2.34_246.0434m/z		246.043	1	2.34238	0	0	Infinity	100 - 2.5	3675.86	17.03	0	0	0	0	0	0	0	0	0	0	0	0	0	0	0	0	0	764.26	2334.38	1700.3	0	0	0	0	0	0	0	442.987	0	0	0	0	1962.7	2134.72	1715.53	2913.97	0	0
951	15.07_383.7062m/z		383.706	1	15.0686	0	0	Infinity	100 - 28.2	45603.9	36.78	97267.7	43841.3	19145.5	22161.2	6949.21	4564.11	1665.17	2616.7	2208.53	2841.15	5166.93	3728.84	0	0	267.8	691.962	239.863	0	0	0	0	0	0	0	0	0	0	0	0	0	0	0	0	0	0	0	0	0
952	15.07_870.6644m/z		870.664	1	15.0686	0	0	Infinity	100 - 31.3 - 1.94	257249	10.78	0	0	0	0	125404	172230	145682	164658	188263	151599	119427	121452	127517	142963	153493	175489	193468	127488	154111	132018	143480	135473	102432	180285	183563	177305	142439	143392	177451	235813	230834	290969	177759	88904.8	135845	115513	213919	230597
953	2.35_228.0872m/z		228.087	1	2.35333	0	0	Infinity	100	3007.62	26.01	0	0	0	0	0	0	0	0	0	0	0	0	0	0	0	0	0	0	0	0	0	0	0	0	0	0	0	0	0	0	0	0	76.0643	62.3689	250.395	191.716	0	0
954	14.98_822.5267m/z		822.527	1	14.9762	0	0	170.304	100 - 46 - 9.55 - 0.4	468431	3.05	129799	192299	35960.2	90955.5	146540	167977	135661	136400	91365.3	68891.3	46846.1	65699.3	1114.3	77.1948	1802.59	8008.12	166958	214717	164052	231797	79817.7	48153.1	67269	89965.2	135758	133567	88655.4	114493	62388.5	45251.7	51580.7	56645.2	266780	318748	320957	202884	83591.8	85765.1
955	16.30_959.5910m/z		959.591	1	16.2956	0	0	Infinity	100 - 36.6 - 2	31117.3	6.19	34659.2	34622.1	1039.55	16681.2	14593.6	19745.2	28094.1	20080.7	17478.3	14801.8	24165.6	15899.2	0	0	0	0	29537.1	18785.5	26505.8	33063.6	20842.4	15692.8	11917.9	22835.2	26769.5	37265.8	29494.5	30939.6	13141.8	16320.5	16092.4	12956.7	18521.6	22714.4	20850.9	10026	16000.8	17826.9
956	14.98_762.5049m/z		762.505	1	14.9762	0	0	11.0616	100 - 40.7 - 2.12	73383.2	11.69	13356.8	27291.4	3245.21	20776.6	26821.8	31987.9	26276	24548.2	13596.1	9244.43	8136.56	7841.7	2457.74	9716.76	5106.88	9254.75	32494.2	37995	32320.4	47974.2	15335	9288.22	14471.7	20518.7	25347.6	25465.8	16471.3	18925.3	13195.2	9949.09	8766.36	7300.07	48779	54241.3	54501.5	34287.3	11683.8	15701.2
957	2.39_203.0822m/z		203.082	1	2.39095	0	0	31.7552	100 - 12	675278	0.83	27535.4	25065.7	27524.5	27713.9	28361.2	26296.3	28721.8	20643.9	22258.8	32081	34040.7	30625.4	23311.6	20587.3	29547.4	27735.5	132405	171553	210529	195758	27987.3	23447	26542	26136.5	170876	168571	174533	157892	33250.6	26426.4	28109.4	27682.6	254040	257447	252836	253173	23206.6	21261.1
958	2.39_217.0615m/z		217.062	1	2.39095	0	0	Infinity	100 - 2.79	15143.5	28.29	0	0	0	0	0	0	0	0	0	0	0	0	0	0	0	0	752.717	905.337	1364.95	1413.84	0	0	0	0	882.171	433.637	1186.63	931.654	0	0	0	0	3335.95	2398.19	2814.34	1343.75	0	0
959	0.54_140.0713m/z		140.071	1	0.542517	0	0	Infinity	100	4680.53	25.97	0	0	221.613	0	0	0	0	0	0	0	0	0	0	0	0	0	766.847	1184.37	0	753.765	0	0	0	0	0	0	0	0	0	0	0	0	157.683	885.681	316.081	322.168	0	0
960	2.35_134.0469m/z		134.047	1	2.35333	0	0	31.7484	100 - 6.74	52279	3.7	4534.93	5401.12	2014.69	5505.18	5106.07	5751.85	5376.97	4208.99	6197.2	7474.88	6982.91	7648.21	5030.21	4099.56	4679.27	6061.46	27481.4	36811.9	54500.1	36637.3	5618.85	3772.72	5170.58	5580.14	29486.2	31828.6	30026.4	29455.5	8506.84	6740.94	6641.99	6037.18	49690	51127.4	48580.1	59718.6	5765.97	3005.85
961	2.35_297.0889n	297.089	342.087	1	2.35333	0	0	51.7209	100 - 10.5 - 0.148	76555.6	5.45	4899.76	5610.2	551.655	4962.17	5329.65	4548.93	4795.05	3021.93	3620.93	5994.78	6702.35	6110.61	4581.46	2930.28	3980.71	5131	40691.8	55718	78147.2	50838.4	5401.28	4625.59	7381.32	7139.95	43405.3	47226.3	46062.2	41897.5	10107.9	7506.98	6278.85	7446.3	74598.5	74631.9	66550	90441.8	6041.68	2714.71
962	2.34_228.0331m/z		228.033	1	2.34238	0	0	Infinity	100	2076.35	24.36	0	0	0	0	0	0	0	0	0	0	0	0	0	0	0	0	0	0	745.991	829.784	0	0	0	0	0	0	0	277.394	0	0	0	0	1619.14	529.379	1314.51	1928.69	0	0
963	0.54_211.0918n	211.092	246.061	1	0.542517	0	0	38.0576	100 - 14.7	40408.1	6.86	3597.86	1942.5	8711.68	2228.43	2703.3	4525.32	2325.56	2859.02	553.356	977.51	1697.12	1019.06	4216.86	4213.39	4665.3	2281.69	10646.3	9598.04	4803.79	11232.9	5152.07	3496.13	3077.56	2179.44	6997.55	7805.17	7688.41	8274.89	2372.6	1078.88	2010.83	371.977	8274.31	8073.97	11571.4	4849.48	2756.01	3088.93
964	0.54_855.2002m/z		855.2	1	0.542517	0	0	129.84	100 - 17.2 - 4.99	32751.5	6.64	9136.2	9996.38	13224.4	15329	12331.5	8319.34	8475.54	10557.2	17274.9	19986.2	18738	19861.3	35329.1	27729.4	27286.9	36731.7	8823.89	12765.5	8352.85	13613.4	11234.8	10879.3	13157.9	9342.21	24685.8	22206.1	22837.1	19894.1	27437.4	18723.9	24654.3	24016.3	6651.28	4173.76	3708.7	3045.43	14437.1	15349.6
965	0.55_307.0850n	307.085	306.078	1	0.553467	0	0	5.20375	100 - 11.6 - 3.22 - 0.107	222602	5.77	87213.4	65677.1	106325	69173.9	63032.1	83119.5	75911.6	91013.3	49441.8	42859.6	42026.8	36780.9	49536.3	56826.5	46328	38236.4	174266	173789	90185.2	183510	80129.3	80437.2	65754.1	69874.8	132725	128255	118762	135845	58193.8	48972.3	48464.3	49066.4	138931	154022	173726	110298	79385	99915.5
966	2.39_507.0954m/z		507.095	1	2.39095	0	0	Infinity	100 - 9.03	12945	9.83	0	0	0	0	0	0	0	0	0	0	0	0	0	0	0	0	1232.29	1408.54	1110.39	1288.91	0	0	0	0	689.854	0	955.413	0	0	0	0	0	3144.93	2222.73	2937.14	0	0	0
967	0.55_290.0877m/z		290.088	1	0.553467	0	0	48.9623	100 - 11.4 - 0.675	131943	7.4	59017.5	84648.4	8504.16	60548.3	80806.1	81577.1	90142.9	55881.6	138729	130807	115810	128481	14730.9	12114	13073.8	21999.7	3935.12	7462.91	58898.6	13102.4	74405.7	57147.8	73238.8	122358	5379.07	10490.3	7568.47	13863.9	101588	134167	137563	143125	15276.4	18772.1	10659.4	28708.1	76986.6	62704.1
968	15.07_712.6078m/z		712.608	1	15.0686	0	0	459.971	100 - 24.7	39151.5	8.77	0	0	45.3266	295.142	6407.13	12632.8	13232.7	11214.6	10978.9	13153.5	5660.74	7354.52	13570.6	19600.6	18835	22927.5	17265.3	17462.9	19351.5	20713.7	12078.3	9362.3	7893.3	9322.79	16639.4	11677.8	16010.2	9764.25	11907.1	26226.5	27442.3	30876.9	15885.8	16448.7	19797	25662.4	19540.5	13838.1
969	2.40_291.0985m/z		291.099	1	2.4019	0	0	Infinity	100 - 4.64	2717.56	9.1	0	0	0	0	0	0	0	0	0	0	0	0	0	0	0	0	602.435	349.565	896.034	1390.44	0	0	0	0	0	92.1208	450.953	719.378	0	0	0	0	876.718	810.77	1403.41	1329.18	0	0
970	13.89_814.5559m/z		814.556	1	13.8854	0	0	18.1118	100 - 26.8 - 4.23	155122	3.39	1262.91	5452.09	18566.6	8977.15	9136.54	7266.9	11473.9	14292.7	11582	13225	24974.5	29780.7	30360.8	51026.2	56150.7	47187.2	36297.6	38059.8	52959.3	46769.9	43354.2	54101.9	46467.2	59560.7	88949.9	80532.1	92197.7	102578	92882.3	121843	101203	119038	99151.1	87604.5	93519.3	117235	113727	99746.1
971	0.53_649.2299m/z		649.23	1	0.531567	0	0	85.2996	100 - 33.3 - 3.59 - 0.0392	123944	7.3	97914.5	108235	48201	92569.9	101208	89450.7	106662	77079.1	134336	131080	114938	115423	34902.8	32399.4	32876.9	44382.7	15484.3	17422.4	44492.8	22056.7	69325.3	56065.3	61455.5	71895	14905.4	20919.3	11996.8	24039.7	75319.5	83743.9	91022.5	91995.6	10726.6	15584.5	9396.54	17426.7	47851.9	49360.8
972	0.53_534.1792n	534.179	533.172	1	0.531567	0	0	2.36168	100 - 18.1 - 3.3 - 0.204	142844	2.55	121267	100487	131519	102022	97082.2	111844	104785	121952	118818	125489	127412	112742	139458	142190	148761	140965	101510	87187.8	69709.8	97921.5	111555	114794	102364	96266.2	116978	121959	115824	125711	109472	118280	112254	121806	71719.5	70462	85262.9	73054.2	114284	121484
973	0.53_566.1572m/z		566.157	1	0.531567	0	0	2.54791	100 - 15 - 0.515	37516.7	3.89	41147.8	33227.3	28791.6	29118	29386	35896.1	37267.9	39330.4	19144.4	23139.7	22557.7	20623.3	12723.8	14608.7	16738.6	14827	27144.6	29305.4	31392.2	34053.8	27324.4	27223.8	25356.6	27689.6	18357.6	16493.4	14015.2	14537	14585	20114.9	19925.3	20113.7	32818.9	35652.2	34684.3	36729.4	30797.8	29136.5
974	0.56_133.0141m/z		133.014	1	0.564417	0	0	1.56372	100 - 5.08 - 1.22	1.81433e+06	2.02	1.48679e+06	1.33207e+06	1.35633e+06	1.50858e+06	1.35284e+06	1.27065e+06	1.38149e+06	1.32052e+06	1.75907e+06	1.84182e+06	1.83072e+06	1.82571e+06	1.68863e+06	1.5931e+06	1.6344e+06	1.68512e+06	1.24195e+06	1.49958e+06	1.56028e+06	1.48172e+06	1.3776e+06	1.24086e+06	1.2458e+06	1.29103e+06	1.79028e+06	1.75283e+06	1.71698e+06	1.7138e+06	1.5577e+06	1.60724e+06	1.57581e+06	1.62994e+06	1.42997e+06	1.4065e+06	1.3238e+06	1.53803e+06	1.35577e+06	1.37528e+06
975	0.53_407.1120m/z		407.112	1	0.531567	0	0	2.54951	100 - 12.2	14182.3	2.22	13651.1	10822.5	10776.7	13480.9	11854.9	11867.3	12621.7	10996.2	13462.2	13458.1	14634.7	15174	9863.52	11756.4	11311.4	11924.4	8396.18	10158.5	10761.4	11717.4	12378.1	10109.5	9738.83	10107.4	8988.31	9309.63	10822.7	10998.3	10567.7	12454.8	14674.2	15610.2	10140.6	10527.9	10287.6	9996.31	11179.5	12328.1
976	0.53_502.1970n	502.197	539.138	1	0.531567	0	0	29.7648	100 - 13.3 - 0.945	43326.1	3.25	19317.6	12828.5	13524.2	10394.4	7791.88	12556.2	11638.2	17183.9	1849.21	1439.71	2033.81	4396.3	1199.38	1486.38	982.446	2311.17	9748.23	7012.32	8076.03	7952.5	9577.26	10950.9	8116.22	9080.42	509.363	2960.24	570.962	1781.89	3792.86	1021.06	4478.06	4734.43	17035.7	18951.9	18944.8	17466.4	13135.5	13651.1
977	0.53_684.2308n	684.231	719.2	1	0.531567	0	0	5.1028	100 - 12.3 - 0.395	60335.5	2.74	58879.7	44479.9	56280.7	51485.1	44137.9	42539.5	40552.4	54911.5	31704.8	43304.7	40483.7	36370.6	23728	31646.5	24266.7	32055	24853.5	29655.3	35502.7	28815	42593.5	37477.1	34423.2	26941.1	19403.1	19627.4	16873.6	17655.6	38198.1	33341.6	35748.1	44799.9	21273.5	24182.8	26119.9	27447.8	36105.2	52324.4
978	14.82_704.4601n	704.46	703.453	1	14.8181	0	0	10.1514	100 - 21.5 - 2.15 - 0.727	647960	5.47	17878	42712.2	111437	83291.6	75622.5	62013.1	75293.9	96892	117917	151875	119219	143291	601657	586307	688595	715280	223252	192081	148974	175512	224444	277025	259921	228969	311277	255218	268494	315664	218045	198046	212226	194448	133260	158220	157447	127070	186819	191777
979	0.53_404.1046m/z		404.105	1	0.531567	0	0	2.58742	100 - 15 - 4.11	3.33091e+06	1.43	2.96786e+06	2.55663e+06	2.4556e+06	2.90114e+06	2.49038e+06	2.64833e+06	2.9034e+06	2.95562e+06	3.03763e+06	3.18e+06	3.32047e+06	3.25357e+06	2.52747e+06	2.65916e+06	2.55565e+06	2.66153e+06	1.90314e+06	2.40385e+06	2.47003e+06	2.39254e+06	2.44326e+06	2.27927e+06	2.2807e+06	2.37126e+06	2.29838e+06	2.3954e+06	2.45826e+06	2.3493e+06	2.49809e+06	3.06578e+06	2.83485e+06	3.06207e+06	2.1423e+06	2.15219e+06	2.04483e+06	2.35041e+06	2.67333e+06	2.84028e+06
980	0.56_115.0036m/z		115.004	1	0.564417	0	0	1.72786	100 - 4.6 - 0.809	852906	0.86	536573	520156	546414	625439	538444	534646	583338	554080	755890	787649	776497	751167	712937	691318	726676	737414	585051	698338	710375	686556	599246	549257	539152	565089	814714	799059	802563	802349	681910	688074	673341	707212	683230	682074	631089	727691	585383	583078
981	2.48_196.0611m/z		196.061	1	2.47857	0	0	6.61232	100 - 5.82	16166.9	5.78	5436.43	7109.82	1809.3	7087.01	7337.33	5484.55	6193.16	4728.67	6853.06	5958.22	6727.25	6537.79	2309.98	2774.85	3258.32	3306.22	3302.84	4755.21	11069.7	4594.36	5320.29	4839.8	5368.14	6910.29	3399.4	4133.25	3280.25	3711.52	5081.62	5629.64	4893.61	4910.8	9369.77	7036.29	6844.49	10662	4727.97	3822.83
982	2.17_135.0448m/z		135.045	1	2.17333	0	0	5.91625	100 - 3.23	14568.8	5.87	5155.86	5563.97	4929.84	5769.94	5745.79	5565.99	5693.04	4280.51	4400.86	3992.82	4574.31	4479.92	4434.44	3916.72	4730.64	4110.4	6998.55	7263.53	6286.17	9527.23	5785	5769.52	4808.49	5398.18	9627.8	7768.94	7221.21	6900.12	4580.69	2769.82	3110.95	2857.42	10779.4	12926.3	12978.4	9362.44	4836.05	5455.06
983	0.53_179.0557m/z		179.056	1	0.531567	0	0	1.90865	100 - 6.66 - 0.648	81924.2	2.41	52960.4	47440	49253.4	51385.3	44755.7	51438.2	49001.8	57478.6	49144.8	52500.9	52922.7	48613.5	40551.1	42748.7	44987.9	43402.8	46750.9	49062	50798.3	55421.7	51686.6	49131.1	46763.9	52366.1	42773.6	41862.6	43281.4	44696.3	42880.2	46616.9	45969	45714.9	52896.2	55213.2	60093.2	57411	54542	60977.9
984	2.45_216.0872m/z		216.087	1	2.44572	0	0	Infinity	100 - 4.82	12743.5	6.19	0	0	0	0	0	0	0	0	0	0	0	0	0	0	0	0	5025.98	7758.87	7367.76	7224.09	0	649.554	0	0	13430.7	12237.9	12997.8	11681.3	0	0	0	0	8678.99	7248.13	6379.89	5824.63	0	0
985	13.92_812.5413m/z		812.541	1	13.9182	0	0	982.199	100 - 20.1	175561	11.82	0	0	171.603	543.369	731.469	10.7819	1858.85	16051.6	17368.3	32910.3	51438.6	69583.9	38393.5	61436.2	58314.8	51426.1	30152	24578.1	23137.8	24084.4	23061.2	88511	100795	114566	163286	122652	105020	106272	103787	151969	138075	158844	117518	98512.5	79282.9	100008	88967.3	135626
986	0.53_195.0506m/z		195.051	1	0.531567	0	0	19.5764	100 - 4.95 - 0.765	236755	1.27	29055.1	25532.3	19712.7	20103.8	23008.2	25915.6	26040.8	27456.8	15755.2	15382.9	17218.7	16018.3	11295.9	11978.6	12513.3	12587.8	22646.4	21067.7	24362.7	24804.5	21748.3	24445.6	19531.6	20584.8	13350.6	13022.6	13083.3	13329.9	12417.7	17382.9	14624.5	14919.1	47433.3	48412.3	51591.2	55098.1	25754.1	27264.9
987	2.17_503.1400m/z		503.14	1	2.17333	0	0	Infinity	100 - 7.14	10491.2	17.59	0	0	0	0	0	0	0	0	0	0	0	0	0	0	0	0	0	589.537	521.109	1812.22	0	0	0	0	0	0	0	0	0	0	0	0	6748.5	3383.26	4268.91	2759.21	0	0
988	14.83_896.5261m/z		896.526	1	14.8291	0	0	725.005	100 - 31 - 5.56	91243.7	13.72	38123.9	82072.1	1889.33	25616	65966.4	71301.4	47465.5	30090.3	28258.4	23338.3	8576.7	19779.6	0	0	0	503.41	42290.3	40898	57484.5	57218.2	27942.7	13091.7	27400.6	38611.7	17413.3	25806.5	10789.8	17666.2	19718.6	14616.8	15419.2	19002.2	58189.6	95968.6	89427.6	60932.5	20314.3	13645.2
989	14.87_910.5257n	910.526	909.518	1	14.8729	0	0	25.1902	100 - 40.8 - 2.72	83824.3	9.33	91965.1	86215.7	25899.4	79039.8	77685.1	82338.9	67631.9	62530	67908.4	47900.6	42388.9	52462.5	4002.58	599.687	1596.52	7111.83	94019.9	74449.4	54600.1	74103.3	52997.9	43922.6	49609.6	56069	88596.2	61125.4	53344.9	55512.4	36925.3	45871.4	52721.4	62738.6	64925.3	80341.7	66424.7	55600.6	51875.4	45348.8
990	0.53_404.1614m/z		404.161	1	0.531567	0	0	4.55661	100	52040.9	1.63	51870.9	40749.7	45619	49110.8	37597.8	41774.6	45573.1	47114.1	48508.1	50923.3	50097.5	49105.1	42097.2	43194.5	42690.5	43730.1	29703.8	35449.6	34452.3	39222.4	36948	32967.7	32960.4	34041.4	37981.8	39675.6	42375.9	41490.3	38081.3	45721.6	43836	45431.5	34011.6	31028.9	29977	31271.4	38073.8	41315.7
991	2.41_222.0765m/z		222.076	1	2.41285	0	0	Infinity	100 - 1.93	4908.39	8.26	0	0	0	0	0	0	0	0	164.713	0	0	0	0	0	345.742	0	2633.61	2222.01	1011.2	2800.12	0	0	0	0	2260.49	1453.78	1728.01	1792.76	0	0	0	0	3719.66	3688.56	3093.17	3578.68	0	0
992	17.22_660.7075m/z		660.707	1	17.2175	0	0	2.57875	100	50089.5	5.29	50947.2	47244.5	47827.2	54339.1	42000.7	44821.2	45080.8	47812	46903.2	45357.6	51183.9	44039.6	39018.2	44865.8	35695.7	34991.8	29389	24138.2	36805.1	33937.9	31776.5	30671.5	26813	24625	20122.6	20365.7	27279.4	23308.4	22424.5	33713.2	23490	34527.8	21600.2	23676.8	20026.5	29867.9	33827	22971.3
993	2.40_506.0893m/z		506.089	1	2.4019	0	0	Infinity	100	6983.03	2.71	0	0	0	0	0	0	0	0	0	0	0	0	0	0	0	0	544.3	658.95	588.216	0	0	0	0	0	0	609.595	620.235	0	0	0	0	0	1377.87	682.586	856.745	644.541	0	0
994	2.23_148.0433m/z		148.043	1	2.23287	0	0	Infinity	100 - 0.919	3189.43	7.55	0	191.224	0	0	0	0	0	0	0	0	0	0	0	0	0	0	2191.36	1334.68	1565.72	2315.48	0	0	185.928	0	1078.13	535.442	261.988	348.694	117.328	0	0	0	2810.18	3631.34	3401.6	2914.58	0	0
995	14.92_631.3951m/z		631.395	1	14.9215	0	0	Infinity	100 - 6.57	37212.8	15.62	0	0	0	0	296.874	0	771.731	910.527	3512.02	2867.15	8439.74	10244.3	19471	27521.2	30212.4	28112.9	12837.1	19649.8	17132	14937.4	30013.4	19382	13376	8601.87	13636	14448.3	16410.7	19230	29053.4	42887.7	37364.6	39545.6	21536.7	15562.4	20443.1	25089.8	19992.1	28105.8
996	2.40_325.0916m/z		325.092	1	2.4019	0	0	Infinity	100	5862.2	18.14	0	0	0	0	0	0	0	0	0	0	0	0	0	0	0	0	0	0	0	0	0	0	0	0	0	0	0	0	0	0	0	0	0	0	0	0	0	0
997	2.40_349.0113m/z		349.011	1	2.4019	0	0	Infinity	100	8492.51	8.12	0	0	0	0	0	0	0	0	0	0	0	0	0	0	0	165.89	1957.07	3373.98	2086	4802.82	0	0	341.971	0	976.764	4305.65	4371.82	2395.61	0	0	0	0	7109.16	4705.43	5721.83	3972.99	0	0
998	2.22_326.0993n	326.099	325.092	1	2.22192	0	0	94.4766	100 - 9.89	47043.5	13.79	3488.17	2601.52	3954.88	2615.92	4483.08	4379.35	3869.45	2458.68	1299.61	1333.59	1119.57	723.971	950.498	687.22	1496.72	1213.96	14644.3	18899.5	12401.7	24501.3	1890.11	2977.22	2257.03	1905.87	22197.5	16735.2	16021.9	15097.9	1653.11	1008.03	803.155	976.468	29195.4	33654.1	34386.8	24302	2052.16	3028.82
999	2.41_187.0399m/z		187.04	1	2.41285	0	0	Infinity	100	6376.31	10.84	0	0	0	0	0	0	0	0	0	0	0	0	0	0	0	0	0	0	0	0	0	0	0	0	0	0	0	0	0	0	0	0	218.151	0	301.56	0	0	0
1000	15.24_728.6377m/z		728.638	1	15.2376	0	0	Infinity	100 - 12	118628	7.33	0	0	0	0	110.349	0	666.185	16869.5	28156.9	12073.4	11942	19285.5	8221.58	10586.7	14385.4	57304.3	61941.6	58350	65927.2	76875.9	47864.9	75930.2	65876.5	29139.4	24339	25335.1	30534.9	44390.7	43168.6	80200.8	71760.5	146083	87431.4	78943.1	76523.4	74089.8	78470.8	99647
1001	14.86_936.5770n	936.577	981.577	1	14.862	0	0	19.2282	100 - 56.7 - 18.2 - 4.07 - 0.122	1.11441e+06	4.38	689657	798186	201658	676569	703231	730552	663021	674262	644117	577618	550869	564815	63083.4	30305.9	44066.1	94372.3	999040	903517	629479	837642	639596	476955	538994	673438	1.00574e+06	931501	816598	801492	568433	526669	560124	619030	833370	932976	915280	710171	583253	544849
1002	2.41_710.1762m/z		710.176	1	2.41285	0	0	Infinity	100 - 30.8	6400.52	28.69	0	0	0	0	0	0	0	0	0	0	0	0	0	0	0	0	0	0	0	0	0	0	0	0	0	0	0	0	0	0	0	0	582.131	0	0	0	0	0
1003	2.22_325.1496m/z		325.15	1	2.22192	0	0	4.74794	100 - 3.62	7550.75	4.21	1870.69	1571.36	3500.28	2541.14	1631.39	1885.21	1646.79	1197.9	8465.87	7096.05	4936.84	7079.81	9016.99	6936.21	6954.76	6488.16	2188.37	2815.24	2020.36	3241.7	1796.79	2257	1590.39	2100.94	7121.4	8256.71	6665.25	8159.65	6104.82	5739.88	5762.18	6243.73	1985.27	1788.29	2106.04	1315.41	1868.64	2082.35
1004	2.23_119.0501m/z		119.05	1	2.23287	0	0	Infinity	100 - 3.44	3666.08	14.99	0	162.362	0	0	0	0	0	0	0	0	0	0	0	0	0	0	518.547	1367.12	548.381	2121.24	0	0	205.108	0	2112.92	402.254	486.734	1286.44	0	0	0	0	2101.63	2932.1	2559.27	2243.91	0	0
1005	14.87_875.4627m/z		875.463	1	14.8729	0	0	8.50202	100 - 45.5 - 9.17	73607.7	1.74	76162.8	67504.2	34561.9	82046.3	74301.8	73890	72620	71499.5	66936	56241.6	54875.2	61429	9888.61	4954	5749.23	14038.8	70892.2	71356.6	58974.3	64026.5	56292.7	50520.7	49044.5	60383	76531.2	62892.3	53764.7	52936.8	40897.9	47593.3	54868.6	59969.9	63794.7	69981.9	67860	59078.2	56845.2	57802.3
1006	2.41_557.1511m/z		557.151	1	2.41285	0	0	Infinity	100 - 12.5	5657.1	42.99	0	0	0	0	0	0	0	0	0	0	0	0	0	0	0	0	0	0	0	0	0	0	0	0	0	0	0	0	0	0	0	0	0	0	0	0	0	0
1007	17.27_235.9255m/z		235.926	1	17.2661	0	0	1.61507	100 - 2.15	463228	1.77	515314	448382	429669	459545	396745	402471	428382	449189	442521	458877	471860	465055	356269	382402	354314	361859	282693	344398	371569	319118	346920	322728	295769	323413	329150	339228	325159	322759	325479	393192	350099	418305	308326	301389	284419	350077	355693	365925
1008	2.67_341.0877m/z		341.088	1	2.6695	0	0	4.64377	100 - 15 - 0.327	104526	3.21	46719.5	45161.9	41318	46020	46121.8	48873	48508	46011.2	26235.8	27357.7	29873.3	27168.9	29987.6	28261.7	31884.3	29436.2	59260.7	57403.2	50444.3	69489.9	43857.6	48776.6	39048.3	41249.4	50611.4	47177.1	44456.3	41712.8	29847.2	28084.8	26741.5	26969.1	85258.5	93136.1	94721.9	75405.8	39726.9	38790.5
1009	0.47_375.1252m/z		375.125	1	0.472033	0	0	Infinity	100 - 19.2	4455.24	13.44	0	0	0	0	0	0	0	0	6.22163	0	0	0	0	0	0	0	0	503.58	165.842	810.598	81.1457	0	0	23.4009	0	0	385.893	0	0	0	0	0	1807.76	1467.97	2088.38	183.653	0	0
1010	0.47_440.8809m/z		440.881	1	0.472033	0	0	Infinity	100 - 29.5 - 24.6 - 1.77	9915.01	7.3	0	0	0	0	0	0	0	0	0	0	0	0	0	706.978	151.539	176.944	2013.07	1225.49	0	1486.41	0	0	0	0	1624.05	2113.69	1939.29	2419.91	156.623	0	0	0	2623.54	2295.13	3321.76	1748.09	194.962	1047.75
1011	0.92_283.0678m/z		283.068	1	0.924383	0	0	10.7395	100 - 10.9	99195.6	4.58	8616.65	9309.67	11588	10048.6	11776.3	10415	7027.62	7727.19	12816.4	13296.3	10857.8	12582.6	13691.3	9874.34	21277.2	25082.5	50356.2	61469.4	72079.1	62318.2	14150.5	13267.4	12909.9	9556.36	95092.5	95634.5	101808	104247	18558.9	13221.3	11993.6	11982.7	50780.7	58301.4	49733.6	54247.7	11932.4	11275.2
1012	0.91_476.2245m/z		476.225	1	0.913433	0	0	Infinity	100 - 9.19	6785.06	4.11	0	0	0	0	0	0	0	0	0	0	0	0	0	0	0	0	1005.89	2300.59	813.736	592.52	0	0	0	0	314.396	597.722	600.187	450.949	0	0	0	0	2353.86	2171.72	2153.94	2259.03	0	0
1013	0.89_256.1299m/z		256.13	1	0.891533	0	0	Infinity	100	1899.62	47.41	0	0	0	0	0	0	0	0	0	0	0	0	0	0	0	0	0	0	0	0	0	0	0	0	0	0	0	0	0	0	0	0	0	275.198	0	0	0	0
1014	0.48_128.9593m/z		128.959	1	0.482983	0	0	2.96882	100 - 0.903	66166.2	1.47	39684.8	32778.3	39827.2	46433.5	36696.1	37991.8	40766.7	44047.7	49741.1	55998.7	56607.9	49650.4	51872.7	56113.1	57687.5	58929.2	30086	35453.1	33854.4	33891.6	47760.2	42444.4	39284	37334.1	49268.5	47601.2	46941.8	44821.7	48205.8	55156.4	46740.4	57947.3	27789.4	27553.9	25558.9	33698.1	50745.5	51503.2
1015	0.91_345.1325m/z		345.132	1	0.913433	0	0	Infinity	100 - 0.701	7356.68	9.06	658.372	507.548	0	499.176	417.445	257.209	111.367	421.959	0	105.247	23.7561	308.96	0	0	0	0	3560.52	3164.62	1511	3576.31	122.352	386.548	222.816	173.359	445.398	1767.42	2191.85	1588.39	258.961	113.643	122.351	139.121	3903.28	3903.09	3302.22	4095.05	200.835	206.828
1016	0.91_179.0556m/z		179.056	1	0.913433	0	0	334.329	100 - 3.85	40401.9	5.84	4756.22	5157.67	4169.58	5098.03	3855.9	4975.06	3779.44	4040.64	121.88	64.617	316.647	320.35	50.0111	127.125	49.7856	256.458	14269.4	15472.2	9441.38	16698.1	4016.09	3328.69	4311.28	4127.09	11087.7	8260.47	9794	9323.47	736.996	300.214	351.698	639.955	19522.9	19195	20779.6	13738.6	4446.56	2747.54
1017	0.47_222.0366m/z		222.037	1	0.472033	0	0	Infinity	100 - 16.9 - 10.6	12225.4	18.33	0	0	227.698	0	0	0	0	0	0	0	0	0	0	0	172.496	0	1561.88	1297.08	608.502	1109.86	0	0	0	0	616.478	942.043	903.996	765.471	0	0	0	0	2109.55	1677.97	2487.99	1488.83	0	0
1018	0.47_242.9393m/z		242.939	1	0.472033	0	0	5.2719	100 - 13 - 14.5	18637.2	3.52	1721.71	1748.75	8399.81	2270.52	2660.09	3182.99	4122.22	5940.56	3391.39	4327.68	4007.72	3464.65	12082.2	13035.6	10705	9997.09	11695.7	12417.7	5119.05	9867.24	6460.63	8820.1	7266.51	7099.85	13921.7	14702.7	13511.2	14055.5	9426.96	7143.39	9280.39	9718.98	11537.5	9992.9	12172.7	11002	11352.5	11835.9
1019	0.97_393.1515m/z		393.151	1	0.968183	0	0	Infinity	100	3132.98	19.64	0	0	0	0	0	0	0	0	0	0	0	0	0	0	0	0	0	605.255	743.273	1448.55	0	0	0	0	0	0	0	0	0	0	0	0	2882.19	3775.49	1865.76	3057.78	0	0
1020	0.47_272.9583m/z		272.958	1	0.472033	0	0	Infinity	100 - 32.5 - 21.8 - 4.97 - 1.91	146124	20.74	0	0	0	0	0	0	0	0	0	0	0	0	1356	1739.28	1402.38	665.69	3685.41	2373.32	0	1201.98	0	940.054	438.865	0	3406.18	2776.85	2396.64	4178.31	566.268	0	0	791.197	6569.33	5063.46	8735.78	4233.05	1349.18	1056.68
1021	0.98_142.0506m/z		142.051	1	0.979133	0	0	Infinity	100 - 0.814	16391	8.74	976.466	785.915	271.777	256.519	252.944	721.559	1046.14	210.216	0	0	0	0	0	0	0	0	2162.41	2010.03	2368.18	3011.69	0	1188.81	365.506	320.629	613.019	567.249	828.095	918.915	0	0	0	0	5247.98	6249.31	5723.78	4900.16	322.672	0
1022	0.47_130.9832m/z		130.983	1	0.472033	0	0	19.8679	100 - 11.5 - 7.19	15174.5	4.52	594.444	430.772	1613.91	961.047	670.641	429.298	864.292	1197.6	917.96	930.222	559.316	647.586	2151.14	2468.78	1716.96	2370.65	3211.48	2973.87	1779.15	2389.68	1508.82	1467.02	1426.86	1355.86	3720.78	2911.34	3690.04	3707.51	1812.21	1615.1	1358.42	1791.91	4324.47	3800.18	4992.44	3437.73	1776.16	2806.01
1023	0.47_307.1505m/z		307.15	1	0.472033	0	0	30.4887	100 - 4.76	17468.6	4.65	570.012	775.873	461.27	484.654	1100.44	771.415	1245.9	211.534	1025.5	1544.27	2661.31	2507.55	1598.04	417.494	902.517	2030.52	9621.97	9915.83	12752.5	12272.9	2530.67	1587.47	2088.07	1031.1	8412.52	8222.99	9599.81	8772.57	3591.04	2813.93	2185.13	3039.8	12075.7	14576.7	13483.2	13377.6	2895.16	434.026
1024	14.29_1143.6291m/z		1143.63	1	14.2891	0	0	Infinity	100 - 59.2 - 14.3 - 0.737	128598	3.29	138718	147356	4390.2	112965	126275	132139	112617	94490.7	94510.6	90413.2	89766.3	100076	0	0	0	0	53173.6	111521	96255.7	110374	116279	64957.2	98936.1	101840	61953.1	59665.9	55902	60946.9	100244	101505	119385	105873	109411	79148.6	71598.4	65662.3	102844	81625.7
1025	14.25_683.4650m/z		683.465	1	14.2453	0	0	63.1829	100 - 14.3	33399.3	8.04	299.871	405.325	958.385	450.873	848.036	1026.87	962.364	987.972	5585.9	16294.9	5786.36	7969.05	21221.1	17310.8	20912	25266	13944	11090.9	10170.9	16389.2	8948.02	4276.47	10235	5913.5	15033.5	17158.3	13879.1	36610.2	34466.4	47303.3	37486.9	14340.7	8190.29	9033.76	6246.1	17293.4	21620.5	25499.4
1026	0.94_262.1290m/z		262.129	1	0.935333	0	0	Infinity	100	7665.3	19.49	0	0	60.1452	0	0	91.073	0	0	0	0	0	0	0	0	0	0	1430.15	1931.97	563.95	2068.78	0	0	0	0	0	250.05	0	0	0	0	0	0	2751.2	601.631	2385.87	389.857	0	0
1027	0.48_259.9333n	259.933	296.882	1	0.482983	0	0	5.10407	100 - 2.24	65152.9	3.8	47026.7	34855.1	40193	47721.7	36778	39188.6	43441.6	42642	47630.7	53289.4	61043.5	51649.5	44679.9	51689.5	53521.5	54600.2	23324.5	28673.6	29120.2	27109.7	42653.3	40730.7	36399.2	37295.6	39579.5	36330.4	38437.8	37101.5	45111.2	56596.5	47042.6	55186	17971.9	20493.2	16298.3	23815.5	49138.9	53827.8
1028	0.89_340.1311n	340.131	361.106	1	0.891533	0	0	34.4554	100 - 5.84 - 4.71	53835.7	8.64	1137.62	759.172	8209.44	1976.15	2378.49	3093.14	5236.03	3425.13	2024.41	1853.22	1432.61	939.665	4660.43	2756.12	2991.37	4850.48	44941	44433.5	15233.3	32036.2	4597.49	5166.17	3294.81	3350.74	38939.9	39448.3	45096.9	37042.4	10706.2	1798.45	3581.65	3767.22	42887.9	35585.5	36227.7	29664.9	1742.69	4374.4
1029	2.65_78.0912n	78.0912	115.04	1	2.6476	0	0	1.7314	100 - 4.27 - 0.117	49583.5	3.43	24281.7	29174.4	29234.2	31861.3	35658.4	34106.5	30825.3	30431.2	46751.5	50571.5	48200.4	52810.7	51999.5	43885.9	50887.5	49473.8	29705.9	33924.6	30960.5	36451.8	31404	32581.1	32603.9	34630.5	51277.7	46062.5	46146.1	47903.4	43556.9	42205.4	45303.6	39364	33785.6	33859.2	36094.9	30139.4	29477.8	31241.5
1030	2.65_86.0734n	86.0734	85.0661	1	2.6476	0	0	1.69847	100 - 4.97 - 0.0469	21872.9	2.69	10993.5	13660	13584	13274.5	16071.5	15630.8	13119.3	13491.2	20458.3	19623.9	21171.1	20911.1	22876.9	19889.2	22157.4	22568.1	12941	14940.9	13049.8	14741.1	14126.5	12848.5	13403.6	13866.3	22512.7	21468.4	21979.7	20526.9	18571.1	18997.1	19709.7	18688.2	14200.6	13739.4	15285.3	14121.8	13064.5	14818.5
1031	0.48_464.8045m/z		464.805	1	0.482983	0	0	8.77238	100 - 1.56	24521.5	3.87	15066.7	12197.1	15297.8	17427.8	12477.2	13094.3	14295.5	15604.3	16004.1	18909	18191.8	18424.6	15626.3	20230.8	18986.8	20830.3	7216.73	8029.17	7737.96	8643.3	15632.4	12882.5	12271.9	12839.9	13667.1	13262.6	12452	13266.9	16046.7	18073.8	15265.3	20386	4502.49	4086.78	3814.03	6269.82	16759.1	16782.7
1032	16.78_325.1838m/z		325.184	1	16.7809	0	0	2.11801	100 - 15.4 - 3.06	110568	1.15	51464.2	45403.1	54222	57725.2	57552.6	57910.3	71548.8	77948	78442.6	82352.8	93228.3	87874.9	78612.3	88354.6	77430.5	82510.2	63454.2	76079.9	81028.6	74271.6	76812.9	77062.4	70698.5	79510.8	84457.6	84278.8	86386.1	84599.2	84871.5	106273	96891.6	100097	79680.3	73840.8	70380.8	83292.7	87816.3	91755.8
1033	0.48_548.7659m/z		548.766	1	0.482983	0	0	12.0016	100 - 1.23	28224.9	1.89	18626.1	15145.1	16032.3	17990.5	15314.1	13720.7	16018	17984.6	19240.3	24153.1	23982.5	20529.7	17848.2	22164.5	19026.3	21293.7	7191.02	9011.6	8062.98	7462.24	16818.8	14909.5	14071.7	12468.3	13711.7	13645.8	13684.5	13170.5	17365.9	19906.7	17666.2	21439.1	2965.53	4349.13	3981.47	5533.02	19179.9	20296.7
1034	2.64_187.0397m/z		187.04	1	2.63665	0	0	Infinity	100	7026.58	7.97	0	0	0	0	0	0	0	0	0	0	0	0	0	0	0	0	0	0	0	0	0	0	0	15.4946	0	0	0	0	0	0	0	0	0	0	321.468	0	0	0
1035	14.32_702.5084m/z		702.508	1	14.322	0	0	91.1167	100 - 11.6	144326	5.26	2840.82	18873.3	22951.7	8544.9	1897.8	1611.42	1773.77	1052.88	2330.52	3553.3	4712.72	12466.3	22408.6	30834.4	40149.4	44043.4	33619.2	49392.7	65913.9	72837.6	120526	96482.3	68273.6	72609	87504.9	105723	125419	133117	88605.2	109728	92412.1	90482.1	77587.8	62291.2	59666	67243.8	96558.2	127432
1036	0.88_259.1296m/z		259.13	1	0.880583	0	0	Infinity	100	5407.32	11.09	0	0	0	0	0	0	0	0	0	0	0	0	0	0	0	0	512.476	2084.51	5235.07	7490.2	0	0	0	0	0	451.503	0	0	0	0	0	0	4961.25	6105.38	5344.64	4779.36	0	0
1037	0.48_145.0978m/z		145.098	1	0.482983	0	0	16.9765	100 - 3.65	11980.9	4.23	599.073	630.866	678.112	914.883	728.253	1147.07	994.118	909.454	935.672	1227.21	1789.21	2239.95	1027.77	704.764	1270.99	1118.24	8357.24	9711.56	11363.9	10678.8	1169.14	618.7	1051.51	859.248	8633.79	7499.39	8028.12	6649.68	1515.48	1634.52	1906.28	1504.08	11445.9	12584.3	11704	12189.6	942.958	1086.26
1038	0.89_576.2820m/z		576.282	1	0.891533	0	0	Infinity	100 - 4.42	10444.9	18.46	0	0	0	0	0	0	0	0	0	0	0	0	0	0	0	0	6481.12	5342.71	2224.92	6367	0	0	0	0	2638.54	3532.7	5142.39	2882.47	0	0	0	0	6837.98	6690.18	7662.34	4820.86	0	0
1039	0.48_333.0587m/z		333.059	1	0.482983	0	0	3.87811	100 - 13.9 - 0.383	38787.8	5.1	25838.1	24565.8	20997.2	20531.8	23822.2	24653.8	25899.3	22393.3	18859.1	15149.3	15491.7	20930.8	14312.6	9623.56	8819.64	9279.22	23240.5	22651.9	23306.3	27380.5	18844.1	18713.5	18823.7	22170.9	17673.7	16721.5	14008.1	11723.3	14831.2	16339.4	15538	16612.6	34866.5	39100.5	34735.8	35669.3	24843.8	20101.3
1040	0.48_380.8431m/z		380.843	1	0.482983	0	0	5.80324	100 - 1.48	42517.6	5.78	28143.4	22088	24810.4	29732.9	23470.5	23473.8	25407.8	26689.9	30105.6	38542.5	37802	33002.7	29396.9	32050.1	32938.1	34828.1	13105.6	16289	16173.8	15978.3	26160.3	24809	23349.6	23063.6	24604.4	22538.1	23818.7	21532.8	26169.6	35539.3	27717.5	36637.8	10230.4	9521.13	8698.69	14465.8	31356.8	33331.1
1041	0.48_154.0617m/z		154.062	1	0.482983	0	0	14.2536	100 - 4.74	53815.2	2.44	4685.07	4132.67	6126.86	4185.95	4524.54	5167.85	4894.73	4893.44	3559.02	4236.33	4843.09	4341.23	4360.3	3125.33	3890.89	3725.66	15483.2	15143.2	15696.2	19415.8	4232.34	4781.38	3981.68	3935.17	11336.8	11279.6	11824.4	11760	3385.87	4463.73	4378.29	4443.12	19180.6	24555.4	23859.3	21459	4721.59	4654.33
1042	0.48_212.9204m/z		212.92	1	0.482983	0	0	4.06632	100 - 0.455	15419.3	3.98	10442.5	7006.28	10079	11747.5	9969.47	9312.22	9874.88	10362.7	13121.6	14883.8	12489.5	13897	11153.6	13838.7	13498.8	12528.4	6117.46	8509.18	7505.41	7498.13	11545.6	9921.79	9088.17	9847.1	9825.52	9878.1	9925.05	9110.06	10685.7	13550.5	12033.9	13654.7	5407.37	5255.55	5347.14	6839.67	11202.3	12636.2
1043	0.48_298.8803m/z		298.88	1	0.482983	0	0	4.74588	100 - 0.295	13393.5	2.9	8553.76	6725.77	8976.13	11009.8	7405.2	7368.13	10155.1	8682.02	10968.2	12179.6	11629.8	11831	11283	11697.5	11906.7	11207.1	4980.46	6596.88	5309.99	5712.26	9620.87	8230.97	8081.29	7777.73	9271.49	8627.12	9285.41	7552.8	9914.33	11975.7	10429.5	11888.3	3594.3	4492.16	3638.16	5723.65	10013.7	9683.16
1044	0.89_446.1949n	446.195	445.188	1	0.891533	0	0	Infinity	100 - 30 - 2.05	38802.3	8.26	0	0	0	0	0	0	0	0	0	0	0	0	0	0	0	0	30146.1	29356.5	4682.44	21610.2	0	0	0	0	18114	19904.9	21828.7	18787.1	0	0	0	0	26546.2	24261.7	24840.7	20049.3	0	0
1045	14.33_674.4827n	674.483	695.464	1	14.3329	0	0	16.347	100 - 36.9	2.46139e+07	5.56	975686	558387	880334	3.60846e+06	5.59077e+06	4.70294e+06	7.99569e+06	8.82732e+06	8.69565e+06	9.42189e+06	1.29622e+07	1.46041e+07	1.19153e+07	1.43141e+07	1.03085e+07	8.3002e+06	5.68695e+06	6.83582e+06	1.86847e+07	1.45756e+07	1.37079e+07	1.52461e+07	1.358e+07	1.37763e+07	1.4741e+07	1.71746e+07	2.47024e+07	2.49399e+07	2.67319e+07	2.92978e+07	2.19388e+07	2.04869e+07	1.55556e+07	1.42232e+07	1.3415e+07	1.64986e+07	1.78797e+07	1.44763e+07
1046	16.78_604.3729n	604.373	603.366	1	16.7809	0	0	14.613	100 - 19.6 - 2.06	80532.4	3.25	3513.58	2192.27	7882.15	8456.08	16871	32500.9	40793.6	45055.9	48446.2	49980.8	62748.7	57803.7	50126.1	62660.9	55425.2	51998.1	25912.1	30513.8	41179	49476.8	47194.3	44913.2	45392.9	43643.7	45411.4	48205.2	56493.7	66303.8	73381	86953.9	84849	76945.6	45642.5	36893.2	32842	45788	51801.4	47291.2
1047	14.22_687.5039m/z		687.504	1	14.2234	0	0	3.00868	100 - 41.1 - 4.12	101471	2.69	38338.3	40462.1	40109.9	40710.7	42737.8	33101.7	34295.6	31426.5	70672.7	82284.5	69629.3	82036.3	89112.7	76795.9	94834.9	80110.1	34115.3	33511	31629.8	35648.3	42054	42147.7	40468	38793.4	91197.9	74808.1	72521.2	78437.9	45137.2	60661.5	70678.7	64032.9	39512	37582.9	35711.4	33933.4	44947.2	42614.2
1048	15.91_182.9882m/z		182.988	1	15.9138	0	0	4.16393	100 - 0.49	26379.2	5.32	4710.46	5530.2	6915.05	8184.98	7413.55	12143.3	11687.8	14603.1	12915.2	13876.7	10726.6	15428.4	12228.1	14148.9	11986.4	14935.2	10361.1	12753.3	13283.2	13688.8	15759.1	12971.3	12734.2	14884.7	14241.1	17235.4	15444	13093.2	11283.1	16848.3	14737	20891.9	11617.3	14855.1	14953.6	13928.3	15076.7	18892.8
1049	17.72_134.9877m/z		134.988	1	17.7246	0	0	12.8051	100 - 0.837	8222.7	9.12	462.049	770.792	398.376	937.344	485.232	451.997	569.865	1075.47	411.955	726.412	1136.46	671.419	1498.23	1214.72	988.069	1241.69	922.826	1082.72	1253.45	1105.59	1706.12	1236.11	1492.74	1929.79	1643.33	2069.21	2467.67	2702.95	2458.1	3088.3	2116.59	3952.26	3551.27	3458.61	2876.67	5379.9	4533.89	6688.91
1050	1.09_585.2866m/z		585.287	1	1.09342	0	0	Infinity	100 - 10.6	17930.4	34	0	0	0	0	0	0	0	0	0	0	0	0	0	0	0	0	4888.37	1636.52	619.451	5284.6	0	0	0	0	746.611	892.376	0	0	0	0	0	0	9646.87	10228.3	10962.3	2424.77	0	0
1051	1.12_392.1675m/z		392.167	1	1.11532	0	0	Infinity	100	2837.85	28.49	0	0	0	0	0	0	0	0	0	0	0	0	0	0	0	0	0	523.713	1902.69	2004.09	0	0	0	0	0	507.227	808.22	966.243	0	0	0	0	1813.54	3762.96	3047.12	2727.79	0	0
1052	1.09_248.1498m/z		248.15	1	1.09342	0	0	Infinity	100 - 8.8	26326.7	6.57	0	0	0	0	0	0	248.349	0	0	0	0	0	436.049	0	379.877	0	11934.1	12661.7	7216.58	15466.1	0	0	315.249	394.658	9295.01	8673.91	8764.52	9985.1	0	0	0	0	18614.5	20779.6	21420.4	12455	0	0
1053	1.15_327.0844m/z		327.084	1	1.14818	0	0	Infinity	100 - 3.14	16081.9	7.58	897.772	750.975	1695.25	0	1746.2	2329.71	897.624	1803.5	0	0	0	0	0	0	0	0	10728.8	7239.63	8142.67	9528.04	1840.06	1009.62	780.429	0	10468.9	8504.97	10429	6836.52	0	0	0	0	11952.5	12776.8	13543.1	9413.25	970.942	831.475
1054	16.78_750.5344n	750.534	749.527	1	16.7809	0	0	20.4995	100 - 27.8 - 10.5	47472.1	2.97	855.009	1966.56	3991.75	2449.75	5055.23	4143.94	9344.91	14691.7	15865.2	16209.4	14778	19828.6	31114.2	40062.5	38192.7	37715.8	19608.3	20603.4	19569.1	20639.4	17993.3	16809.4	22081	25206.3	21606.3	23326.7	26005.6	23939	26885.3	31649.9	32503.5	31333	23375.3	22574.3	15993.7	24804.2	26423	27336.8
1055	15.91_141.9235m/z		141.924	1	15.9138	0	0	7.21929	100 - 44.8	27270.4	4.86	43266.9	27428.1	20988.3	17398.4	10831.7	11297.3	12562.5	9989.3	13077.9	9452.17	12047.8	12626.6	7629.05	11197.7	10898.9	8390.28	8489.39	8536.77	9666.52	5115.71	7615.44	7856.8	7369.92	8255.83	7969.44	7894.84	6322.7	6502.56	6624.26	6619.25	6299.24	7669.33	6952.07	4795.24	3999.66	4739.2	5972.53	6599.8
1056	17.77_178.9773m/z		178.977	1	17.7732	0	0	225.395	100 - 0.285	28597.7	4.77	142.796	0	364.718	0	446.206	521.627	254.648	95.7051	230.981	356.844	623.596	225.002	1424.61	541.406	182.652	1294.27	21.2328	827.464	3034.01	1138.08	4673.01	3984.38	4047.73	3576.58	3703.7	4494.19	4970.71	5944.08	9420.68	13529.3	11685.1	18062.4	8444.01	8404.17	9638.65	14821.9	18010.8	19896.8
1057	16.78_535.3400m/z		535.34	1	16.7809	0	0	4.69415	100 - 12.2	25347.4	5.39	11539	16560.5	18196.1	19395.4	15931.5	14328.4	13989	13496.9	21600.3	21599.5	17229.2	20986.3	22968.6	22771.6	28719.5	26929.9	9913.94	8746.65	7125.08	9158.3	8399.86	10383	8637.42	10889.4	10260.7	10022.7	9117.08	9444.94	9966.64	9263.16	10807.9	10731.4	6826.85	5122.31	5009.59	4640.41	7488.45	6296.74
1058	13.59_499.3637m/z		499.364	1	13.5911	0	0	4.4524	100 - 29.2 - 2.69	303259	4.91	153536	105772	147431	107787	120769	83456.1	99298.3	100200	161424	173657	149496	206986	291937	293156	340382	287563	137881	79179.7	64032.4	87259.9	88649.7	118427	103390	93795.6	177884	184492	171359	164548	129109	131027	154355	147078	70284	79523.2	80730.7	58233.8	106080	120538
1059	1.09_152.1078m/z		152.108	1	1.09342	0	0	Infinity	100	3217.5	15.45	0	0	0	0	0	0	0	0	0	0	0	0	0	0	0	0	1681.65	1482.43	360.998	2020.75	0	0	0	0	475.392	466.173	433.298	607.013	0	0	0	0	2596.88	2244.16	2260.5	995.977	0	0
1060	1.09_437.0625m/z		437.062	1	1.09342	0	0	Infinity	100	3985.56	7.99	0	0	0	0	0	0	0	0	0	0	0	0	0	0	0	0	2164.89	1476.6	0	1153.75	0	0	0	0	2274.99	748.397	1037.35	769.508	0	0	0	0	3488.1	4885.1	1460.37	2288.43	0	0
1061	1.10_392.0638m/z		392.064	1	1.10437	0	0	Infinity	100 - 2.52	6120.43	20.75	0	0	0	0	0	0	0	0	0	0	0	0	0	0	0	0	2876.74	2537.24	1078.39	4060.65	0	0	0	0	2155.45	926.102	2859.32	3462	0	0	0	0	4810.53	5865.85	3891.69	3834.25	0	0
1062	15.91_112.9854m/z		112.985	1	15.9138	0	0	2.12558	100 - 1.3	398437	2.49	145775	176878	204754	222388	208356	217760	248946	267523	276682	288702	292649	297903	230978	250677	231372	257422	210842	249367	280271	247226	268948	238708	226284	241267	259119	260099	257981	245854	249271	299493	263195	323986	261246	257105	266960	297708	293195	320218
1063	17.77_206.9722m/z		206.972	1	17.7732	0	0	20.719	100 - 2.09	36547	3.88	2342.23	1569.84	1625.06	1518.59	1993.32	2627.13	3609.1	2593.03	3622	4584.2	4700.07	4586.73	7059.42	6647.91	6481.5	6930.12	3008.73	5745.79	9953.16	7961.86	11600.5	11708	10364.1	11807.3	8562.3	12765.9	10212.5	14565.4	12425.7	19044.1	17667.8	19611.5	17353.2	16910.4	11352.3	24201.4	23891.4	27121.5
1064	14.35_604.3728n	604.373	603.365	1	14.3548	0	0	26.9204	100 - 30.7 - 2.14 - 0.482	1.44039e+06	4.85	13460.9	66755.4	65245.4	68559.5	171720	183790	362919	500498	590870	627139	665391	742614	931518	1.15357e+06	1.11375e+06	1.08542e+06	609237	447566	702659	721884	816095	865719	769598	807943	893186	886077	1.12286e+06	1.28844e+06	1.38538e+06	1.70065e+06	1.36241e+06	1.31311e+06	960526	749180	671428	778085	925507	921535
1065	1.09_638.1981m/z		638.198	1	1.09342	0	0	Infinity	100 - 39.3 - 0.758	18750.2	27.02	0	0	0	0	0	0	0	0	0	0	0	0	0	0	0	0	4363.29	2836.28	985.897	7405.09	0	0	0	0	2044.19	857.554	1029.93	351.634	0	0	0	0	8102.39	10952	11286	3467.16	0	0
1066	2.70_203.0918m/z		203.092	1	2.70235	0	0	Infinity	100	2825.51	17.9	0	0	0	508.175	0	0	0	0	3282.86	3242.61	2420.07	2356.49	2597.16	1903.49	1686.83	2571.62	202.611	180.319	0	0	0	0	0	0	724.316	1224.57	1372.68	2244.93	2605.93	1901.54	1725.99	1227.48	0	0	0	0	0	0
1067	1.22_504.0674m/z		504.067	1	1.21865	0	0	Infinity	100 - 10.3	7884.15	18.37	0	0	0	0	0	0	0	0	0	0	0	0	0	0	0	0	1400.67	0	977.411	1820.95	0	0	0	293.245	438.096	0	0	783.093	0	0	0	0	3243.06	3887.08	3216.19	4682.25	0	0
1068	2.69_209.0451m/z		209.045	1	2.6914	0	0	3.48147	100 - 9.77 - 0.259	52991.2	3.49	32016	33322.8	35334.7	34610.7	38669.5	37571.1	35957.3	38813.3	14925.5	18591	19124.4	18843.1	22960.8	19765.5	27806.3	23516.2	34238.6	33949.7	28366.4	39006	36310.6	38934.1	36227.6	34503	25450.4	23294.6	22378	21076.5	25595.3	18448.2	21880.2	17222.4	30132.9	35035.7	33805	23554.6	38406.1	36335.9
1069	1.22_360.1527n	360.153	359.145	1	1.21865	0	0	Infinity	100 - 5.23	40784.3	8.05	2003.34	557.385	1026.97	0	599.261	1658.17	1690.16	0	0	0	0	0	0	0	0	0	9972.5	11266.5	5616.44	11519.9	0	303.782	0	1609.43	3192.41	2945.87	1741.62	2338.12	0	0	0	0	16396.9	16458.7	19043.1	13136.1	0	0
1070	1.22_179.0556m/z		179.056	1	1.21865	0	0	Infinity	100 - 3.43	50185.9	3.52	4168.36	5999.7	5760.15	5318.73	7460.54	6635.26	4807.94	4387.49	62.4748	33.5768	61.9884	43.5513	0	4.59519	0	93.6654	15786	19453	15799.8	18052.1	6423.56	5258.29	4392.39	5630.5	12655.9	13220.3	11346.6	9886.9	535.287	48.5991	0	0	27087.7	28452.7	27777.2	24611.7	5200.2	4512.35
1071	2.69_371.0979m/z		371.098	1	2.6914	0	0	3.0373	100 - 17 - 1.27	320424	4.33	259734	252742	248033	213013	268635	253850	232707	261678	119280	121123	121218	132245	155593	132560	160311	152941	237587	230011	203052	260515	235859	253255	240332	220400	184700	157671	158320	129522	163799	121318	147429	114819	222772	240275	249110	176261	227576	226744
1072	0.47_114.9885m/z		114.988	1	0.472033	0	0	17.4219	100 - 12.9 - 12.4	45328.5	5.9	724.067	1385.74	6522.95	1774.49	1544.5	2772.14	3010.25	4395.23	3418.12	2861.91	2899.4	2784	7531.1	9430.71	7734.2	7030.52	11277.4	10771.5	5584.26	8194.46	5883.23	6144.82	4345.33	4410.61	12091.7	11237.5	11320.5	12717.4	6858.79	5702.37	6217.95	7260.02	13661.3	12255.6	14149.8	13147.3	7225.56	9217.57
1073	0.99_211.0719m/z		211.072	1	0.9901	0	0	Infinity	100 - 5.07	18382.6	4.81	2920.01	3879.01	2435.6	3391.54	3793.81	3032.47	2636.96	3251.48	0	0	0	0	0	0	0	0	9191.9	11735.5	14836	15631.9	2214.75	3214.13	3191.06	2263.07	4298.89	4624.66	4962.13	5094.93	0	0	0	0	14948.2	17655.7	15446	14759.1	2850.58	2497.3
1074	14.14_1305.6819m/z		1305.68	1	14.142	0	0	Infinity	100 - 48.1 - 5.21	40487.9	11.34	47491.5	64295.2	904.35	43035.1	46315.7	46440.9	34944.2	24298.7	19421.5	20341.1	24341.6	26561.1	0	0	0	0	10254.8	47181.7	38498.7	51105.1	41832.3	14603.3	29646.6	36085.9	8224.25	8892.6	11176.8	4101.28	22472.8	23604.8	28872.9	24255.6	52282.7	34758.9	22738.6	29982.6	32293.9	21718.8
1075	13.69_700.5232n	700.523	745.499	1	13.6897	0	0	9.56557	100 - 42.5 - 14.8 - 3.86	6.51683e+06	4.05	437030	501820	962093	824179	1.84475e+06	3.23068e+06	3.12215e+06	5.22285e+06	5.26276e+06	5.75822e+06	5.63909e+06	5.40873e+06	5.40468e+06	5.36097e+06	5.59897e+06	5.87663e+06	3.11621e+06	3.35007e+06	3.57636e+06	4.73191e+06	4.55609e+06	4.07301e+06	4.44986e+06	3.81778e+06	4.48323e+06	4.43636e+06	5.20249e+06	7.09809e+06	7.5301e+06	7.62271e+06	6.08866e+06	4.82586e+06	3.44018e+06	3.77787e+06	4.33327e+06	6.5073e+06	7.17035e+06	6.4391e+06
1076	0.47_158.9781m/z		158.978	1	0.472033	0	0	17.7764	100 - 14.8 - 14.3	82160.9	3.16	3515.65	3776.63	11482.5	3178.6	3362.43	4356.24	6192.45	8761.31	4558.23	4749.02	4734.54	4445.82	15576.4	14407.5	12645	12788.4	16746.7	17926.9	10045.9	14076.4	7994	9870.36	8306.76	7723.79	20737.8	20278.5	18736.6	21301.5	12201.5	10783.9	10066.1	12862.5	21566.5	18175.3	22086.2	19583.5	12775.3	16217.8
1077	15.95_824.5418m/z		824.542	1	15.9466	0	0	Infinity	100 - 22.3	28493.3	17.58	0	0	0	0	0	0	0	0	0	0	0	0	0	0	0	0	0	0	0	0	0	0	0	0	0	1024.19	0	1603.61	0	0	0	0	6376.04	8958.45	10551.7	760.929	0	0
1078	16.78_672.4718n	672.472	671.464	1	16.7809	0	0	6.19386	100 - 36.3	1.64873e+06	1.77	137025	192752	437020	297954	554398	901423	948492	1.00553e+06	1.0853e+06	1.26799e+06	1.24328e+06	1.15727e+06	998337	965654	850725	878968	610118	943408	944924	1.1162e+06	1.10884e+06	882578	899997	982115	1.03345e+06	1.18713e+06	1.23768e+06	1.52704e+06	1.5583e+06	1.86197e+06	1.58306e+06	1.59159e+06	1.12043e+06	1.0545e+06	1.02386e+06	1.21381e+06	1.16588e+06	1.23946e+06
1079	14.23_747.5139m/z		747.514	1	14.2344	0	0	32.8756	100 - 36.9 - 19	2.75551e+06	4.45	21424	90973.5	156856	66011.1	163215	246061	643119	1.30207e+06	2.13637e+06	1.80412e+06	1.81997e+06	1.87649e+06	1.76976e+06	2.07799e+06	1.99146e+06	1.85492e+06	1.22079e+06	1.24843e+06	2.29562e+06	2.18165e+06	2.10093e+06	1.95339e+06	1.92319e+06	1.91087e+06	1.90637e+06	2.02484e+06	1.84816e+06	2.03155e+06	1.97401e+06	2.7937e+06	2.61289e+06	2.6258e+06	1.85765e+06	1.65018e+06	1.33406e+06	1.48001e+06	1.66422e+06	1.91121e+06
1080	14.19_726.6228m/z		726.623	1	14.1858	0	0	Infinity	100 - 44.3	50008.2	8.36	0	0	0	0	0	12859.7	17901.1	13128.3	11593.7	12508.8	16907.9	8207.95	9955.71	21810.9	21452.2	27131.8	35863.4	47724.9	32936.4	49837.2	54339.5	32222.3	21825.4	18705.3	36075.4	44264.6	27876.9	38182.2	33113.2	53797.6	48602.7	64519.5	39172.6	29644.5	16153.4	29250.7	31361.3	36713.5
1081	1.07_137.0241m/z		137.024	1	1.07152	0	0	Infinity	100 - 2.47	6289.37	3.74	0	0	158.74	0	0	264.376	0	0	0	0	0	0	0	0	0	0	5977.47	5657.19	5361.95	6628.86	0	0	0	0	3078.37	2474.01	1966.86	4065.21	440.665	0	0	0	5784.64	6226.28	6121.77	5393.69	0	0
1082	0.46_386.9381m/z		386.938	1	0.461083	0	0	Infinity	100 - 44.8 - 50 - 16.1 - 5.08	24744	48.08	0	0	0	0	0	0	0	0	0	0	0	0	0	0.202854	0	0	0	19.4524	0	0	0	0	0	0	0	0	9.93305	0	0	0	0	1.49812	0	0	0	0	0	0
1083	0.46_500.9176m/z		500.918	1	0.461083	0	0	Infinity	100 - 48.2	5294.73	69.47	0	0	0	0	0	0	0	0	0	0	0	0	0	0	0	0	0	0	0	0	0	0	0	0	0	0	0	0	0	0	0	0	0	0	0	0	0	0
1084	1.07_299.0765m/z		299.077	1	1.07152	0	0	Infinity	100 - 2.77	15537.1	6.73	0	0	0	0	336.911	0	0	301.436	0	0	0	0	0	0	0	0	13404.2	12901	12837.4	16045.4	0	0	0	0	7324.43	6339.28	6227.08	6995.46	0	0	0	0	15099.3	16511.1	16268.4	14269.8	0	0
1085	17.27_125.8730m/z		125.873	1	17.2661	0	0	6.18169	100 - 0.274	28746.8	1.82	3475	3299.93	5470.36	6355.98	6922.67	7859.28	9095.98	10229	10507.2	10256.4	12227.8	8680.7	13348.8	12330.4	11407.1	13127	9316.99	13728.2	14672.3	12751.3	14143.8	14460.1	13305.9	15854.3	16794.9	16246.7	15987.6	16221	16594.2	19114.2	16524.4	20968.6	16853.7	17125	18262	22248.9	21271.3	22720.6
1086	1.45_225.0875m/z		225.087	1	1.4534	0	0	Infinity	100 - 5.14	36842.3	2.65	6027	7881.05	6186.71	8934.86	7114.12	7965.14	7518.4	7997.23	218.149	0	0	0	0	0	0	0	16745.6	23208.8	29001.7	27880.4	7495.08	8447.92	7687.79	7369.37	6549.25	8981.89	8345.75	6961.23	0	0	0	0	29788.3	31382.8	30988.3	27643	5294.87	4620.8
1087	14.34_671.4642m/z		671.464	1	14.3439	0	0	16.3477	100 - 39	2.96897e+07	4.19	716015	2.9783e+06	2.04549e+06	1.52475e+06	2.30977e+06	4.31727e+06	6.96959e+06	9.10779e+06	1.15462e+07	1.21723e+07	1.22944e+07	1.27873e+07	1.40363e+07	1.6644e+07	1.58832e+07	1.67091e+07	1.14105e+07	1.09932e+07	1.3048e+07	1.30026e+07	1.73301e+07	1.59478e+07	1.41866e+07	1.59256e+07	1.73467e+07	1.81338e+07	1.94631e+07	2.45387e+07	2.77046e+07	3.4185e+07	2.83828e+07	2.84865e+07	1.93008e+07	1.68654e+07	1.6045e+07	1.81397e+07	1.84985e+07	1.85736e+07
1088	0.49_127.0510m/z		127.051	1	0.493933	0	0	9.78987	100 - 5.79	13100.6	5.25	10097.2	11042.3	18369.2	11680.3	11187.8	11433.5	13789.2	12384.8	13393	14762.7	11982.3	12264.3	12505.3	11597.5	10148.9	9182.66	8690.28	9803.68	7013.82	9705	8596.34	9333.07	9519.2	10307.1	8638.18	9732.25	7477.54	10840.3	8873.77	11216.6	11887.1	12927.1	4344.01	5214.56	4722.18	4233.51	7905.38	9688.29
1089	0.79_310.0961m/z		310.096	1	0.7882	0	0	Infinity	100	6914.35	18.22	0	0	0	0	0	0	0	0	0	0	0	0	0	0	0	0	6899.55	7040.39	3374.49	10149.5	0	0	0	0	5818.34	4070.07	3985.37	4873.61	353.388	0	0	0	6536.41	8679.96	7424.02	5016.99	0	0
1090	14.34_727.5246m/z		727.525	1	14.3439	0	0	30.2851	100 - 58.1 - 6.88 - 0.109	632339	3.24	2705.93	19486.8	34017.6	27307.8	21192.3	26008.2	28230.9	32481.7	40949.9	40269.9	24437.3	26199	78281.9	82021.1	90257.5	94174.1	49623.1	100929	219857	233200	330488	344544	318780	327432	364639	430732	482418	577750	475302	410770	293017	305920	208163	255033	276279	381865	471896	511729
1091	1.52_213.0875m/z		213.087	1	1.5191	0	0	Infinity	100	5946.73	6.67	0	0	395.072	0	670.799	0	0	0	0	0	0	0	0	0	0	0	2521.16	3849.37	5209.06	5567.37	0	0	0	501.525	0	936.383	1350.53	0	0	0	0	0	6184.88	5939.51	5764.74	4582.86	0	0
1092	16.78_564.3422n	564.342	563.335	1	16.7809	0	0	8.05964	100 - 14.2 - 1.11	103705	3.79	6511.18	7170.19	19755.5	18031.8	27096.1	38323.7	50371.4	55356.4	63801.8	68672	83577.7	74029.7	91781.9	119420	101934	101683	49597	47727.7	63056.5	70218.9	62736.5	66348.2	67184.3	68636.2	65264.8	66897.8	78007.6	84336.3	88460.1	112361	106233	94290.1	62264.8	46725.8	48154.3	59498.2	72910.5	71374.4
1093	14.34_699.4943m/z		699.494	1	14.3439	0	0	80.0955	100 - 38.3 - 13.3	4.35334e+06	4.71	44196.7	48181.3	60597.2	64432.3	118174	125861	150048	240027	376932	520463	1.29828e+06	2.57937e+06	1.73899e+06	2.41525e+06	2.62828e+06	2.67185e+06	1.97186e+06	2.49376e+06	3.15998e+06	3.28902e+06	4.70207e+06	3.32431e+06	2.09226e+06	1.95652e+06	1.97611e+06	1.96408e+06	2.065e+06	2.71336e+06	2.86204e+06	4.73774e+06	4.48178e+06	5.33179e+06	4.39962e+06	3.33699e+06	2.74304e+06	2.81551e+06	2.69512e+06	4.08065e+06
1094	1.44_315.0718m/z		315.072	1	1.44245	0	0	Infinity	100 - 2.16	2807.86	49.2	308.302	0	0	0	0	0	0	0	0	0	0	0	0	0	0	0	0	0	0	0	0	0	0	0	0	0	0	0	0	0	0	0	0	0	0	0	0	0
1095	14.33_676.4968n	676.497	697.477	1	14.3329	0	0	24.3111	100 - 34.4	5.53904e+06	4.79	70548.2	325365	193689	321759	566604	647318	1.18034e+06	2.11389e+06	2.94105e+06	2.46919e+06	3.10162e+06	3.44744e+06	3.0088e+06	3.33274e+06	2.86728e+06	2.90192e+06	2.18273e+06	2.72591e+06	3.3982e+06	2.29377e+06	2.52951e+06	2.75595e+06	2.50436e+06	2.74029e+06	3.22431e+06	3.33448e+06	4.10828e+06	4.75416e+06	5.54913e+06	7.11576e+06	4.8944e+06	4.59687e+06	3.14755e+06	2.85232e+06	3.31101e+06	4.15569e+06	4.81609e+06	4.44161e+06
1096	14.33_645.4485m/z		645.448	1	14.3329	0	0	225.331	100 - 29.1	151914	3.61	1031.98	116.181	311.046	1237.52	977.644	1444.1	16815.3	46649.5	71260.9	66907.3	64024	74629.1	87359	92727.1	85484.5	86839.2	84748.8	72944.2	132469	130838	107955	97259.3	85359.2	96203.4	98974.2	105472	119594	168909	154423	198320	137964	116949	73314.9	71498.7	68937.3	67629.3	89376.5	88064.1
1097	0.83_161.0451m/z		161.045	1	0.832017	0	0	4.55636	100 - 4.91 - 0.0412	126892	3.07	46367.4	45748.4	40865.3	50421.8	43380.3	38447.2	47598.1	33757	86969.3	86817.1	75913.6	78036.4	68616.4	51304.7	46629	45764.6	47589.4	67549.3	79648.4	68332.4	47395.1	40593.3	39815.1	43954.7	54668.4	77544	55534.9	85498.8	47017.6	53289.4	63541.9	56361.9	89575.7	84137.3	69194.7	80915.5	37945	33280.4
1098	0.49_145.0616m/z		145.062	1	0.493933	0	0	9.37119	100 - 5.61 - 0.298	79829.3	1.12	75972.5	71251.4	107234	64859.6	67347.1	66731.8	83223.5	70504.4	85751.3	79533	69036.8	73762.9	66169.3	69876.1	54356.2	61642.4	49851.3	55576.1	44970.4	51764	56236.1	55499.8	51195.4	57367.6	47792.1	52444.8	41282	59790.2	51630.9	69030.2	65941.2	73752.5	25010.9	29839.6	25839.8	26655.9	48973.7	55172.7
1099	0.49_104.0351m/z		104.035	1	0.493933	0	0	4.19238	100 - 0.397	16178.5	4.43	4270.17	3806.88	5677.81	4946.14	3988.27	5039.4	5868.01	4872.24	7653.18	6602.31	7241.66	6669.08	5979.81	6846.57	5881.81	5820.53	8482.33	10644.1	9359.53	10253.1	6084.45	5002.62	4929.11	4185.21	8539.09	9387.82	8217.58	9912.96	5937.34	6441.46	6258.73	6785.81	13111.4	11722.2	11922.4	13612.1	4762.27	5910.67
1100	0.49_113.0353m/z		113.035	1	0.493933	0	0	3.26007	100 - 0.245	13426.4	6.07	4325.71	2704.22	5136.13	4307.62	4169.03	4760.42	4757.98	4453.12	4702.97	6998.77	5830.96	4971.45	5380.77	5659.64	6219.74	5811.87	5752.52	5604.64	5191.03	7126.22	4992.12	3813.63	5082.89	3940.85	8228	6648.22	7505.93	5842.4	5955.62	5922.95	4857.39	6233.84	5977.1	6434.78	7230.17	6473.07	4755.16	5544.51
1101	0.49_131.0459m/z		131.046	1	0.493933	0	0	2.74122	100 - 4.57	51923	4.48	20292.8	17566.4	23884.3	20919.5	22815.1	25574.3	22045.6	25777	30669.4	34944	32735.7	32453.9	26821.4	29088.7	31010.4	32188.8	27390.2	28516.3	25874.5	30547.3	24412.3	19743.7	22962	20032.8	36526	31594	37511.4	35881.6	33033.7	32634.6	29883.4	32675.3	30181.6	28366.8	29853.5	31646	24910.5	26822.5
1102	0.49_341.1318n	341.132	340.125	1	0.493933	0	0	22.1138	100 - 2.89	97379.1	1.39	49048.7	46561.3	11499.2	44791.8	43326	45124.4	46687.3	41323.7	43167.3	44507.4	44028.5	44429.2	2699.11	2185.39	3937.41	8792.28	16975.9	24055.7	58244	34871	34326.2	29979	31779.7	40740.2	10599.3	12237.9	10888.4	15540.7	28157.3	33474	29561.5	39041.9	51823.1	66309.6	53859.2	65148	37644.4	36057.2
1103	2.57_227.1031m/z		227.103	1	2.57093	0	0	Infinity	100 - 2.33	12675.4	2.77	1946.02	2504.81	2132.96	2700.42	3925.29	2618.49	2707.1	2635.83	0	0	0	0	0	0	0	0	5928.35	8618.66	12034.6	10227.3	3577.69	2634.2	2516.56	2726.18	2154.41	3096.14	2564.58	3065.15	0	0	0	0	11091.1	11842.1	11304.4	11391.5	2096.92	2018.31
1104	16.76_141.9236m/z		141.924	1	16.759	0	0	7.00934	100 - 70.2	19243.9	9.28	26021.4	18924.3	16182.1	15847.9	8748.89	7147.83	7542.04	7106.69	7364.72	4930.47	8092.25	11173.4	7807.67	5568.52	5192.11	7560.4	5304.9	4206.72	4723.37	4361.4	3618.61	3749.21	3646.21	4696.63	3845.13	5000.28	5201.2	3823.55	4997.38	3865.27	5460.23	6498.6	3530.33	2924.79	2861.85	2535.96	3108.15	5448.55
1105	2.57_193.0502m/z		193.05	1	2.57093	0	0	2.79686	100 - 10.7 - 0.44	176635	1.97	129666	129624	122534	115235	123370	136487	124717	137472	59640.6	62429.2	68486.3	70898.9	80727.4	70522.3	85658.1	86892.9	124015	127425	105633	136729	143148	149063	126410	131694	87199.6	74627.9	76774.8	66682.5	76432	63393.3	69836.5	66692.8	126954	138622	140178	116557	134833	133311
1106	14.39_682.5968m/z		682.597	1	14.3925	0	0	Infinity	100 - 37.7	30497.1	18.23	0	0	0	0	7844.59	11972.4	9967.96	8713.07	13995.6	7964.05	4964.64	10462.5	6720.79	16182.8	11600	16040.8	18695.8	12504.8	22073.3	16524.8	14084.2	7958.67	12243.1	15009.9	17500.7	14584.5	12791	5067.45	20352.9	31500.3	18986	42151.9	17172.4	7646.35	13020.1	6587.23	22152.4	14848.5
1107	0.76_125.0243m/z		125.024	1	0.75535	0	0	Infinity	100 - 1.84	1741.23	12.33	672.304	208.418	0	600.283	0	162.46	0	0	0	0	0	0	0	0	0	0	304.731	1194.68	1901.01	1354.62	390.154	181.547	172.942	0	666.292	0	336.634	315.786	0	0	0	0	2143.76	1871.25	853.199	961.95	0	0
1108	0.72_257.0775m/z		257.077	1	0.7225	0	0	Infinity	100 - 1.98	4259.1	11.11	0	0	0	123.351	0	0	0	0	0	0	0	0	0	0	0	0	436.034	1411.99	4064.73	3132.44	0	0	0	0	527.647	401.225	0	0	0	0	0	0	3971.85	3361.35	3299.01	3083.93	0	0
1109	13.99_279.2324m/z		279.232	1	13.9949	0	0	Infinity	100 - 2.91	25443.9	12.1	0	0	0	0	1356.33	619.407	1000.3	3015.56	2484.25	1443.64	4850.61	2636.66	3844.25	10605.6	4277.88	3954.54	1225.18	887.367	24600.2	13680.1	9529.33	11425.5	8469.77	10430.5	8855.16	10225.9	21741.1	24291.7	31914.3	31055.8	19418.5	19386.9	14007.9	12086.8	12132.3	10405.9	11640.5	9188.54
1110	0.73_267.0729m/z		267.073	1	0.73345	0	0	11.4389	100 - 9.23	80286.9	1.02	6390.96	8055.86	10977	8440.8	6462.59	8334.64	6161.56	7116.15	9601.34	13034	10912.3	10886.3	10244.3	8076.28	12564.7	13857.4	23299.5	45085.7	51601.5	47527.8	11005.1	8869.8	8825.64	6889.28	44883	39784.2	50523.7	45907	14661	10866.1	9560.93	10433.1	46457.8	37148.2	33023.8	49354.5	11785.9	12788.3
1111	2.57_356.1103n	356.11	355.103	1	2.57093	0	0	2.65264	100 - 17.8 - 0.694 - 0.00309	621355	1.59	531950	513723	471095	440835	486850	523864	491945	510622	229370	230807	261305	267709	303411	257048	322746	315724	445779	438638	403846	490441	518125	542250	458245	484787	310346	275281	284346	239235	276846	240688	256377	231313	452192	484502	489466	411309	504528	479363
1112	0.77_172.0974m/z		172.097	1	0.7663	0	0	36.0456	100 - 2.43	22047.6	10.33	4913.94	3993.11	296.499	8160.3	4897.34	3702.83	5264.29	2670.29	4418.45	5268.63	6071.26	3689.82	239.983	334.087	920.345	952.221	1764.09	7614.42	25490.3	6401.99	4455.09	3243.09	4301.42	5011.31	2133.04	2008.46	2420.01	2504.34	3317.68	2888.31	3980.03	3717.59	14319.1	14051.4	10205.3	22672.5	2733.95	2296.04
1113	1.55_218.1028m/z		218.103	1	1.54577	0	0	2.95752	100 - 9.02	147646	1.6	71861.2	66046.5	65809.8	67820.5	63943.9	63263.1	64762.5	60870.5	61248.8	66106.3	62638.2	63397.8	64600.1	56301	64527.3	59785.7	54024.9	67714.3	65622.2	76282.4	68223.6	71400.7	58043.4	65924.2	52633.4	50849.1	51256.2	52228.9	56062.7	51501.9	50721.4	50703.6	83533.5	78488.1	82620.6	72249.9	64735.6	61950.3
1114	1.55_88.0405m/z		88.0405	1	1.54577	0	0	3.22093	100 - 1.59	17836.8	2.92	6462.02	5748.65	6913.5	6147.98	7030.41	7375.32	6028.87	6500.46	7163.86	7018	6781.88	7253.04	7983.11	7509.84	6727.48	7381.07	5963.49	7258.02	7470.6	8205.56	8028.22	9660.57	7826.12	8277.61	6115.89	6586.94	6259.33	7186.17	6580.14	4698.21	5456.64	6325.45	10377.4	9115.88	9734.87	8487.1	7713	7876.76
1115	2.57_357.1105m/z		357.11	1	2.57093	0	0	5.46602	100 - 3.11	17814.9	4.93	10917.9	11995.1	13944.1	8723.6	12161.4	12883.9	13293.5	14468.3	3211.59	3735.2	1707.71	4382.3	5648.24	6134.26	5953.79	6349.01	14906.7	15762	11196.9	16240.2	10263.8	11559.2	9848.72	10414.5	11113.7	7596.98	8206.19	7639.04	6265.06	4926.42	5999.27	2829.84	15625.8	16872.7	19419.1	10929.3	10245.9	9689.06
1116	14.02_725.5093m/z		725.509	1	14.0168	0	0	82.4615	100 - 37.8	462265	6.1	1115.08	1859.23	13469.3	5979.67	7599.78	7534.89	14869.5	69603.3	36482.2	72033.2	157556	194006	241929	306925	305707	357577	286461	371544	402335	409660	563371	341096	284714	219667	215192	200162	222938	328976	379465	443593	390060	534116	412079	461312	418701	461649	441029	438171
1117	2.57_711.2126m/z		711.213	1	2.57093	0	0	11.0675	100 - 29 - 5.7	145045	8.7	87051.6	94810.5	77898.3	59739.6	86097.4	97075.9	72446.1	81657.7	15581.2	11398.5	19272.8	18922.3	32007.1	21454.6	36338.5	34180.8	91913.4	72637.1	53297.1	90896.8	101723	116846	92717.1	92869.5	35032.1	26831	29307.9	17931.3	26424.9	16879	19757.5	15930	84393.5	90656	91440.1	55976.3	88694.8	70484.9
1118	2.57_134.0368m/z		134.037	1	2.57093	0	0	3.23685	100 - 3.97	18836.7	1.47	14326.1	15603.3	14715	13008.8	14634	14944.1	14622.4	14421.5	5506.35	6286.65	7807.71	6972.86	8496.84	7088.98	8392.94	8840.07	13800.1	13346.4	11549.7	15719.7	16241.1	16995.2	14152.3	14223.2	8550.88	7685.64	7651.76	6332.63	6964.78	6024.08	6895.86	6355.49	13665.6	15991.8	14585.8	11689.2	14027.3	14391
1119	2.57_178.0267m/z		178.027	1	2.57093	0	0	2.9862	100 - 5.51	12476.3	4.14	8667.23	8467.04	8972.31	7349.62	8431.3	9934.59	9612.13	9705.94	4010.88	4046.43	4332.74	4321.86	5864.26	3979.06	6119.5	5488.02	8667.44	9623.37	7810.65	8680.1	11540.8	11503.1	8513.42	9788.91	5906.9	4922.75	5238.74	4859.59	5306.49	3699.96	4444.08	5001.94	9539.85	10399.8	10529.8	7147.05	10483.6	9327.88
1120	0.78_459.1348m/z		459.135	1	0.77725	0	0	16.5256	100 - 2.27	12783.4	5.18	9972.5	7446.75	5405.26	8887.66	9452.28	7456.39	8820.34	6487.83	8034.61	9335.61	10854.3	9994.94	9589.2	6671.33	7750.69	9439.88	6050.56	8461.04	6327.57	6721.88	10089.2	8215.92	7638.99	7921.08	10345.1	9194.08	10711.8	11351.5	9851.8	9253.12	11357.1	11186.1	7987.32	7176.09	6674.06	6039.75	10194.8	6457.46
1121	13.76_727.5185n	727.519	726.511	1	13.7601	0	0	17.5359	57.8 - 100	301158	1.81	16580.2	9345.66	31113.6	24571.5	17237	12515.3	18036.7	20906.2	37260.4	36108	43292.7	64419.4	114808	152488	164518	176465	85552.5	86061.4	118552	129285	191842	197114	183070	156276	177819	193235	203980	254815	232449	236231	202851	225001	165238	133001	146813	151623	211878	257549
1122	2.64_130.0629n	130.063	175.061	1	2.63665	0	0	1.55218	100 - 8.36 - 1.07	672631	1.82	484453	483803	444481	485670	511419	481864	437155	450356	659456	677598	641014	712455	689212	571704	654722	637394	407999	451627	416906	486935	440074	428364	424917	440032	658871	628878	610278	616599	549822	535764	577379	537451	440817	458548	456955	409054	416653	420526
1123	13.73_671.5276m/z		671.528	1	13.7273	0	0	3.90684	100 - 44.6 - 5.21 - 0.167	14602.2	3.11	18575.9	15929.3	8963.83	14939.9	13183.5	13044.2	13522.5	12544.2	5479.51	5483.59	6983.24	5693.34	3707.54	4183.11	5914.37	4498.35	15126	10352.5	10123.2	10886.8	10868.8	11195.4	11879.7	12609.4	6032.38	4007.57	4858.51	4531.12	4893.1	4346.86	5247.71	5269.87	9626.83	9500.86	10964.5	9467.08	11926.1	12083.9
1124	0.87_110.0974m/z		110.097	1	0.869633	0	0	57.4247	100 - 6.76	6989.53	8.01	615.005	1018.37	226.89	1096.54	519.633	707.808	792.749	482.434	799.194	1043.42	1400.71	848.21	68.7059	105.248	74.3024	375.511	762.271	1394.01	8843.9	1909.65	1126.08	715.363	805.054	931.434	825.221	1021.09	819.33	1293.95	572.762	647.028	607.942	689.7	4187.52	5172.09	4057.48	6180.35	476.769	707.158
1125	13.72_683.4650m/z		683.465	1	13.7163	0	0	63.4902	100 - 12.7	38080.6	9.96	550.573	278.68	1423.31	146.586	1525.33	531.079	2860.67	1868.82	8691.52	25419.6	7832.87	11172.9	26802	27375	31841	32481	22115.6	8795.62	13257.7	12084.1	6816.86	5780.64	7322.31	5966.32	9901.65	13331.9	10527.5	44791.1	40493.6	53093.4	44335.7	14399.7	8453.86	5059.58	11103.8	18024.2	17158.9	27606.7
1126	1.36_548.1473m/z		548.147	1	1.36102	0	0	Infinity	100 - 10.6 - 0.782	17345.8	6.55	0	0	0	0	0	0	0	0	0	0	0	0	0	0	0	0	10465.8	14274.5	6125.52	14080.4	0	0	0	0	16766	19038.6	16637.6	16941	0	0	0	0	12490.9	8851.12	10333.1	9056.29	0	0
1127	15.63_137.8918m/z		137.892	1	15.6305	0	0	10.5244	100 - 7.98	53773.8	4.78	6198.75	3830.88	4954.36	5453.86	3411.88	5059.53	6526.03	8427.24	9937.12	9064.75	13249.8	21709.1	17667.9	25886.7	25372.6	33600.8	20019.9	22903.6	24104.6	23292.3	26036.9	28042.6	25629.1	36050.6	31419.3	31209.7	28019.2	30492.3	27427.4	40929.2	30162.3	40202.1	30616.4	28322	23218.3	33104.8	36319.6	44418.4
1128	0.87_292.1396m/z		292.14	1	0.869633	0	0	53.8543	100 - 11.4 - 0.285	643641	5.95	117471	118338	19859.4	124121	120978	104511	112403	83765.6	100548	128523	113051	125273	7900.89	6012.04	19127.4	25930.8	97701.2	159242	676028	220655	94777.6	77689.6	77274.3	101315	60988.1	92706.5	70422.5	87701.5	86585.1	76045.1	77506	78349.2	371388	434767	307699	614768	73307.3	54744.7
1129	0.48_1017.5630n	1017.56	1054.53	1	0.482983	0	0	Infinity	100 - 36.2	13335.5	12.45	5412.71	5115.49	6397.12	7459.92	1673.07	4850.45	7042.64	7032.4	10709.4	10783.1	7174.59	5584.81	7258.75	11270.2	8520.34	6902.13	1073.16	0	0	1251.5	5675.38	2887.49	5028.1	5914.41	3802.07	406.453	2500.81	3357.73	3218.84	12122.4	6433.68	11332.1	0	0	0	0	9640.44	7033.26
1130	0.87_636.2019m/z		636.202	1	0.869633	0	0	Infinity	100 - 20.3	10822.4	33.61	141.231	0	0	0	701.871	481.797	0	529.674	0	643.691	0	0	0	0	0	0	0	484.06	14423.3	1489.19	0	0	0	0	0	0	0	0	0	0	0	0	7101.3	6502.08	4404.23	10125.5	0	0
1131	0.48_382.8415m/z		382.842	1	0.482983	0	0	6.02707	100 - 0.511	12869.9	3.89	8421.1	5714.08	7653.69	7225.2	6267.13	6444.28	7136.69	8308.05	9153.46	9922.82	11416.2	8443.53	8831.08	10114.9	10236.9	9562.52	3529.94	5637.89	4912.25	4595.72	7677.29	7333.97	7624.88	6513.2	7114.07	6488.08	6803.27	6676.23	8679.62	10313.9	8942.54	11767.3	2737.88	2191.9	2375.39	4238.85	9308.63	10091.5
1132	0.48_550.7641m/z		550.764	1	0.482983	0	0	10.003	100 - 1.15	11928.2	3.65	9658.98	6090	8535.83	8630.63	7176.44	6105.05	7864.9	7596.37	9399.58	9461.07	10420.7	10215.9	8339.54	9477.08	9666.43	9564.16	3369.66	3899.39	4043.06	4160.91	8052.75	6446.07	6662.5	6903.45	6282.93	6660.3	7235.82	5357.09	7735.24	10710	7813.54	11064.8	1720.45	1781.93	1384.91	2074.09	9018.37	8995.73
1133	2.63_325.0922m/z		325.092	1	2.6257	0	0	Infinity	100 - 6.7	7831.74	11.91	0	0	0	0	0	0	0	0	0	0	0	0	0	0	0	0	0	0	0	0	0	0	0	0	0	0	0	0	0	0	0	0	0	0	152.436	0	0	0
1134	1.35_544.1145m/z		544.114	1	1.35007	0	0	Infinity	100 - 42.6 - 0.998	21828.3	21.65	0	0	0	0	0	0	0	0	0	620.49	847.953	1319.15	0	0	0	0	775.23	6056.57	24837.3	6394.81	646.042	0	0	0	808.633	4985.66	2456.31	3379.23	412.898	0	1040.44	558.833	11652.1	12398.6	6885.24	23271.5	0	0
1135	0.88_130.0871m/z		130.087	1	0.880583	0	0	16.2375	100 - 6.61 - 0.252	1.05672e+06	4.91	223902	222628	102285	217763	217117	206749	219602	174337	192420	230579	221356	233274	71016.5	64267.6	82305.6	99018.6	420728	545895	1.02782e+06	630441	196838	168567	156832	186933	322968	361271	352313	355351	202791	162654	158694	160018	829547	898925	780131	1.0523e+06	165606	131047
1136	15.74_182.9882m/z		182.988	1	15.7447	0	0	5.38385	100 - 0.786	39771.3	1.19	3567.94	6774.5	10669.9	8536.28	12653.8	11969.2	17980.9	17509.6	20531	22010.2	20663.8	17971.8	18306	19873.7	19719.9	23471.5	14498.3	21961.4	24153.4	24769.5	24202.6	21439.2	18028.7	24993.9	23591.1	24029.2	23511.7	23383.6	17605.7	25706.5	24458.9	26079.9	21994.7	25552.5	26640.6	30422.7	28214.4	29925.2
1137	1.36_164.0713m/z		164.071	1	1.36102	0	0	8.89686	100 - 9.21 - 0.222	620002	1.1	113461	112740	94313.1	162663	120564	103067	129567	94020.5	226326	256199	207421	212175	136993	119903	147587	142398	381602	485323	652500	474724	122351	114494	93811.5	116229	509981	520109	516158	523145	175124	156502	141970	166368	495686	509180	453636	565670	100971	88701.1
1138	1.36_147.0447m/z		147.045	1	1.36102	0	0	9.64051	100 - 6.46	82779.8	2.63	7901.39	8955.96	11068.3	15944	11350.6	9700.2	12633.2	7405.57	23857.5	22745.9	22049.2	19467.8	18308.7	16216.9	20396.7	17769	61104	73768.5	82903.8	71601.3	12568.8	13502.5	9857.65	10954.1	79186.1	80969.2	82477.2	84221.7	18101.6	16285.5	14869.5	18823	74490	74518.4	68959.5	75200.9	8652.23	9234.52
1139	0.87_202.1080m/z		202.108	1	0.869633	0	0	29.9744	100 - 8.61 - 0.124	523834	5.83	116502	115399	26035.8	121720	116628	109475	120843	94995.7	106740	137531	120551	134626	14620.2	11397.1	24632.6	33192.4	106216	157292	516306	207061	103216	88944.6	83642.2	108173	64321.6	96978.4	77651.3	91306.2	97052.2	85993.1	85942.7	89470.5	327064	371380	274092	497073	87494.2	63419.4
1140	0.48_634.7256m/z		634.726	1	0.482983	0	0	13.7237	100	10805	7.22	8352.69	5017.3	3623.23	6729.88	2689.45	5765.68	6318.61	6662.54	3507.98	8790.85	9709.59	7812.2	6038.45	5717.63	4007.29	8205.02	1888.35	3165.18	2997.67	3056.62	6286.17	5480.2	3086.26	5861.08	5383.93	3794.96	5434.83	3121.68	6412.14	5031.36	6631.94	4446.43	1179.83	1340.06	1318.64	1651.86	6754.3	8097.86
1141	0.83_101.0244m/z		101.024	1	0.832017	0	0	18.0912	100 - 0.765	46630.2	7	6061.88	12481.7	4985.26	11437.4	10824	11545.2	12154.3	8073.06	13229	14906.7	12725.8	15384.5	4686.83	3898.54	3905.24	4998.03	13428.4	17334	42538.8	20303.1	10387.5	9328.93	9402.32	11424	10601.3	11153.5	9734.77	13660.2	7854.26	8628.35	9374.41	10147.4	30364	34167.1	24653.5	42784.4	8785.85	4979.48
1142	16.78_701.4385m/z		701.439	1	16.7809	0	0	4.25351	100 - 34.4	123829	3.38	39309.5	42530.9	64735.2	59721.3	49272.7	38278.7	38281.4	39067.3	46376.8	44974.4	43272.7	39692	113712	121266	119809	140530	52913.9	37314.6	34323	34206.3	40939.5	53000.6	43701.1	38971.7	44841.2	38864.6	37040.7	41239.9	33663.8	36851.5	34723.4	35303.8	29551.5	31971.9	27411	27514.7	35360.7	44485
1143	1.36_548.1478n	548.148	547.141	1	1.36102	0	0	Infinity	100	13484.4	19.32	0	0	0	0	0	0	0	0	0	0	0	0	0	0	0	0	9279.14	9032.68	4722.38	5204.14	0	161.439	0	0	11793.2	12813.8	11994.3	17336.3	0	0	0	0	9520.77	11290.3	6977.22	6472.14	0	0
1144	16.78_750.4140n	750.414	771.389	1	16.7809	0	0	6.27477	100 - 44.5 - 18.4	80476.4	4.48	11466	7863.63	12669.3	19302.6	23145.8	33960.2	40501.5	45943.9	45341.6	52475	57107.2	61462.6	56610.8	75831.6	63174.1	67491.7	38354.9	37753.5	44092.8	56549	48352.2	41561.7	44883	45815.9	47281.2	51366.5	57253.6	77048.7	76665.7	90042.1	73171.9	82025.9	58452.1	44694.8	38872.3	54392.4	46894.4	49944.3
1145	1.38_161.0451m/z		161.045	1	1.37673	0	0	5.81268	100 - 1	26946.1	1.81	5684.04	4835.77	4723.65	6534.53	7123	5723.81	5523.16	4185.39	13328.4	11773	9935.91	11056.6	11355.1	8367.62	10968.5	10487.2	15309.7	16517.2	20375.2	20280.1	5231.39	6102.64	4431.14	6382.42	28856.4	25857.4	26848.5	26222	10125.1	7233.08	8536.84	6382.09	18143	21320.9	17891.3	15994.6	4643.26	4525.45
1146	14.56_750.4133n	750.413	771.388	1	14.5615	0	0	26.4901	100 - 43 - 19.5	4.01453e+06	3.69	25959.7	178219	181906	220109	397819	325914	719457	973674	1.26645e+06	1.29261e+06	1.5221e+06	1.82883e+06	2.04789e+06	2.58037e+06	2.28388e+06	2.1895e+06	1.38686e+06	1.04262e+06	2.0454e+06	1.66649e+06	1.81433e+06	2.08197e+06	1.8715e+06	1.99152e+06	2.16404e+06	2.36614e+06	3.05195e+06	3.60569e+06	3.90664e+06	4.69627e+06	3.79605e+06	3.65916e+06	2.58619e+06	1.98064e+06	1.75916e+06	1.99791e+06	2.3591e+06	2.18036e+06
1147	0.84_585.2870m/z		585.287	1	0.842967	0	0	Infinity	100 - 23.1 - 1.57	408514	13.59	14780.4	21929.3	0	21787.8	21279.3	12877.9	18821.1	3261.17	10630.9	14298.2	11332.5	13176	0	0	0	0	11469.1	25067.3	535624	60452.1	10137.1	5491.69	8922.49	14140.2	1411.77	5917.47	1978.28	5092.28	3577.07	3759.75	4170.33	1335.48	166032	224533	129658	418762	3606.95	0
1148	0.83_99.0451m/z		99.0451	1	0.832017	0	0	3.83285	100 - 4.09 - 0.168	25953.7	3.46	7474.15	9155.99	9588.38	10610.5	7927.48	9044.24	9892.36	6792.37	18876.3	18857.3	15940.6	18432.3	17547.3	12383.9	11759	10486.9	12041.3	13824.3	12074.3	14930.2	9761.1	9308.69	9044.91	9648.89	13133.7	17252.7	13127.2	20371.7	11055.6	12080.1	14235.5	12769.1	19055.6	18082.8	14802.4	13963	7917.95	7085.98
1149	14.33_648.4715n	648.472	669.449	1	14.3329	0	0	56.4628	100 - 38.8 - 0.00887	1.8362e+07	3.54	95061.5	33986.2	68468.8	1.1033e+06	4.12667e+06	3.47112e+06	5.77873e+06	7.87916e+06	7.86726e+06	7.98517e+06	9.22387e+06	1.06948e+07	8.57522e+06	9.41754e+06	8.32631e+06	6.39383e+06	4.05913e+06	4.42805e+06	1.13756e+07	1.12481e+07	1.01582e+07	1.10949e+07	1.0173e+07	1.01294e+07	1.08646e+07	1.1942e+07	1.87292e+07	1.98972e+07	2.13163e+07	2.24834e+07	1.54893e+07	1.41589e+07	1.02128e+07	9.5056e+06	9.21708e+06	1.18682e+07	1.36542e+07	1.14308e+07
1150	17.27_207.9300m/z		207.93	1	17.2661	0	0	1.63475	100 - 0.572	191811	1.72	217201	179122	180451	189368	164229	163810	175913	187074	181517	188247	204507	192973	152920	159675	146652	152372	115461	143076	156251	135617	145159	138321	124847	135031	138812	143024	138907	143104	143648	166223	144894	178328	133172	123796	119849	144898	148655	152023
1151	4.22_121.0294m/z		121.029	1	4.22367	0	1.11022e-16	Infinity	100 - 5.77	4537.15	8.14	222.595	0	0	0	0	180.939	0	0	0	0	0	0	0	0	0	0	0	360.832	163.137	0	0	0	0	0	0	0	0	0	0	0	0	0	904.932	498.648	0	0	0	0
1152	0.73_150.0417m/z		150.042	1	0.73345	0	1.11022e-16	Infinity	100 - 2.22	8262.49	5.95	0	0	0	0	1052.88	592.263	0	0	2597	2555.21	973.334	2901.7	329.862	0	403.293	1145.92	3246.51	3874.92	7331.31	5721.07	0	0	0	0	3107.3	4461.06	4247.69	4119.22	2047.81	776.595	921.923	403.466	7042.38	6796.34	6659.34	7605.95	0	0
1153	17.18_161.9253m/z		161.925	1	17.1846	0	1.11022e-16	1.59378	100 - 3.69	75367.3	1.25	72035.6	73143.2	72764.3	83526.3	70139.2	66955.3	68494.4	74902.6	77418.6	70661.2	77082.4	73468.8	58409.7	66663.3	59894	60459.6	46959.4	55376.1	60554.9	52223.9	55623.1	52354.3	50852.6	50794.9	53880.1	53393.2	53257.9	54742.5	52599	63862.3	53611.8	66258.6	49233.7	47918.1	49154.3	55101	58450	57613.9
1154	2.03_169.1338m/z		169.134	1	2.0262	0	1.11022e-16	Infinity	100	1640.23	31.86	0	0	0	0	0	0	0	0	0	0	0	0	1927.91	1076.22	1342.35	2214.43	0	0	0	0	0	0	0	0	0	0	0	0	0	0	0	0	0	0	0	0	0	0
1155	2.38_323.1341m/z		323.134	1	2.37523	0	1.11022e-16	2.30106	100 - 8.96 - 0.167	49355.1	2.14	23343.1	24494.2	21507.8	22905.3	24529.2	24238.2	23907.7	20953.8	31226.3	30431.9	26798.3	32894.5	34862.9	29035.4	35450.3	36034.2	24001	27677.4	24339.8	30084.3	22923.7	25269.5	25317.3	23924.4	39172.4	33402.4	37206.3	33239.1	32494	28350.8	28547.9	28287.6	30028.2	32588.7	35950	26513.9	21201.1	19870.1
1156	14.44_327.2899m/z		327.29	1	14.4362	0	1.11022e-16	3.32776	100 - 19.5 - 0.174	180117	5.86	81164.5	94995.9	57290.3	87963.3	95224.9	85507.8	78574.3	72638.1	158926	197711	188775	175057	121651	93780.3	109256	126914	66269.2	60803.7	57567.6	62423.1	83405.8	59940	74783.3	75870.4	89418	78955	95189.9	93036.3	88874.3	128909	117625	141664	55084.6	53069.9	63453.6	48478.9	78486.2	63665.9
1157	1.75_279.1079m/z		279.108	1	1.74767	0	1.11022e-16	Infinity	100 - 4.62	17918.1	5.28	0	0	0	0	0	0	312.246	0	0	0	0	0	0	0	0	0	0	510.946	384.29	591.098	0	0	0	0	0	0	0	0	0	0	0	0	2423.05	2190.64	2334.66	1465.63	0	0
1158	12.04_745.4991m/z		745.499	1	12.0369	0	1.11022e-16	24.7223	100 - 32.6	361710	5.68	816.171	1527.2	8723.46	47456.9	50874.8	196597	225681	347473	391100	384862	321088	349790	326435	340876	304668	303367	220809	160087	163856	140829	238929	299279	249115	290463	235973	221574	207839	253530	346594	396532	324412	343046	169753	141899	139794	169351	294276	324765
1159	4.44_335.0333m/z		335.033	1	4.44128	0	1.11022e-16	Infinity	100 - 3.59	4220.04	19.52	0	0	0	0	0	0	0	0	0	0	0	0	0	0	0	0	266.021	0	0	299.356	0	0	0	0	0	0	0	0	0	0	0	0	4047.1	2807.38	4420.2	4427.19	0	0
1160	0.67_119.0350m/z		119.035	1	0.673933	0	1.11022e-16	Infinity	100	2959.08	7.88	674.213	1104.94	848.654	509.463	724.477	293.769	430.286	432.519	0	0	0	0	0	0	0	0	1032.56	1805.98	3120.26	2324.83	217.768	0	0	1063.9	60.8579	0	0	0	0	0	0	0	2020.71	2365.49	2479.31	3120.03	1316.83	759.685
1161	12.14_216.8533m/z		216.853	1	12.1355	0	1.11022e-16	1.83003	100 - 18.3 - 2.4	150080	2.44	154682	149264	127215	148570	124415	132535	139614	148117	134473	140695	136279	133059	78279.8	82360.6	83914.7	83484.2	100984	118109	120828	101455	98941	90830.8	92010.8	102470	103688	103753	99584.8	106807	106610	113792	115715	135661	115773	107829	100606	120202	116623	118067
1162	14.57_673.3403m/z		673.34	1	14.5724	0	1.11022e-16	7.30146	100 - 32.2 - 2.18	26069.2	10.67	29149.8	41342.4	8489.85	25294.7	27963.1	15703.9	13002.7	12828.1	14543.4	15635.3	17842.5	14146.4	3321.89	3326.1	3358.52	6866.56	4313.72	5946.52	6632.37	4921.61	20019.2	14908.4	17060	21122.4	3393.65	3927.82	4436.38	3271.93	10552.7	9767.18	14164.7	13089.3	5199.98	4851.26	3153.82	6851.22	16726.8	10470
1163	4.59_406.0906m/z		406.091	1	4.58842	0	1.11022e-16	Infinity	100 - 34	2932.43	50.5	0	0	0	0	0	0	0	0	0	0	0	0	0	0	0	0	0	0	0	0	0	0	0	0	0	0	0	0	0	0	0	0	120.79	75.4113	0	0	0	0
1164	4.77_395.1465m/z		395.146	1	4.7684	0	1.11022e-16	Infinity	100 - 11.8	2963.12	24.58	0	0	0	0	0	0	0	0	0	0	0	0	0	0	0	0	453.61	733.812	0	579.86	0	0	0	0	405.378	767.427	562.325	1081.03	0	0	0	0	1923.04	4171	3230.54	2527.9	0	0
1165	17.18_658.6374m/z		658.637	1	17.1846	0	1.11022e-16	1.82869	100 - 1.5	52423.6	4.8	52750.8	48773.9	54220.7	53949.2	43435	49216.5	47599.1	52713.8	49078	45159.3	55807.4	49092.5	41664.1	47012.5	38716.6	45099.4	32059.3	35263.1	39403.2	35900.2	36098.9	32784.9	31619	35468.6	30757	33414.8	32395.9	29293.7	32989.8	41790.5	33216.8	43200	31385.4	27510.5	29886.1	40120.6	38977.9	40984.2
1166	12.71_729.3474m/z		729.347	1	12.7131	0	1.11022e-16	Infinity	100 - 28.5	6937.61	29.12	0	0	34.0229	0	0	0	0	0	0	0	0	0	0	129.887	215.025	36.966	0	0	0	0	0	0	0	0	0	0	0	0	0	0	0	0	0	0	0	0	0	0
1167	0.56_111.0087m/z		111.009	1	0.564417	0	1.11022e-16	3.15699	100 - 5.39 - 0.495	468319	5.17	130152	105539	244663	149507	120233	143686	150012	179443	156956	156463	159917	132730	298628	334351	329925	280918	288911	283697	161611	237892	172765	219891	163313	131253	362240	325945	324593	336314	180579	162447	153720	165832	265971	270738	303957	212322	163155	171166
1168	6.83_262.1439m/z		262.144	1	6.82968	0	1.11022e-16	Infinity	100	3694.97	13.76	0	0	287.017	0	0	0	0	0	0	0	0	0	3162.75	4222.43	4024.79	3369.91	0	0	0	0	0	0	0	0	0	0	0	0	0	0	0	0	0	0	0	0	0	0
1169	1.96_128.0170m/z		128.017	1	1.9605	0	1.11022e-16	Infinity	100	964.102	35.16	0	0	0	0	0	0	0	0	0	0	0	0	0	0	0	0	554.919	726.761	0	430.029	0	0	0	0	206.185	255.321	0	0	0	0	0	0	233.968	432.093	863.736	776.618	0	0
1170	1.36_72.0095m/z		72.0095	1	1.36102	0	1.11022e-16	Infinity	100 - 1.09	3053.97	12.47	0	0	0	0	0	0	0	0	268.192	523.037	0	0	0	0	114.848	0	2747.67	2693.72	1941.44	2573.67	0	0	0	0	2917.53	2743.19	2911.8	3643.35	563.185	0	0	49.0882	2751.37	3044.45	2641.55	1816.43	0	0
1171	2.56_345.1090m/z		345.109	1	2.55998	0	1.11022e-16	Infinity	100 - 2.93	4380.41	18.91	0	0	0	0	0	0	0	0	0	0	0	0	0	0	0	0	0	0	0	0	0	0	0	0	206.828	0	0	32.9208	0	0	0	0	1936.5	1330.84	1477.01	500.098	0	0
1172	10.40_474.3567m/z		474.357	1	10.4013	0	1.11022e-16	5.27259	100 - 0.526	12534.7	7.88	4909.95	6620.9	4462.3	6144.76	3697.2	4276.13	3832.2	6847.97	3373.41	4410.97	6808.21	2149.25	1870.34	2883.03	6017.73	2586.02	12477.8	9920.37	7787.5	9582.8	5591.41	4043.37	4340.73	5932.32	7816.54	7097.91	8269.71	8521.61	3713.6	3258.23	2975.33	3988.62	12442.9	8798.65	14470.3	11203.5	5503.3	5346.52
1173	11.19_152.9954m/z		152.995	1	11.1918	0	1.11022e-16	4.30841	100 - 0.484	12258.6	3.46	4728.09	8496.95	4440.55	9509.99	9387.03	7679.28	6364.14	6779.39	9472.91	9838.53	8562.96	10092.3	11271.7	6934.85	10855	11904	10389	9679.13	9576.85	10557	11691	12691	12432.2	12220.3	9953.87	12228.3	11374.7	9123.52	10475.6	9303.63	10857.8	9456.07	9912.18	9551.54	10369.4	11113	9105.9	8444.23
1174	11.03_651.3590m/z		651.359	1	11.0337	0	1.11022e-16	Infinity	100 - 11.8	25053.9	14.39	16265.7	21271.8	515.741	18506.1	26465.4	18085.8	16481.9	9678.12	21643.7	21655.6	28275.2	28641.1	3195.25	3299.12	4113.86	7831.28	692.302	1020.9	8678.42	1283.25	13375.4	13188.6	16845.3	17249.9	1093.93	1241.93	1801.17	1124.59	19601.7	20837.5	26794.5	18638.1	495.857	0	320.083	1847.7	12584.1	10508.2
1175	11.03_526.0584m/z		526.058	1	11.0337	0	1.11022e-16	Infinity	100	3432.45	46.9	0	0	0	0	0	0	0	0	0	0	0	0	0	0	0	0	0	0	0	0	0	0	0	0	0	0	0	0	0	0	0	0	0	0	0	0	0	0
1176	13.06_269.2117m/z		269.212	1	13.0621	0	1.11022e-16	3.08017	100 - 3.56	8767.59	3.81	6075.99	6479.98	4447.81	4980.45	5314.71	5338.83	5907.37	4435.68	8011.59	9065	7817.72	10079.9	3773.21	3317.49	3662.95	4314.55	3172.65	3170.41	4830.27	3557.85	5215.7	4841.92	4911.41	5194.51	3337.31	3882.73	3117.31	2592.73	6702.96	7118.53	6976.18	7851.36	3181.64	3721.94	2636.06	3972.4	5976.75	3804.72
1177	3.10_412.1937n	412.194	457.192	1	3.09995	0	1.11022e-16	3.18507	100 - 10.7 - 0.299	67162.8	5.42	24806.7	22779.8	28965.9	29198.3	22417.5	17099.2	24737.3	20093.1	46018.7	47414.9	38321.8	52762.6	56419	52832.3	56856	50526.6	18277.4	26778.7	22153	25895.7	38294.6	39302.2	34716.4	30756.8	47174.7	54353.1	49268.8	51897.1	50126.1	44224.7	45692.5	46145.6	23859.5	28555.5	20949.2	19472.7	32482.7	35402.9
1178	10.10_1083.6593m/z		1083.66	1	10.0961	0	1.11022e-16	15.9496	100 - 64.2 - 14	72997.9	5.53	19127.2	28808	3353.15	25112.1	27515.8	19203.5	22855.6	20019.4	83506.7	69009.6	59156.5	78837.5	4810.82	719.085	3989.67	8787.57	7728.52	14923.4	18695	7479.29	22938.9	16483.7	17945.9	24150.2	24000.5	27645.6	17863.4	25570.3	69452.6	60753.6	66685.4	65829.6	10362.7	12662.8	12069	17261.8	22812.1	18310.3
1179	11.43_516.3447n	516.345	515.337	1	11.4265	0	1.11022e-16	3.06761	100 - 30.2 - 1.61	140146	4.89	162016	156988	162189	79389.5	132537	137131	125518	140680	69129.9	66668.4	59142.9	72962.3	54316.6	47562.5	53085.7	46296.7	157487	91201.9	87134.5	94582.1	67144.2	81062.2	74461.3	82144.9	66535.8	70769.6	59957.5	56886.7	58081.9	41246.4	65072.9	47836.2	84092.6	90031.9	96584.5	71495.9	64002.8	75675.7
1180	9.91_450.2257m/z		450.226	1	9.90518	0	1.11022e-16	6.95438	100 - 11.3	23867.9	4.39	13087.6	16042.3	7487.25	15900.3	14160.2	15756.5	18351.9	13862.5	15041.8	14677.3	12909.6	13420.9	3937.13	1158.09	5061.21	3571.82	8838.34	11257.7	14441.6	11746.4	12198.6	11171.9	12393.4	15011.1	11740.7	11315.6	11307.7	10048.6	17326.5	12538	11107.5	13891.7	15027.2	16397.2	13676.2	16194.9	11702	15110.1
1181	10.03_471.3478m/z		471.348	1	10.0304	0	1.11022e-16	1.5956	100 - 34.2 - 6.04	2.46884e+06	1.96	2.07219e+06	1.90981e+06	2.30618e+06	1.87295e+06	1.91043e+06	1.94549e+06	2.15156e+06	2.26634e+06	1.85796e+06	1.97051e+06	1.81317e+06	1.8554e+06	1.67233e+06	1.69477e+06	1.84041e+06	1.60769e+06	2.85302e+06	2.29431e+06	2.24264e+06	2.29712e+06	1.80222e+06	1.84342e+06	1.66666e+06	1.91765e+06	2.16753e+06	2.0582e+06	2.16296e+06	1.9762e+06	1.41865e+06	1.53911e+06	1.60867e+06	1.62266e+06	2.11717e+06	2.21706e+06	2.52574e+06	2.29564e+06	2.11404e+06	2.21562e+06
1182	10.23_648.3664m/z		648.366	1	10.2323	0	1.11022e-16	7.52696	100 - 59.8	25380.6	3.86	13922.8	14742.5	14022.5	15072.4	15348	14556	17509.4	16497.7	8000.35	10578	2830.76	4001.91	7771.11	3861.82	10254.5	9885.81	11354.6	8925.32	5781.68	10883	11863.1	13236.2	13935.1	12699.7	4183.24	3376.87	4112.15	2972.74	7116.46	3452.41	5300.95	2459.55	10131.7	10473.8	9999.97	6871.63	12220.9	14388.1
1183	3.39_336.1082m/z		336.108	1	3.38945	0	1.11022e-16	Infinity	100 - 19.2	3216.8	16.99	0	0	0	0	0	0	200.176	0	0	0	0	0	0	0	0	0	1827.38	3349.88	1198.24	3005.39	0	0	65.0511	162.91	1447.72	1122.52	869.295	2284.34	0	0	0	0	1911.46	3822.04	4126.93	3006.78	0	0
1184	11.67_269.2120m/z		269.212	1	11.6722	0	1.11022e-16	17.7328	100 - 7.9	11481.3	4.89	1170.43	1090.88	4241.1	1373.61	1324.33	1004.31	1196.62	1871.61	1594.31	1558.67	1915.22	809.648	12192.3	11368.4	10828.7	11535.8	1244.16	623.521	511.878	728.353	1963.56	3259.54	2378.02	1155.33	2024.59	874.732	1745.39	1888.1	1622.57	1459.71	1809.43	1209.85	633.917	509.061	1086.89	837.714	2132.96	2046.74
1185	13.52_715.4176m/z		715.418	1	13.5206	0	1.11022e-16	5.13333	100 - 40.5	982351	1.96	176461	184006	588915	264632	259757	248147	243165	281506	234455	247119	220256	204141	972972	901119	1.01373e+06	1.04159e+06	361672	295829	253683	298616	285346	451937	355194	284542	293868	263484	278892	300289	225110	206355	208754	188403	220542	232967	242499	204278	261314	300811
1186	9.46_517.3163n	517.316	562.315	1	9.46378	0	1.11022e-16	7.05295	100 - 29.8 - 0.264 - 0.0223	418774	2.03	266724	315087	86842.9	322568	305372	318209	352049	280271	388220	346016	311596	332516	59904.6	47981.2	55175.8	74441.2	138610	264643	312670	222669	286736	193446	230147	279220	225648	275297	234701	255965	322628	293834	278644	300198	282460	280107	246268	303018	269776	269905
1187	3.33_743.2388m/z		743.239	1	3.33468	0	1.11022e-16	Infinity	100 - 22.2	18814.8	22.4	7997.3	4306.18	4332.42	1764.4	8409.83	6683.31	4855.11	6021.99	0	0	0	0	0	0	0	0	8613.94	3283.47	3409.43	4844.65	501.405	1990.24	3983.27	2325.16	0	0	0	0	897.123	0	582.698	0	4314.99	4222.29	6372.13	4175.89	4057.51	8130.15
1188	10.82_649.4311m/z		649.431	1	10.8161	0	1.11022e-16	Infinity	100 - 30.5 - 1.56	32343.7	8.95	0	0	0	0	0	0	0	0	0	0	0	0	13.8772	156.912	26.4403	481.928	454.651	1.80862	0	0	0	0	0	0	0	0	0	0	0	0	63.4688	0	2297.33	2340.55	2415.39	631.04	0	0
1189	0.52_379.0830m/z		379.083	1	0.51585	0	1.11022e-16	2.73689	100 - 13.4 - 2.75 - 0.0402	400456	5.47	382634	261045	342628	274600	257810	297812	331976	388236	229208	253265	266033	241400	149750	211075	173279	172012	182084	218299	226744	219924	257989	243988	230636	230240	132822	158303	150541	143606	213459	296872	248467	290362	210491	216560	220705	254417	335985	394400
1190	7.87_253.9920m/z		253.992	1	7.8658	0	1.11022e-16	Infinity	100	2501.2	27.74	0	0	0	0	0	0	0	0	0	0	0	0	0	0	0	0	0	0	0	0	0	0	0	0	0	0	0	0	0	0	0	0	0	0	0	0	0	0
1191	6.49_583.1451m/z		583.145	1	6.49162	0	2.22045e-16	Infinity	100 - 22.4	5651.86	86.06	0	0	0	0	0	0	0	0	0	0	0	0	0	0	0	0	0	0	0	0	0	0	0	0	0	0	0	0	0	0	0	0	0	0	0	0	0	0
1192	0.49_131.0821m/z		131.082	1	0.493933	0	2.22045e-16	68.6341	100 - 0.948	7045.52	4.94	164.453	342.911	432.622	278.672	175.129	445.999	544.465	194.144	139.681	0	160.728	110.205	196.435	374.247	372.663	167.138	2657.15	2817.98	2175.33	3263.4	244.442	330.768	314.819	658.211	3458.01	3224.49	3374.07	2985.07	143.631	413.035	410.008	63.1056	4140.98	3488.3	3615.31	4475.12	338.839	226.472
1193	9.85_520.3123m/z		520.312	1	9.85043	0	2.22045e-16	32.5834	100 - 20.2	48040	10.8	2353.11	2481.11	20013	3718.23	3565.2	3255.08	2700.62	3671.33	5347.06	4217.06	3790.16	3872.38	45969	44214.8	56362.6	45613.8	5106.05	2393.26	2018.12	3192.55	5024.27	11736.8	6210.44	3211.78	7717.75	5265.66	6291.7	4503.12	4085.49	3506.7	4644.42	3051.13	2258.7	2558.57	2251.39	1961.36	5552.22	6682.42
1194	0.52_377.0855m/z		377.085	1	0.51585	0	2.22045e-16	2.72915	100 - 15.6	1.07334e+06	5.18	1.03253e+06	705647	919341	740554	682955	786838	877460	1.03433e+06	602474	684192	713394	652241	410804	571501	472511	475734	487471	579290	607434	586433	683418	660490	612102	621559	355633	432641	399036	385837	566112	784703	656742	766566	563783	566382	594960	685450	891546	1.06099e+06
1195	16.99_480.7571m/z		480.757	1	16.9937	0	2.22045e-16	Infinity	100 - 1.11	4916.42	3.28	0	0	0	1139.09	0	0	0	0	503.842	1265.5	0	624.645	1291.78	1714.14	2221.27	1777.3	799.218	1617.11	2527.97	1806.33	1590.42	1847.43	2195.92	1906.56	1848.21	1894.05	3725.39	3991.88	567.462	3496.05	3466.99	2145.04	3793.44	1254.96	2287.01	7063.76	1267.68	3473.46
1196	6.47_341.9330m/z		341.933	1	6.46972	0	2.22045e-16	Infinity	100 - 2.62	6478.35	8.74	0	0	0	0	0	0	0	0	0	0	0	0	0	0	0	0	158.054	322.707	0	205.505	0	0	0	0	0	164.902	68.4738	0	0	0	0	0	5558.71	4568.02	5119.78	4754.16	0	0
1197	6.64_175.0392m/z		175.039	1	6.63875	0	2.22045e-16	Infinity	100 - 7.38	1980.17	32.85	0	0	0	0	0	28.4327	0	41.6407	0	0	0	42.6815	27.3154	0	0	0	40.2401	6.27943	23.6438	0	0	0	0	64.0899	0	0	0	0	5.89564	0	0	0	211.87	102.211	479.071	264.287	0	0
1198	4.17_563.1761m/z		563.176	1	4.16892	0	2.22045e-16	Infinity	100 - 6.66	5949.33	16.12	1270.91	388.314	4295.18	0	2185.02	1633.82	0	661.459	0	0	0	0	0	0	298.488	0	6856.59	3880.45	620.708	6944.11	613.799	855.525	637.474	786.093	0	0	0	0	0	0	0	0	5667.91	5986.4	6432.42	1797.89	0	0
1199	16.78_748.5222n	748.522	747.515	1	16.7809	0	2.22045e-16	15.9255	100 - 38	123019	7.74	5185.55	5182.32	11472.2	9058.52	13490.5	17220.8	62186	103452	104581	84237.2	92835.3	90320.1	73590	79440.9	65711.8	62276.2	36700.2	69826.1	90101.4	96011.4	96634.9	89837.3	85819.1	68324.3	88300.4	69743.1	75341.4	75765.2	74585.9	123603	111311	127732	97061.9	64877.2	48240.7	66211.1	62607.6	96430.2
1200	3.25_255.0882m/z		255.088	1	3.24708	0	2.22045e-16	Infinity	100 - 1.83	3164.08	12.53	0	0	0	0	0	703.218	493.938	101.149	0	1566.03	0	0	0	0	0	0	0	0	0	520.755	0	0	0	0	0	0	0	0	0	0	0	0	707.995	593.024	606.342	523.306	0	0
1201	2.41_348.0048m/z		348.005	1	2.41285	0	2.22045e-16	Infinity	100	9589.27	5.26	0	0	0	307.691	0	0	0	0	0	0	0	0	0	0	0	1288.63	2586.36	3107.91	4385.01	5504.01	228.562	0	0	288.049	1663.26	3881.03	4814.85	4054.13	0	0	0	0	4741.39	6633.68	5266.13	5191.42	0	231.792
1202	12.18_653.3741m/z		653.374	1	12.1793	0	2.22045e-16	2451.91	100 - 28 - 4.08	84366.5	4.55	26454	32320	3957.99	49016	32539.8	35640.7	33197	24565.4	56740.3	66214.2	82626.1	89080.6	18960.3	23491.9	21314	28735	2227.44	5079.86	19353.4	2420.95	46875.7	38574.4	41166.9	41470.9	7111.92	8737.24	13536.5	7613.9	65414.1	77463	75550.8	74916.4	2702.11	1025.97	476.977	7002.93	42946.9	28950.1
1203	10.02_965.6814m/z		965.681	1	10.0195	0	2.22045e-16	6.87382	100 - 50 - 3.91	35623.4	7.95	25093.3	18658.3	25556.1	11415.3	18379.5	15211.1	17121	24109.6	10633.7	12192.2	9793.68	11381.6	7946.1	4540.29	8364.66	5412.91	42556.4	21636.1	16203.2	24005.7	13024.3	13574.1	12335.2	16704.9	24435.5	19778.8	17651.2	17357.9	4998.45	7133.8	9489.79	6807.31	19703.1	16552	23631.4	10470.9	13800.5	19565.9
1204	5.35_275.0377m/z		275.038	1	5.35217	0	2.22045e-16	Infinity	100 - 7.65	12759.6	18.4	0	0	0	0	0	0	0	960.587	0	0	0	0	0	0	0	0	1506.6	1029.1	0	1275.6	246.148	0	0	0	0	0	0	0	0	0	0	0	2179.51	2830.07	3697.28	1041.37	0	0
1205	3.27_446.1422n	446.142	491.141	1	3.26898	0	2.22045e-16	1136.68	100 - 20.5 - 2.1	214331	6.29	13192.2	11934.5	18148.3	12191.1	11623	12155.7	12506.7	13482.5	692.029	0	0	62.2094	589.263	0	1916.75	897.389	42384.1	103172	62813.3	104054	9454.3	12328.8	10598.3	11805.5	56115.4	54469.5	55128	44505.6	2071.83	210.902	902.986	152.46	218300	146871	122880	161820	8804.47	12607.9
1206	11.43_435.2509m/z		435.251	1	11.4265	0	2.22045e-16	5.24139	100 - 14.4 - 0.265	173652	2.21	100296	152247	53369.7	135403	159691	125670	111799	113597	172320	169239	174740	178309	112766	90405.9	115077	147991	112554	100697	112403	106278	147651	171395	162041	164824	109017	119126	119613	93684	156364	130916	136558	146440	107508	119505	109267	121490	116918	80322.8
1207	14.28_591.3658m/z		591.366	1	14.2782	0	2.22045e-16	7.44416	100 - 17.9 - 0.919	690182	5.66	29370.2	54091.3	176406	110991	108675	89887.1	79485.9	102439	118556	118500	131193	161068	606127	625911	746927	781761	294800	245533	197266	216988	251411	385123	284974	247399	277932	230147	246752	282789	224010	272614	279910	261491	243239	219448	195209	152728	210457	280310
1208	10.40_485.3264m/z		485.326	1	10.4013	0	2.22045e-16	5.89509	100 - 4.87	7858.74	4.48	3227.81	2969	2157.66	2790.91	2947.52	2874.97	2652.81	2795.48	2521.96	2505.2	2353.15	2069.97	915.833	1719.2	3117.58	1295.19	9972.27	4813.91	3847.59	5116.61	2910.49	1754.47	2877.23	2753.35	5400.78	3665.07	4996.12	4313.8	2798.67	1355.2	2225.72	898.489	6673.16	7788.76	9336.18	5490.75	2949.73	3068.02
1209	1.31_236.0922m/z		236.092	1	1.30627	0	2.22045e-16	23.0529	100 - 8.59	183675	5.78	41370.4	41183.8	8505.94	57972.6	46666.4	38676.1	49794.7	32288.8	94182.2	107993	86686.2	92609.2	13235.3	10417.7	17842.2	21079.8	33889.8	55535.7	250902	70391.3	44891.1	33053.1	30153.9	45885	41215.3	57477	45556.9	58769.3	57935.7	55986.5	52666.5	60434.2	93246.5	116424	79720.8	174697	33356.5	23616.8
1210	4.63_243.1230m/z		243.123	1	4.63222	0	2.22045e-16	Infinity	100 - 4.72	7080.29	5.38	645.17	1631.31	1085.67	2173.37	1585.16	1166.1	1411.76	1246.35	4110.37	5402.39	4567.56	5814.05	5710.46	6383.03	7207.96	9019.7	0	0	0	0	2163.61	3338.01	3883.38	1887.22	0	511.445	0	1440.08	4251.37	5092.68	5143.88	4417.1	0	0	0	0	1126.61	1112.14
1211	7.77_195.0659m/z		195.066	1	7.77343	0	2.22045e-16	1160.48	100 - 5.92 - 0.0788	9657.85	22.39	540.32	621.514	30.7844	0	55.248	416.21	596.013	434.143	0	0	43.3093	0	46.7186	0	23.7963	0	447.638	121.486	45.2049	172.276	184.604	181.358	142.028	270.852	60.8264	0	30.9485	0.169226	63.4698	40.172	27.8336	0	5636.45	6673.47	9529.24	4036.92	141.666	156.237
1212	4.63_347.1708m/z		347.171	1	4.63222	0	2.22045e-16	Infinity	100 - 3.26	6370.8	21	0	0	0	0	0	0	0	0	866.197	0	0	0	0	0	0	0	344.619	0	0	0	0	0	0	0	447.232	0	0	0	0	0	0	0	3111.16	3731.14	2176.14	3863.45	0	0
1213	16.78_810.4557n	810.456	847.439	1	16.7809	0	3.33067e-16	6.15135	100 - 50.4 - 14.1 - 5.57	52878.7	2.65	5366.29	7554.13	12118.1	9346.58	26341.3	20535.5	42338.1	57718.1	49020.3	45664.2	47000.7	56127	39323.9	42368.6	39556.9	35136.9	26946.7	40835.2	47437.7	53571.9	53146.2	36458.6	48843.6	38550.6	41892.3	35295.3	39511.2	39995.5	42137	50155.3	41691.5	49903.2	40864.6	35696.1	29405.2	46448.3	47877.7	52740.8
1214	5.51_171.1021m/z		171.102	1	5.51025	0	3.33067e-16	Infinity	100 - 1.5	12095.5	4.75	248.648	874.447	5807.01	940.773	812.906	318.895	315.881	787.095	807.302	675.208	601.995	428.813	11459.2	12721.1	12412.1	11789.6	0	0	0	0	1126.9	3005.23	1855.24	903.388	311.703	0	412.154	0	590.728	0	386.583	261.855	0	0	0	0	744.192	1582.03
1215	16.81_786.5247m/z		786.525	1	16.8137	0	3.33067e-16	219.317	100 - 31.5 - 1.76	39897.2	4.65	0	0	327.581	400.082	374.803	1110.08	5062.11	7441.2	10366.1	12135.5	15469.9	9332.21	10599.9	11142.9	11750.8	8967.69	6527.18	2493.6	3495.39	6408.54	12844.4	22427.7	18805.7	24460.9	23288.5	17014.1	19473.5	18099.3	23345.1	31427.1	27888.5	32577.3	16728.4	12841.6	11328.3	14173.4	30547.9	38110.5
1216	0.67_200.0560m/z		200.056	1	0.673933	0	3.33067e-16	34.8085	100 - 7.12 - 0.113	43691.9	9.89	15122.1	25617.2	1934.78	18238.8	25221.5	22627.6	26250.2	14595.8	44112.9	40496.1	38658.2	48263.5	3505.28	3163.72	3963.79	6145.1	1295.41	3308.47	23239.1	3986.87	23980.6	14175.8	22540.5	37937.5	2268.95	3624.04	3197.99	3930.46	31482.2	41312	45583.1	44548	4117.23	5849.74	3472.8	9792.23	23073.9	19312.1
1217	16.84_231.9312m/z		231.931	1	16.8356	0	3.33067e-16	1.92605	100 - 6.83 - 0.417	54921.5	1.1	69059.6	54539.4	44783.4	51303.6	42352.4	43690.3	48494.4	47109.4	48906.7	47038.9	51087.5	44281.1	33305	38678.4	32747.8	34582.3	24225.6	29642.6	34060.7	29100	31169	28379	27432	32345.7	31688.1	31363.4	32138.5	32015.8	31230.4	45262.3	35137.1	42492.1	29366.5	28423.1	28501.2	33269.3	38645.2	36783
1218	0.56_191.0194m/z		191.019	1	0.564417	0	3.33067e-16	3.08998	100 - 7.22 - 1.55	916565	5.32	349394	257299	549672	320035	270294	305411	323075	384816	332729	332710	338405	278350	600125	669107	649463	561199	565147	546935	319833	462492	344202	437351	318220	259746	702609	632669	625881	649670	356195	329223	299370	330962	520924	517013	591815	423583	327391	343156
1219	9.87_405.1676m/z		405.168	1	9.87233	0	3.33067e-16	25.4126	100 - 9.06	30665.8	2.92	19514	25967	1481.35	21942.2	26701.2	20919.8	19911.8	21472.8	31197.3	29328.1	31123	31015	834.795	1110.43	805.742	3204.49	15618.2	10066.2	23158.5	13538.1	22476.2	23363.2	23853.5	30824.3	14692.1	23387.3	20789.9	13694.3	28722.5	24797.7	24285.2	27847.9	10162.1	10001.3	10887.3	12803.4	21749.3	14185.4
1220	7.47_165.0551m/z		165.055	1	7.47298	0	3.33067e-16	Infinity	100 - 3.7	3048.58	7.73	0	0	0	0	0	0	0	0	0	0	0	0	0	0	0	0	0	0	0	0	0	0	0	0	0	0	0	0	0	0	0	0	428.911	0	478.367	0	0	0
1221	15.21_130.9287m/z		130.929	1	15.211	0	3.33067e-16	1.7216	100 - 0.453	70317.2	1.98	74224.6	66815.4	67748.1	69276.4	58505.8	60604.2	66828.2	64686.9	61189.5	72357	77046.9	70675.5	58330.3	59959.7	59802.1	51483.4	42492.4	55652.7	59926.6	51865.7	47682.6	49409.5	48232.9	49721	52437	51716.4	47502.2	48831.6	51913.9	54243.3	51519.2	59887.4	46549.8	43763.8	47476.4	51416.2	53404.5	54341.9
1222	3.41_571.1662m/z		571.166	1	3.40517	0	3.33067e-16	Infinity	100 - 10.4	5256.49	22.49	1055.13	1896.46	856.548	0	1259.23	2021.4	743.281	2447.19	0	0	0	0	0	0	0	0	972.865	2359.17	307.466	2571.32	886.318	3435.31	2346.09	398.251	0	0	0	0	0	0	0	0	3290.39	1373.82	2321.57	1588.58	0	0
1223	5.11_184.0401m/z		184.04	1	5.10647	0	3.33067e-16	Infinity	100 - 2.26	5290.25	23.89	0	0	0	0	0	0	0	0	0	0	0	0	0	0	0	0	0	0	0	0	0	0	0	0	0	0	0	0	0	0	0	0	0	0	0	0	0	0
1224	9.46_277.2167m/z		277.217	1	9.46378	0	3.33067e-16	Infinity	100 - 4.16	5129.1	6.29	1317.59	4141.33	0	3405.38	4799.13	4009.47	4482.98	3376.78	3981.52	5027.38	2433.86	2886.34	0	0	0	0	1851.64	2273.99	4183.84	3491.8	2713.89	1265	2377.73	3933.86	1173.2	3509.29	3103.02	3423.47	3717.11	3526.05	2561.37	3384.57	2954.73	3164.94	2546.3	3678.41	3651.55	2895.55
1225	6.20_341.0595m/z		341.059	1	6.19735	0	3.33067e-16	Infinity	100 - 4.74	9041.84	20.65	0	110.867	0	0	0	58.0412	0	0	0	0	0	0	0	0	0	0	185.669	0	0	32.1553	0	30.5954	0	0	0	0	0	0	0	0	0	0	65.196	94.8442	57.3474	0	0	70.0435
1226	16.85_1288.7502m/z		1288.75	1	16.8466	0	3.33067e-16	Infinity	100 - 79.6	8942.46	15.25	0	0	0	0	0	0	0	0	0	0	0	0	0	623.647	0	1552.81	0	0	1646.81	2080.75	1432.45	1120.21	1866.83	2928.92	6899.37	4432.61	7713.12	5153	5716.12	9777.17	4688.28	9972.05	4045.98	6974.3	2724.2	5249.89	4546.31	7079.44
1227	10.86_509.2882m/z		509.288	1	10.8646	0	3.33067e-16	11.5797	100 - 6.69	35770.5	8.82	29185.3	36564.9	6114.88	22066.4	34843	30195.4	26490	18157.4	33897.5	37040.2	30613.3	41531.2	11240.8	12570	12891.2	20757	12103.7	14114.5	20681.6	16240.3	27373	20733.2	24578.4	24908.6	12860.9	15686.3	11547.2	12734.6	32770	29135.4	35515.3	30366.3	32599	24159.4	22428.9	30569	17638.8	15419.7
1228	10.29_485.3265m/z		485.327	1	10.2871	0	3.33067e-16	3.42656	100 - 4.78	11010	1.79	7234.69	6983.15	7109.44	7261.53	6943.49	7543.89	6776.83	7403.03	4128.53	4280.52	4934.72	4142.76	4381.13	3372.53	4798.42	4046.15	14128.9	8538.29	9126.81	9784.89	4837.36	7897.76	5686.26	5420.01	6434.14	8191.45	6842.28	5945.79	4297.53	3820.6	4930.13	2766.63	9333.15	11351.9	12575.1	10779.8	6492.35	6824.24
1229	0.49_114.0195m/z		114.019	1	0.493933	0	3.33067e-16	3.92735	100 - 0.905	5249.04	2.56	1837.42	706.173	2312.87	1355.47	1867.82	1375.62	1692.6	1718.42	1515.97	2002.19	1661.97	1897.1	1934.81	1726.01	2811.1	2360.91	2327.25	2664.53	1606.29	2642.4	1817.5	1030.09	1693.83	1398.85	2935.38	3119.01	3067.01	3023.88	2146.6	2903.38	2046.71	2416.91	2581.17	2796.56	2952.33	2767.68	2024.11	1886.27
1230	0.88_355.1352m/z		355.135	1	0.880583	0	3.33067e-16	Infinity	100 - 0.828	22178.5	17.42	536.265	1232.18	0	351.861	1267.48	940.171	0	652.455	469.71	0	0	536.6	0	0	0	0	2734.03	4902.57	21335.5	9299.19	1073.69	0	0	312.782	1086.92	1345.34	1585.95	557.436	750.907	331.267	0	0	17778.7	17995.9	14194.3	23371.5	0	0
1231	2.96_210.0766m/z		210.077	1	2.96377	0	3.33067e-16	Infinity	100 - 4.64 - 0.0937	10519.9	10.87	0	457.715	0	887.844	595.249	1125.55	1323.19	0	0	0	0	0	0	0	0	0	1284.65	691.949	8685.07	1666.35	436.535	0	0	1003.85	0	0	178.42	0	164.911	0	0	0	5426.82	3278.57	2111.23	7448.79	0	0
1232	0.81_205.0347m/z		205.035	1	0.8101	0	3.33067e-16	Infinity	100	2689.35	42.75	0	0	0	0	0	0	0	0	0	0	0	0	0	0	0	0	0	0	0	267.364	0	0	0	0	0	0	0	0	0	0	0	0	603.38	1195.17	431.81	100.372	0	0
1233	3.22_371.1339m/z		371.134	1	3.2204	0	4.44089e-16	Infinity	100 - 6.87	5743.38	12.02	0	0	0	0	263.343	0	0	0	0	0	0	0	0	0	0	0	365.603	0	0	0	0	0	254.677	0	0	0	0	0	0	0	0	0	432.08	590.219	0	0	0	0
1234	3.90_205.0501m/z		205.05	1	3.89655	0	4.44089e-16	Infinity	100 - 9.38	5924.23	21.67	666.083	242.893	0	0	0	516.204	0	406.936	0	0	0	0	0	0	0	0	168.609	162.885	269.384	765.911	312.444	166.656	0	0	0	0	0	0	0	0	0	0	360.65	412.675	291.004	32.349	0	0
1235	11.72_234.8194m/z		234.819	1	11.7208	0	4.44089e-16	48.5005	100 - 10.6 - 0.684	34031.5	7.21	38124.7	33603.7	11742.9	24078.1	31765	32910.6	37630.2	33820.2	28434	33561.2	30161	29657.2	33.5966	985.507	637.929	1149.66	22808.4	27205.8	16879.4	11286	12381.1	4024.76	8710.35	13540	19028.9	20760.5	13424.5	17927.6	17407.7	28014.2	24591	38299.4	26024.3	22491.8	16328.6	18773.3	16295.4	17183.9
1236	6.06_261.0579m/z		261.058	1	6.06117	0	4.44089e-16	Infinity	100	1456.01	22.52	0	0	0	0	0	0	0	0	0	0	0	0	0	0	0	0	0	0	0	0	0	0	0	0	0	0	0	0	0	0	0	0	296.015	2062.45	949.492	0	0	0
1237	15.37_535.3399m/z		535.34	1	15.369	0	4.44089e-16	266.339	100 - 10.8	118150	6	0	0	368.167	1406.26	2162.02	5566.49	5573.12	4767.68	8547.64	17318.1	27671.6	47732.4	128903	96478.3	121055	126164	41663.6	41450.6	49796	51788.8	59837.7	74751.1	76949.5	81125.2	102304	116790	115315	130963	115057	85402.5	97371.7	74157.8	43689.2	47401.9	47023.2	34927.8	47937.3	40476
1238	10.57_886.5192m/z		886.519	1	10.5704	0	4.44089e-16	5.95297	100 - 41.5 - 4.71	73448.5	5.08	10057.6	28236.2	6942.01	35708	44173.1	34389.2	31690.9	32712.1	51495.9	49456.5	46390.9	51938.1	15873.3	8052.72	8951.83	18763.8	55458.8	49175.7	48393.7	45189.3	67023.8	61217.4	61902.8	69648.6	73258.7	77063.9	73867.9	52865.6	58560.1	46361.2	57007.9	50371.6	42046	43930.9	46044.9	38260.3	50843.5	36063.4
1239	0.55_186.0405m/z		186.04	1	0.553467	0	4.44089e-16	660.492	100 - 5.85	9741.79	6.84	54.4446	1297	321.541	2470.08	1631.78	2370.81	1200.87	2018.32	603.252	521.616	777.46	443.972	0	10.0958	48.9002	0.00119886	1537.45	2840.95	4495.92	3394.39	3080.31	1904.21	1567.88	1838.04	605.512	71.6124	509.656	1511.33	647.3	386.155	48.3493	1109.69	6307.99	5533.86	5456.49	6949.7	2582.57	1876.07
1240	16.81_739.4503m/z		739.45	1	16.8137	0	4.44089e-16	5.72401	100 - 56.4 - 24.2 - 6.55 - 8.9	25574.7	5.87	1452.17	4175.87	6372.49	5871.3	7668.91	12247.6	14632.2	15328.6	15233	17819.5	18798.3	19179	20108.4	22364.7	17562.5	20987.9	13940.3	13377.5	16035	16727	16924.4	16404.5	15680.3	18501.1	17081.8	15440.1	19116.6	21238.4	23255.7	27149.5	27333.2	24560.3	19530.4	14694.8	13302.1	18426.9	18586.9	20019.1
1241	3.15_157.0502m/z		157.05	1	3.1547	0	4.44089e-16	1.9383	100 - 7.15	69871.3	3.03	39810.8	39735	49612	39663.9	38735.6	40246	31650.4	35829.4	64235.4	65526.3	61111.2	62640.2	77256	61237.9	70355.8	68741.9	36822.7	40068.1	31190.7	42653.8	37221.5	43725	35796.7	36581.9	73947.1	69435.8	64685.2	71417.2	54435.8	45811.1	49884.6	49352.9	36508.7	35982.9	41883.6	32238.4	32169.2	37071.2
1242	9.87_455.3171m/z		455.317	1	9.87233	0	4.44089e-16	Infinity	100 - 29.2	4178.03	12.72	1353.4	807.107	680.53	263.744	289.835	292.886	262.368	2274.89	0	0	0	0	0	0	0	0	5389.16	757.385	198.526	1613.11	876.369	1335.37	855.067	85.3978	58.9568	0	72.6972	0	0	0	0	0	3920.88	3938.64	4496.41	2408.95	0	71.2121
1243	5.10_220.0973m/z		220.097	1	5.09552	0	4.44089e-16	Infinity	100	2419.78	19.14	0	0	0	0	0	0	0	0	0	0	0	0	0	0	0	0	367	469.117	0	977.222	0	0	0	0	0	0	0	0	0	0	0	0	2702.31	2297.26	2141.58	1680.85	0	0
1244	3.00_335.9800m/z		335.98	1	2.99662	0	4.44089e-16	Infinity	100 - 3.89	5800.88	4.01	2632.71	4151.44	4099.92	1050.31	3455.66	3179.46	3367.22	2168.27	0	374.905	0	0	486.982	0	0	0	2395.51	3024.56	2447.64	3834.39	3839.04	2175.41	2715.26	3483.6	1327.07	0	1158.21	486.529	0	0	0	0	3975.71	2039.84	2995.96	1697.68	1537.62	3581.07
1245	14.38_703.4527m/z		703.453	1	14.3767	0	4.44089e-16	5.87963	100 - 26.8 - 4.53	391600	3.68	26556	53778.5	106993	103725	72335.6	72509.2	66015.7	55551.2	88831.8	103217	104179	100199	305544	379217	432601	449038	178879	148072	97389.1	98843.6	118436	145466	143896	117198	157153	141738	152496	155258	113221	111713	118358	100682	74000.1	78335.2	84839.4	62141.9	97335.1	111612
1246	0.67_306.0766m/z		306.077	1	0.673933	0	5.55112e-16	4.68704	100 - 11.5 - 4.19	112953	5.29	55695.2	45078.9	50213.1	47080.5	46695.6	54125.9	49887.1	55283.1	37377.9	30403.6	32819.9	31087.8	26668.6	24590.5	26158.4	18978.4	94159.8	98804.9	61799.9	117000	53782.2	42468.9	41551.2	52629.3	75897	68167	65277.1	74286.3	39254.1	36349.5	37587.5	34627.1	75074	83446.1	91901	59946.5	50698.7	62389
1247	0.67_87.0089m/z		87.0089	1	0.673933	0	5.55112e-16	2.66275	100 - 1.16 - 0.213	32285.1	4.19	10207.7	8616.85	17271	12570.2	10596.7	11861.8	11695.9	14344.6	16275.3	15169.4	15746.1	14339.8	23060.2	24928.6	25844.9	22929	21612.1	23599.7	14304.5	20605.8	16505.7	16444.1	15023.2	11096.3	30082	26508.9	25269.2	26085.2	16563.1	15537	15096.5	16242	20285.6	21186.5	21963	18337.2	12720.9	13305.1
1248	3.12_377.1921m/z		377.192	1	3.12185	0	5.55112e-16	Infinity	100	3534.64	7.5	0	0	0	0	0	0	0	0	0	0	236.002	0	83.7903	0	224.658	0	0	1201.49	864.837	1913.79	0	0	0	0	185.953	647.644	819.431	662.297	0	0	216.98	0	1428.06	3202.89	2055.71	1057.51	0	0
1249	10.11_456.1998m/z		456.2	1	10.1071	0	5.55112e-16	3.23329	100 - 4.84	23972.8	5.05	15048	18335.9	10260.8	16157.7	16131.7	16011.6	18619.3	16828.2	23730.2	24812.3	21668.8	25679.8	7123.86	5793.08	6635.75	10104.8	12513.7	16654.4	15131.6	14537.4	16648.3	13548.2	14466.4	15230.2	13227.1	16527	15423.2	16927.8	20211.7	22043.7	19070.2	21817.1	15602.2	16072.1	13196.1	14956.7	17031.6	14236.5
1250	2.70_403.0699m/z		403.07	1	2.70235	0	5.55112e-16	Infinity	100	3493.12	28.38	0	0	0	0	0	0	0	0	0	0	0	0	0	0	0	0	0	0	0	0	0	0	0	0	0	0	0	0	0	0	0	0	396.916	372.502	1429.93	0	0	0
1251	10.42_721.2727m/z		721.273	1	10.4232	0	5.55112e-16	Infinity	100 - 30.9 - 2	41827.6	6.27	30308.3	30485.7	683.816	36728.7	30659.1	26077.4	27565.4	21225.2	35343	40132.1	43107.8	48727.5	516.59	0	794.215	1561.89	789.702	2215.19	17176.2	1189.74	24457.2	17309.4	23410.4	29283.6	6569.39	6886.09	8099.41	5182.95	31810.1	33530.3	36932.4	33803.4	2456.55	0	0	827.803	30118.4	15246.2
1252	16.79_828.5362n	828.536	849.511	1	16.7918	0	5.55112e-16	25.7006	100 - 44.4 - 10.9 - 1.39	662007	3.94	35268.5	40942.3	457242	89259.4	59193.8	53772.2	48382.8	76005.2	59910	56448.6	49021.2	55812.3	627216	689908	669220	661686	60213	51296.5	47436.6	37144.8	85813.5	239146	138065	60231.5	50923.8	49071.8	51009.4	56273.7	55424.9	45622.6	53279.4	46827.7	28184.6	30168.9	22399.3	28886.4	64435.8	108549
1253	10.61_557.3205m/z		557.321	1	10.6142	0	6.66134e-16	1.82328	100 - 11.8	27586.6	2.42	12873.6	15424.5	17758.4	14464.5	13457.3	16907.7	15662.3	17244.7	16631.6	18018.7	21220.6	18292	17721.5	18745.8	15682.1	16387.7	19292	22638	17345.6	17737.2	19677.3	17092.5	17359.3	13926.8	20118.5	18316.5	19046.8	15509.1	20217.2	21551	19198.2	22971.6	21262.9	22925	22151.6	19000.7	22837.5	23001.1
1254	4.67_159.0444m/z		159.044	1	4.66507	0	6.66134e-16	Infinity	100	2136.54	8.11	0	0	0	0	0	0	0	0	0	0	0	0	0	0	0	0	0	0	0	0	0	0	0	0	0	0	0	0	0	0	0	0	169.407	0	0	0	0	0
1255	7.49_300.0330m/z		300.033	1	7.49488	0	6.66134e-16	Infinity	100 - 8.33	2713.2	22.35	0	0	0	0	0	0	0	0	0	0	0	0	0	0	0	0	0	0	0	0	0	0	0	0	0	0	0	0	0	0	0	0	0	0	579.99	359.536	0	0
1256	16.79_682.4776n	682.478	703.452	1	16.7918	0	6.66134e-16	4.39461	100 - 30 - 21.9	162172	6.24	25037.5	35180.5	61671.8	55539.4	40741.2	39002.6	36260.5	35707.2	49493.3	49715.6	44459	43782.8	138982	164310	166392	179004	62190.3	43328	37308.9	33337.5	40467.9	53736.9	45091	43448.9	56081.4	48322.9	52336.9	46153.1	39470.9	35243.8	32135	41463.9	36313.7	44351.3	38500.2	28608.4	35860.7	36081.5
1257	13.90_861.5450m/z		861.545	1	13.8963	0	7.77156e-16	68.4948	100 - 33.9 - 5.56 - 0.122	1.26594e+06	3.84	232.39	598.635	39504.2	33594.1	250605	531510	415176	633914	730166	747598	674132	578717	701075	753383	726955	764226	310647	129399	229638	381289	574220	721121	686790	662085	617338	599956	635616	797726	810828	967798	773333	660877	401074	364365	382793	619400	1.00407e+06	1.06666e+06
1258	5.65_228.0294m/z		228.029	1	5.64643	0	7.77156e-16	Infinity	100 - 3.31	1450.77	39.4	0	0	0	0	0	0	0	0	0	0	0	0	0	0	0	0	0	0	0	0	0	0	0	0	0	0	0	0	0	0	0	0	0	0	0	0	0	0
1259	4.67_493.0433m/z		493.043	1	4.66507	0	7.77156e-16	Infinity	100	5498.54	16.31	0	0	0	0	0	0	0	0	0	0	0	0	0	0	0	0	0	0	0	0	0	0	0	0	0	0	0	0	0	0	0	0	611.782	0	0	0	0	0
1260	4.42_121.0292m/z		121.029	1	4.41938	0	7.77156e-16	Infinity	100 - 6.68	2143.18	37.78	0	0	0	0	0	0	0	0	0	0	0	0	0	0	0	0	250.389	430.782	124.601	539.658	0	0	0	0	0	0	446.171	244.271	0	0	0	0	2130.19	1278.19	0	1403.01	0	0
1261	0.55_431.1657n	431.166	468.129	1	0.553467	0	7.77156e-16	10.5651	100 - 14.3 - 2.62	39397.9	7.69	42509.8	37110.7	7355.9	37268	34454.1	44502.3	40264.2	38371.1	31067.3	27386.4	26041.8	22146.4	4410.33	3777.53	3309.7	3418.73	14944.5	16159.1	27381.3	20655.6	41319.4	31154.8	31515.5	41352.6	10391.8	11931.7	10530.9	13933.3	31710.4	26120	27717.6	24114.4	18405.6	24861.6	23122.1	21504.5	37875.6	30568.8
1262	6.09_157.0866m/z		157.087	1	6.09402	0	7.77156e-16	4064.46	100 - 4.12	21007	9.63	1258.59	923.526	9287.24	1598.64	1290.41	620.405	955.287	1325.18	1515.59	1850.89	2148.94	964.674	19662.9	21877.4	23435.7	19051.8	341.303	359.218	97.7082	375.151	2825.09	4799.51	3516.24	1442.44	1648.16	648.623	1105.41	1685.51	1456.68	1123.54	1885.41	1001.51	0	23.704	164.7	0	1677.13	2239.82
1263	14.57_607.3832m/z		607.383	1	14.5724	0	7.77156e-16	3.69339	100 - 17.3 - 6.4 - 0.335	43638.8	6.78	50384.7	54764.6	22012.3	47393.8	38531.1	35632.4	30741.9	28982.3	33540.7	35993.9	26250.2	28263.7	20201.9	23892.1	25278.1	27815.8	17141.2	20137.2	28328.8	17754.3	31841	27202.4	32324.2	33129.1	15032.3	12446.1	10944.6	8838.62	21472.3	20242.8	24749.9	26864.1	18742.3	16358.1	12965.3	18028.3	29926.7	31447.9
1264	5.52_157.0867m/z		157.087	1	5.5212	0	8.88178e-16	Infinity	100	2532.22	10.19	231.389	124.435	1523.1	113.608	99.5995	0	20.8035	281.943	202.657	362.635	166.33	31.7042	2694.56	2327.04	2298.48	2808.8	117.994	80.9465	44.2647	15.4924	237.766	1021.8	356.391	131.562	27.2293	124.866	208.014	29.7655	78.3512	135.7	329.843	31.1509	0	0	18.9785	0	264.068	157.521
1265	11.31_514.3655n	514.365	513.358	1	11.3122	0	8.88178e-16	2.60692	100 - 33.2 - 2.89	172874	2.19	117256	130894	119753	93165.9	117349	112200	116110	117755	87841.4	90874	78773.1	80025.4	69684.9	63106.5	79116.1	63621.2	254467	121290	121437	166675	85127.8	98308.8	89223.1	112766	139810	130851	119426	118885	74898.1	63304.7	83392.5	65174.5	142595	147918	179643	129265	89557.6	126209
1266	3.63_581.1871m/z		581.187	1	3.62895	0	8.88178e-16	Infinity	100 - 18.8	8001.82	36.07	4463.5	3428.1	4064.36	982.356	3597.29	4598.8	832.139	4953.61	0	0	0	0	0	0	0	0	3147.17	1592.81	1632.13	2995.04	1645.3	380.254	1555.05	1189.08	0	0	0	0	0	0	482.113	0	2714.75	4050.79	5163.15	2043.77	1408.31	1453.78
1267	13.13_631.3611m/z		631.361	1	13.1278	0	8.88178e-16	6.23655	100 - 32.8 - 4.17	82453.9	4.54	6249.02	8345.71	21366.1	16923.5	13781.8	17164.2	14667.1	9780.24	16176.3	19043	21417.3	26168.2	77743.8	80658.4	86441.5	84971.8	40524.2	29145.8	27880.9	27461	29053.8	40867.5	28128.5	23428.3	23087.4	27066	26627.4	26265.9	23504.6	26178.2	28666.3	28877	23782.5	16213.8	17097.9	15444.5	22620.3	25832.2
1268	3.05_371.1340m/z		371.134	1	3.05137	0	8.88178e-16	Infinity	100	5462.8	8.61	0	0	0	0	0	240.798	0	0	0	0	0	0	0	0	0	0	243.578	0	0	325.586	104.879	235.678	60.0144	0	0	0	0	0	0	0	0	0	937.023	1109.78	557.995	988.184	0	0
1269	14.58_269.1306m/z		269.131	1	14.5834	0	9.99201e-16	1.72951	100 - 8.44	120882	2.01	65145.9	64918.9	69454.1	80055.9	67649.3	71647.6	82406.2	83096.4	82412.6	91125.6	96878.9	93581.1	78600.9	85998.2	79728.3	83616.5	62130	79410.3	87683.8	77123.5	84574.3	79919.5	74568.3	81076.4	82024.1	90447.9	93527.9	97298.2	94970.6	115823	95513.2	109859	81791.2	85378.4	81916.9	97717.7	101960	95470.6
1270	12.28_633.3401m/z		633.34	1	12.2826	0	9.99201e-16	23.7087	100 - 29.8	212179	5.82	10305.4	15832.8	68683.9	28725.9	26494.5	22262.7	17724.1	23635	21340	18868.3	14577.3	13692.9	195503	211459	224537	217217	41372.5	24459.4	19306	22591.9	25098.8	46738.3	39957.4	26244.2	21837.8	18944.4	17982.7	20453.5	17065.3	11964.6	17192.2	10000.2	14862.3	13755.9	14817.2	10182.1	22432.5	27281.7
1271	2.74_452.0043m/z		452.004	1	2.73998	0	9.99201e-16	3.95293	100 - 20 - 0.22	15591.4	2.45	9148.54	12236.3	12097	8962.68	10594.7	14105.4	13198.8	11711.9	6407.39	6634.92	9195.44	5987.13	9085.87	5429.57	6950.97	5838.61	13034	13184.4	10712.3	13852.3	12130.5	10936.5	7879.08	8893.63	9566.21	10426.3	9478.77	9868.1	8452.74	5048.39	7492.27	5697.29	14300.6	14699.5	13844.7	14232.2	9492.47	7939.7
1272	4.98_292.1183m/z		292.118	1	4.98125	0	1.11022e-15	Infinity	100 - 6.35	4878.55	24.62	0	0	0	0	0	0	0	0	0	0	0	0	0	0	0	0	428.367	544.316	0	392.748	0	0	0	0	0	0	0	0	0	0	0	0	2986.84	1760.77	2916.16	620.244	0	0
1273	12.71_591.3181m/z		591.318	1	12.7131	0	1.11022e-15	625.227	100 - 20.5 - 0.479	9198.14	9.08	38.878	159.011	383.291	134.866	0	204.214	0	121.021	0	0	0	58.8467	3889.14	3856.44	3067.81	2965.11	1858.45	2102.6	1967.36	1693.64	193.732	1138.42	985.53	633.596	2031.25	1522.32	833.326	1627.19	553.874	564.618	823.759	540.35	6438.59	6467.16	3723.31	5470.72	935.218	1290.08
1274	0.55_128.0350m/z		128.035	1	0.553467	0	1.11022e-15	2.19815	100 - 5.1	39296.4	4.18	26209	30072.8	23209.2	28181.9	31123	30768.5	34775.1	28992.9	41996.9	41350.7	35785.6	38052.1	20379.1	20910.3	19036.4	20724.8	18406	22213.8	33291.2	26248.1	30138.1	25311	29092.8	36677.1	17947.4	20694.6	18255.5	23109.5	33526	40400.7	39861.5	42307.5	24757	25378.8	23164.7	26932.2	29861.6	28246.7
1275	11.62_685.4430m/z		685.443	1	11.6174	0	1.11022e-15	15.7401	100 - 38.5	29077.2	2.07	409.241	279.298	2219.3	4481.49	7141.08	5285.76	5700.48	3542.74	2930.93	2333.39	4384.67	2408.25	6094.41	17424.6	23103.1	29625.6	29192.5	29835.8	28882.1	28398.4	18784.1	21527.7	24435.9	22798.6	21505.5	22695	22750.5	28564.7	26796.7	20361	16851.6	13132.2	11712.6	11731.8	13179.8	20188.1	10368.7	16852.3
1276	14.98_299.7767m/z		299.777	1	14.9762	0	1.11022e-15	Infinity	100 - 9.05	3980.78	102.37	9607.43	4338.32	737.663	1239.71	233.797	0	0	0	0	0	0	280.785	0	0	0	0	0	0	0	0	0	0	0	0	0	0	0	0	0	0	0	0	0	0	0	0	0	0
1277	8.89_311.2222m/z		311.222	1	8.89098	0	1.22125e-15	19.3979	100 - 4.17	24194	7.4	5659.29	6673.3	7482.01	8037.94	6810.68	7346.16	5312.13	7668.49	8723.65	9946.86	9025.15	7803.45	14656.4	12847.6	15644.2	18302.1	6026.1	6907.49	4316.03	7819.14	8702	13228.3	11788.2	8271.69	2982.57	3050.34	4757.43	4396.88	7360.88	6291.36	7425.36	7047.18	39352.3	21941.6	16149.8	19332.1	7420.51	6588.14
1278	10.12_633.4537m/z		633.454	1	10.118	0	1.22125e-15	667.621	100 - 7.36	59002.3	4.57	42731.6	41620.1	52221.3	36427.5	43034.6	36970.7	39555.2	41385.5	2057.3	122.874	124.085	356.018	1421.3	0	2071.32	0.500748	46383	40875.4	39431.8	44690.8	21966.4	28978.6	24810.5	24453.5	29618.4	28690.7	31138.2	23514.3	4103.73	238.105	2082.4	668.937	52633	49053.9	53453.2	47100.6	28021.7	29190.1
1279	9.47_450.2257m/z		450.226	1	9.47473	0	1.33227e-15	33.0565	100 - 8.64	14122.4	6.05	9566.94	12349.9	1776.36	10935.4	12858.9	11348.8	13360.6	12036.5	11590.5	9539.59	9895.64	10207.9	0	0	0	1708.89	9424.4	9773.84	11590.1	10569.8	9694.42	6330.05	7334.81	9630.64	7845.31	10086.5	8653.21	6308.57	11812.7	9626.44	8556.28	11241.3	10868.3	12602.3	12199.7	12485.4	8412.95	11102.3
1280	2.40_186.0560m/z		186.056	1	2.4019	0	1.33227e-15	Infinity	100 - 20.3	2859.17	24.36	0	0	0	0	0	0	0	0	0	0	0	0	0	0	0	0	0	0	0	0	0	0	0	0	0	0	0	0	0	0	0	0	123.97	0	345.15	0	0	0
1281	4.83_435.1862m/z		435.186	1	4.83412	0	1.33227e-15	Infinity	100 - 6.98	7125.28	10.18	0	0	0	0	668.946	0	0	0	0	0	0	0	0	0	0	0	1063.18	2065.54	431.889	1037.62	414.733	0	0	640.312	0	0	762.55	0	0	0	0	0	3519.03	2407.38	2924.93	2164.69	0	0
1282	0.53_635.2144m/z		635.214	1	0.531567	0	1.33227e-15	3.49322	100 - 19.8 - 3.16	64032.2	2.66	35168.2	32680.2	14137.3	35242.7	40985	41186.8	39136.5	31856.7	62182.6	65344.2	62998.3	65603.8	22834.1	21073.2	25714.3	31385.4	12253.6	14342.9	29809.4	16915.8	36231.3	28841.2	35137.9	36966.1	19978.8	18328.3	18700.1	23690.1	64151.4	57736.4	54687.9	57121.6	16413.2	20460.1	15602	29224.8	35870.7	33355.2
1283	13.89_863.4892m/z		863.489	1	13.8854	0	1.44329e-15	132.809	100 - 43.7 - 73.1	2.13227e+06	2.28	11495.5	37157.9	1.70898e+06	136469	113875	100559	66083.1	180923	105294	118772	82475.3	78033.7	2.17619e+06	2.06455e+06	2.1315e+06	2.15685e+06	177151	66989.7	52587.7	71138.9	223617	1.01966e+06	516501	179400	99246.4	78725.6	64696.2	104587	110179	83648	114078	69558.9	30297.4	34766.7	26516.8	16527.4	154094	330808
1284	4.89_391.1026m/z		391.103	1	4.88887	0	1.44329e-15	Infinity	100 - 15.3	20924	18.48	0	0	0	0	0	0	0	0	0	0	0	0	0	0	0	0	314.641	0	0	0	0	0	293.132	0	0	0	0	0	0	0	0	0	0	0	0	0	0	0
1285	0.50_189.0877m/z		189.088	1	0.504883	0	1.44329e-15	3.50156	100 - 6.57 - 0.103	8244.09	2.75	4395.45	3711.96	4745.79	3578.73	3688.32	5131.54	5742.98	4086.72	4846.5	6432.6	5033.82	5928.96	2851.29	3744.01	3996.72	3256.38	4268.62	4885.07	3262.96	4603.66	4144.33	4378.71	4397.81	4255.18	4132.24	4453.68	3784.53	6114.67	5278.11	5333.51	4381.03	3754.9	4155.52	4988.95	4245.7	5281.19	4126.63	3729.86
1286	14.83_631.3958m/z		631.396	1	14.8291	0	1.44329e-15	834.938	100 - 7.59	12631.6	8.31	0	0	60.5154	0	0	0	0	416.912	2470.24	0	0	1424.72	3788.63	5117.11	7268.83	5365.95	2311.33	7689.04	7350.62	6715.28	14508	7569.43	4158.62	5747.96	6283.21	1408.55	1760.72	2045.29	6081.88	12405.4	9868.45	15474.1	6250.46	9734.85	10884.5	12288.2	6332.5	16129.8
1287	10.43_536.2463n	536.246	535.239	1	10.4342	0	1.44329e-15	Infinity	100 - 11.3	28031.9	6.25	20257.6	17241.2	394.438	17559.2	15547.1	14617.1	14914.1	13373.8	22503.9	26253.4	29863.1	33507.2	593.193	0	893.608	543.043	316.305	2745.83	11636.7	976.759	19254.1	10645.1	15531.1	19217.6	3714.11	5272.41	5709.09	3014.45	24971.5	20793.7	28089.7	24271.7	193.912	0	0	1258.94	16731.4	11727.8
1288	0.53_61.9885m/z		61.9885	1	0.531567	0	1.44329e-15	2.29125	100	15682	2.53	6972.33	8210.16	7267.54	10858.3	7727.8	9205.68	10963.3	11059.2	9981.71	11964.6	12980.6	12129.9	9128.63	9072.34	10247.3	11779	9042.78	9756.91	10385.5	11301.6	11406	9993.31	9818.12	10926.7	10291.2	10679.4	11631.3	10042.9	11471.3	12629.5	13467.1	13170.9	10437.9	11107	8426.35	11622.6	12685.5	13502.8
1289	4.40_159.0440m/z		159.044	1	4.40367	0	1.44329e-15	Infinity	100	866.492	46.86	177.835	0	0	0	113.428	0	0	0	0	0	0	0	0	0	0	0	0	0	0	0	0	0	0	0	0	0	0	0	0	0	0	0	0	0	0	0	0	0
1290	4.11_229.0499m/z		229.05	1	4.11417	0	1.55431e-15	Infinity	100 - 11.2	10054.4	9.35	503.697	1153.3	68.0972	0	785.997	815.709	112.852	788.693	0	0	0	0	0	0	0	0	1410.08	581.863	214.679	1976.65	0	1249.22	713.423	78.795	0	0	0	0	0	0	0	0	2483.24	2696.98	2013.82	1562.23	1.8056	331.675
1291	9.60_602.3296n	602.33	647.328	1	9.59997	0	1.55431e-15	64.8005	100 - 26.2 - 2.58 - 0.445	137238	2.87	103746	127413	2353.25	99942.7	117442	106872	103270	78250.6	127279	131749	134336	155587	3348.58	863.077	1410.4	7348.7	3368.36	8485.94	64282.2	9918.76	81481.4	44284.5	77631	100623	5684.35	11140.6	12137.5	10953.9	114448	110727	118706	113797	8429.18	9024.46	6692.45	20831.2	73305.5	49156.9
1292	10.10_279.2324m/z		279.232	1	10.0961	0	1.66533e-15	3.92372	100 - 12.6	25736.2	1.62	17859.4	19634.8	11280.1	21736.9	18891.2	18871.3	23094.1	19415.7	28199.3	24140.2	21038.3	25645.8	7256.76	4930.6	5081.57	8967.62	19777.6	20123.9	20765.1	17963.4	21322.6	16638.4	15914.9	22797.8	26831.2	25129.9	29075.9	21907.8	24579.9	23426.3	26403.2	24296.9	19940.8	17867.3	19749.1	18531.1	21231.1	14511.7
1293	6.65_180.0427m/z		180.043	1	6.6497	0	1.66533e-15	Infinity	100	975.72	11.04	23.037	0	0	0	0	0	0	0	0	0	0	0	0	32.302	0	0	0	113.462	1.92685	0	0	0	0	25.0895	0	0	0	0	0	0	0	0	823.959	870.515	1002.88	781.165	0	0
1294	0.53_75.0090m/z		75.009	1	0.531567	0	1.66533e-15	6.52405	100	4092.78	5.7	1180.21	1014.81	1243.17	1085.37	1070.69	1631.88	1167.93	1534.06	337.75	578.712	1063.4	978.891	256.902	995.348	996.884	758.734	1222.6	1101.53	1710.71	1079.61	1561.01	1504.02	1368.27	1029.78	461.325	689.464	683.902	674.658	1197.11	1044.7	1110.16	1146.55	1878.83	1904.02	2475	2211.03	1834.61	2151.2
1295	10.10_581.3201m/z		581.32	1	10.0961	0	1.77636e-15	5.77744	100 - 10.4	17776.7	5.62	5675.77	2844.1	1709.55	3117.2	7974.48	6500.38	5892.96	5219.19	12813.8	11058.6	10049.2	12998.9	4041.74	2803.53	3428.47	4314.74	2594.18	6352.74	4317.67	3154.86	6713.1	7094.83	6599.93	5009.67	8087.51	9474.45	7786.72	9424.46	14164.1	14803.7	13710	15595.9	3336.95	3677.5	5742.83	6873.65	7683.04	5663.65
1296	14.73_184.8635m/z		184.863	1	14.7305	0	1.77636e-15	3.59744	100 - 21.3 - 1.18 - 0.0424	1.33364e+06	3.45	1.50904e+06	1.4006e+06	1.17952e+06	1.24539e+06	992648	934574	970181	1.01335e+06	1.00785e+06	1.23332e+06	1.31246e+06	1.28812e+06	973187	1.17191e+06	1.11024e+06	1.19646e+06	859851	677518	577606	528670	534901	562578	609959	670696	660670	627608	553297	592088	641053	918382	908956	1.10051e+06	773957	467135	358139	398641	534357	732550
1297	4.35_175.0391m/z		175.039	1	4.3489	0	1.77636e-15	Infinity	100 - 4.84	3237.75	25.66	66.5926	60.8031	33.4786	68.9962	219.058	107.335	0.00255849	143.146	0	0	0	0	0	0	0	0	130.37	126.53	55.6535	407.353	56.9134	78.7022	36.1303	9.00896	0	25.3934	0	0	45.6996	0	0	0	370.399	714.198	851.735	128.673	0	31.4405
1298	11.11_447.3110m/z		447.311	1	11.1103	0	1.77636e-15	6.20575	100 - 14.4	20813.5	3.11	16810.4	17738.4	16995.8	10163.7	14821.2	15961.5	15384.7	15632.7	6561.41	6268.16	5953.31	6407.34	5730.42	4976.06	3755.98	2075.62	36921.6	16548.1	13058.3	16725.8	11851.4	13874.1	11255.2	14340	8606.07	6810.03	8900.73	5978.01	5648.04	3549.7	6275.85	5006.42	16654.6	15339.7	20551	13254.7	12942.3	17506.1
1299	5.37_237.0913m/z		237.091	1	5.37407	0	1.88738e-15	Infinity	100 - 9.45	4498.72	29.39	0	0	0	0	0	0	0	0	0	0	0	0	0	0	0	0	5324.75	4566.5	1915.94	6187.7	0	0	0	0	540.606	223.876	559.258	0	0	0	0	0	1360.63	2455.1	1509.59	1511.44	0	0
1300	15.07_283.7812m/z		283.781	1	15.0686	0	1.88738e-15	Infinity	100 - 25.9	40082.7	38.33	59046.5	45774.8	30203.3	25306	13745.4	3380.28	2942.71	572.366	1868.41	3211.47	940.196	1967.67	0	0	0	603.437	834.241	0	0	0	0	0	0	0	0	0	0	0	0	0	0	0	0	0	0	0	0	0
1301	9.78_535.2392m/z		535.239	1	9.77995	0	1.9984e-15	Infinity	100 - 7.67	18198.7	3.8	13925.7	15200.5	0	17809.1	13722.5	15067.4	14153.4	8540.2	12897.7	17036.6	17763.6	19930.9	535.861	381.819	0	829.316	3635.58	4647.94	11001	5533.27	14090.4	10864.4	14943.6	13795.6	9009.07	9862.88	10583.9	4009.47	16459.6	17658	15913.3	14623.5	2131.59	1615.12	1305.71	2562.8	14114.6	12612.3
1302	15.73_160.9146m/z		160.915	1	15.729	0	1.9984e-15	3.16927	100 - 1.73	19961.7	2.62	15734	25833.7	18976.7	19302.3	14910.2	13034.3	13028	13770.8	14117.4	14195.9	14500.1	14953	10706.8	14399.4	14282.9	15754.6	10857.3	8602.6	7852.62	6215.37	6170.49	6737.47	8294.21	8464.91	9340.2	5571.33	7686.97	5566.86	8011.53	11751.7	10078.3	13062.6	9689.93	8478.56	5521.67	5466.6	9093.81	10174.8
1303	11.49_664.3952n	664.395	663.388	1	11.4922	0	1.9984e-15	12.4109	100 - 85.7 - 73 - 12.4	23869.6	4.2	3518.61	1944.02	5917.37	6086.04	3671.18	6106.68	3928.71	4382.54	2898.85	674.215	1513.25	2606.76	19205.3	21897.3	21322.7	20839.7	14115	10168.8	17875.3	11437.6	5770.44	10058.4	6489.56	5391.96	8683.44	16375	18292.3	21778	12062.2	12437.9	5009.19	3357.15	10968.2	12773.7	18487.7	20786.5	10850.9	8235.68
1304	12.37_584.3707n	584.371	605.345	1	12.375	0	1.9984e-15	16.1404	100 - 36.8 - 0.786	380949	8.48	14063.1	23832.7	99085.6	39263.8	45619	30165.8	26745.3	36522.8	44251.6	38317.8	37638.4	33182.4	359086	347780	412968	403963	74251.4	48623.1	34038	48544.6	57554.7	108273	81917.7	54433.9	73493.2	58654.1	64140.2	68213.8	50538.1	39702.3	49847.1	34901.9	32605.5	33647.7	33225.2	26247.7	41154.3	48841.9
1305	15.59_675.3560m/z		675.356	1	15.5867	0	1.9984e-15	Infinity	100 - 27.9 - 1.3	23657.1	17.43	33338.4	30971	9141.29	21177.5	19287.4	14174.1	7543.5	6078.34	827.976	0	0	0	0	0	0	0	3515.56	603.851	1088.72	2367.89	3170.75	7290.7	6130.96	7447.82	0	0	0	0	0	0	0	645.765	3047.14	673.928	242.4	0	3787.44	4514.78
1306	6.85_260.1289m/z		260.129	1	6.85158	0	1.9984e-15	Infinity	100	1868.69	44.82	0	0	0	0	0	0	0	0	0	0	0	0	0	0	0	0	0	337.928	1170.61	0	0	0	0	0	0	0	0	0	0	0	0	0	2136.23	1705.81	816.148	2816.58	0	0
1307	17.24_153.8982m/z		153.898	1	17.2394	0	2.10942e-15	3.29758	100 - 0.394	6434.54	8.02	1518.17	2497.51	2087.08	1702.41	2427.58	2368.03	2040.32	3807.87	2374	3317.24	3595.37	2629.89	2831.24	3429.95	3341.01	3532.94	2127.06	2892.35	3529.69	4022.1	2389.19	2738.5	2945.9	3472.42	3397.48	2374.85	3786.2	4031.69	4065.06	4905.16	4112.28	6311.96	3739.34	4118.53	4537.32	4019.81	2893.96	4525.36
1308	3.62_119.0500m/z		119.05	1	3.618	0	2.10942e-15	53.9353	100 - 5.45	23841.8	3.99	6989.37	6871.56	217.025	5831.36	5651.49	6629.56	6684.55	5142.8	1715.12	1396.33	2225.9	1618.49	187.899	260.78	287.405	1032.09	20732.2	23515.8	23723.4	27395.7	3555.31	2474.36	3528.06	4686.24	17570.7	16330.4	17257.7	16218.5	3727.88	3042.55	2718.85	1647.55	15203.8	18172.8	21450.3	18800	2932.65	2597.82
1309	16.84_142.9433n	142.943	187.941	1	16.8356	0	2.22045e-15	1.59879	100 - 11.7 - 1.36	125964	0.9	143782	120395	114695	124983	106180	107366	113229	118557	118477	116549	122144	115456	85507.7	105696	88666.1	90123.6	70628.5	80334.8	94472.8	78884.9	84722.1	74086.5	74597	81742.1	85183.2	86090.7	86786.3	85202	84756.8	112745	98347.9	115108	83840	79289.2	79404.3	94002.3	101373	99805.6
1310	0.56_173.0087m/z		173.009	1	0.564417	0	2.22045e-15	2.87952	100 - 4.94 - 0.267	85878	2.31	30195.6	22665.1	50439	29928.4	25339.1	29253.1	33378.5	36553.9	33711.2	30413.2	32381	27799.1	53421.2	60193	62499	53629.3	51864	54184.1	31047.9	45580.3	34238.6	43873.3	31151.6	24829.9	63757.5	61009.3	61021.8	60738.3	36549.5	32639.6	30333.7	33937.3	49469.7	51399.5	56684.8	38350.2	34607.7	35433.7
1311	8.93_636.3145m/z		636.315	1	8.93478	0	2.33147e-15	17.1835	100 - 21.1 - 0.677	81472	4.23	73371.6	105529	15870.5	59553.9	91819	85551.1	79014.5	69503.3	65758.1	56093.3	46274.1	64015.5	4537.43	2195.8	6982.26	5249.63	50537.8	41488.6	58834.8	45587	52809.1	40522.1	45248	78738	27194.4	27837.3	25343.9	27663.2	52363.6	38838.9	43191.6	34567	51122.9	68230.1	66174.2	49600	47478.9	35715.8
1312	13.35_567.3176m/z		567.318	1	13.3516	0	2.33147e-15	Infinity	100 - 15.3	9629.92	23.46	0	0	0	0	0	0	0	0	0	0	0	0	192.566	467.216	0	28.5054	0	698.939	0	0	0	0	0	0	0	430.736	419.67	0	0	0	0	0	6167.69	3933.54	3722.05	4783.04	0	0
1313	5.29_462.1395m/z		462.139	1	5.28647	0	2.33147e-15	Infinity	100 - 13.8	2983.15	15.81	0	0	0	0	0	0	0	0	0	0	0	0	0	0	0	0	0	0	0	0	0	0	0	0	0	0	0	0	0	0	0	0	0	0	150.189	0	0	0
1314	16.84_615.8839n	615.884	650.873	1	16.8356	0	2.55351e-15	Infinity	100 - 12.6	10639.9	13.9	0	0	0	0	0	0	524.494	561.96	0	615.714	1056.99	1087.64	1241.65	2143.77	4199.94	1113.15	2465.76	789.382	5908.46	1749.68	5795.12	4785.65	637.267	6139.13	1537.75	5084.08	4474.24	9401.76	4539.78	4590.57	8399.44	7684.88	12992.5	2347.7	7118.09	11229	4374.52	7127.74
1315	4.61_229.0502m/z		229.05	1	4.61032	0	2.55351e-15	Infinity	100	62604.1	5.18	1411.44	953.135	520.423	0	1698.88	596.428	377.018	408.305	0	0	0	0	0	0	0	0	1485.7	350.183	0	480.564	0	1902.21	532.833	0	0	0	0	0	0	0	0	0	1797.48	2145.71	2896.74	1090.52	418.214	0
1316	3.77_531.9619m/z		531.962	1	3.76513	0	2.66454e-15	Infinity	100	3187.65	71.99	0	0	0	0	0	0	0	0	0	0	0	0	0	0	0	0	0	0	0	0	0	0	0	0	0	0	0	0	0	0	0	0	0	0	433.715	0	0	0
1317	3.29_446.1788n	446.179	491.177	1	3.29088	0	2.66454e-15	278.56	100 - 19.8 - 1.98	61735.5	3.47	9298.43	10819.4	10289.1	9978.23	9295.81	9433.16	12341.5	8536.49	650.562	0	0	235.931	399.673	0	762.673	466.587	52239.8	57818.9	52988.4	60070.4	9689.2	9445.56	9479.43	8906.97	60528.9	56621.9	50214.3	58047.8	3907.98	419.276	1068.87	513.451	50011.8	59145.6	59312.9	50836.2	7233.31	7978.2
1318	6.49_447.2603m/z		447.26	1	6.49162	0	2.66454e-15	Infinity	100	3716.6	24.33	0	0	0	0	0	0	0	0	0	0	0	0	0	0	0	0	0	239.554	0	0	0	0	0	0	0	0	0	0	0	0	0	0	0	528.141	0	693.29	0	0
1319	11.42_211.1334m/z		211.133	1	11.4155	0	2.77556e-15	Infinity	100 - 4.24	4701.12	10.18	3581.88	3945.5	0	2508.46	4030.89	2426.06	2600.85	2977.66	4835.54	4469.24	3588.69	5911.01	0	0	0	0	4936.75	3593.93	3421.49	2427.53	3429.87	1925.68	2805.42	2973.47	3809.24	5233.8	3078.91	2462.29	4783.63	3414.88	4245.29	5139.44	2268.54	2630.24	4045.64	2780.01	2021.9	2115.06
1320	0.47_489.1043m/z		489.104	1	0.472033	0	2.77556e-15	Infinity	100 - 32.4	2427.91	25.3	0	0	0	0	0	0	0	0	0	0	0	0	0	0	0	0	0	0	0	0	0	0	0	0	0	0	0	0	0	0	0	0	0	0	0	0	0	0
1321	3.72_192.0661m/z		192.066	1	3.71657	0	2.88658e-15	Infinity	100 - 1.9	4001.31	14.29	0	0	1214.83	0	383.97	460.574	0	0	0	0	0	0	1603.35	2626.52	685.781	1787.53	1615.95	1879.54	2910.91	2151.99	494.986	366.412	0	0	1841.31	1602.94	2006.43	396.717	612.87	0	0	0	2859.33	2498.17	2044.11	3000.8	351.45	0
1322	11.56_269.2114m/z		269.211	1	11.5627	0	2.88658e-15	5.93798	100 - 3.87	3404.86	5.97	576.771	501.832	538.26	676.756	835.527	514.058	390.533	799.849	812.549	1178.83	1317.78	1291.49	1697.64	1659.12	1654.71	1872.28	1461.07	774.994	1163.58	1221.34	1229.61	1140.5	1036.64	614.447	499.885	697.381	1007.09	671.186	1346.74	895.354	1668.86	1050.34	2180.03	2168.67	3260.93	1873	919.169	728.564
1323	4.28_408.1412n	408.141	453.139	1	4.2832	0	2.88658e-15	Infinity	100 - 11.7	30927.1	3.98	1211.07	0	0	0	919.258	675.521	0	442.276	0	0	0	0	0	0	0	0	2997.35	0	444.123	4074.5	0	1132.88	751.627	0	0	0	711.576	0	0	0	0	0	11722.5	14725.2	15130.7	8931.51	0	0
1324	3.77_245.0454m/z		245.045	1	3.76513	0	2.9976e-15	Infinity	100	4805.98	24.65	0	0	0	0	0	0	0	0	0	0	0	0	0	0	0	0	201.828	0	0	157.087	0	0	0	44.095	0	0	0	0	0	0	0	25.7451	73.1783	145.438	0	0	0	0
1325	3.78_272.0776m/z		272.078	1	3.77608	0	3.10862e-15	Infinity	100	3735.11	18.04	0	0	0	0	0	0	0	0	0	0	0	0	0	0	0	0	0	730.864	0	0	0	0	0	0	0	0	0	0	0	0	0	0	0	0	767.178	0	0	0
1326	2.25_275.1031m/z		275.103	1	2.25477	0	3.33067e-15	Infinity	100 - 2.15	20538.3	13.54	0	0	0	333.424	571.004	385.95	0	0	369.631	0	618.107	0	0	0	0	0	0	0	14680.5	0	0	268.781	0	0	0	0	529.033	0	0	0	332.896	0	4264.25	3359.6	896.084	8372.21	0	0
1327	2.56_747.2805m/z		747.28	1	2.55998	0	3.33067e-15	Infinity	100 - 26.4	9474.71	23.74	0	0	640.639	0	0	0	0	0	0	0	0	0	0	0	0	0	4491.32	7640.81	3629.25	7192.37	905.643	0	0	517.873	3188.42	1368.87	1365.93	2197.92	0	0	0	0	6885.88	8253.75	4457.69	2251.31	0	0
1328	6.07_393.0983m/z		393.098	1	6.07212	0	3.33067e-15	Infinity	100	2809.4	69.93	0	0	0	0	0	0	0	0	0	0	0	0	0	0	0	0	0	0	0	0	0	0	0	0	0	0	0	0	0	0	0	0	0	393.877	0	0	0	0
1329	2.69_150.0318m/z		150.032	1	2.6914	0	3.33067e-15	3.40218	100 - 5.49	9584.91	4.92	8549.71	7199.99	8921.41	7238.11	8557.34	8232.93	7630.7	8388.14	3803.88	3347.79	3047.13	3636.56	4142.25	4019.99	5290.29	3829.59	7223.62	6845.54	6673.04	8187	8291.35	7241.12	7277.79	6972.27	5243.41	4651.53	4509.57	4181.12	5088.6	3827.06	4678.72	3488.38	6527.46	6765.15	7461.43	4403.76	7093.1	7515.71
1330	17.13_145.9499n	145.95	144.943	1	17.1299	0	3.44169e-15	2.01544	100 - 0.696	61256.6	1.91	28638.9	28318.8	31866.5	32750.2	31121	33558.4	36832.2	40014.9	38199.4	41452.9	42933.6	48731.8	36388.4	43383.7	34928	40744.3	27837.3	33986.4	42499.7	35645.7	36553.2	38186.5	32480.5	38895.2	39760.2	38106.6	43316.1	38720.5	41160.6	53031.8	44072.7	50850.1	39972.6	39088	39732.3	45195.8	45656	46729.9
1331	9.61_663.4108m/z		663.411	1	9.61092	0	3.44169e-15	Infinity	100 - 22.4	8284.06	16.22	0	491.134	144.974	134.632	0	0	0	16.8721	0	0	0	0	0	0	0	0	1653.97	259.232	0	1171.79	0	0	0	0	434.836	794.064	308.888	0	0	11.8132	0	0	887.732	298.559	2004.46	0	0	0
1332	6.87_585.1600m/z		585.16	1	6.87348	0	3.44169e-15	Infinity	100 - 19.2 - 2.62	22749.9	25.44	0	705.237	0	0	619.299	1287.48	0	0	0	0	0	0	0	0	0	0	6905.8	0	0	0	0	922.144	0	0	0	0	0	0	0	0	0	0	2099.26	1477.43	3399.37	1550.3	0	0
1333	3.03_599.1609m/z		599.161	1	3.02947	0	3.44169e-15	Infinity	100 - 21.3 - 0.718	19996.8	4.93	2901.77	1887.14	0	0	1292.14	2164.24	936.251	1498.04	0	0	0	0	0	0	0	0	2437.31	1563.83	0	3556.3	736.523	2578.66	2237.34	1223.08	0	0	0	0	0	0	0	0	6310.34	7022.63	7038.02	3306.14	0	0
1334	8.05_393.1333m/z		393.133	1	8.0458	0	3.44169e-15	Infinity	100	3276.51	25.09	0	0	0	0	0	0	0	0	0	0	0	0	0	0	0	0	0	0	0	0	0	0	0	0	0	0	0	0	0	0	0	0	0	0	1715.95	641.616	0	0
1335	0.50_146.0456m/z		146.046	1	0.504883	0	3.66374e-15	2.15661	100 - 5.55	43437.6	2.45	25083	22060.2	38365.1	27991.2	24962.8	32299	32549.8	35726.8	34667.8	32702.5	32371.6	30063.2	41982.1	43677	43559	44532.5	21111.1	24058.4	24815	26186.4	33580.5	34081.7	33327	27393.6	23601.6	26711.7	25576.5	29848.6	28944.5	35115.4	31004.8	34189.2	19343.9	23243.1	21183	23804.5	31862.7	36677.1
1336	2.56_843.2535m/z		843.253	1	2.55998	0	3.88578e-15	Infinity	100 - 22.7 - 1.32	12650.3	17.84	1718.58	3400.15	923.573	1296.59	3022.99	4690.06	1790.82	0	0	0	0	0	0	0	0	0	8363.87	8419.1	5907.48	11660.6	1746.87	2752.21	578.897	1267.06	4658.9	0	1753.87	0	0	0	0	0	12220.4	12722.6	11122	5047	0	1083.07
1337	3.22_118.0417n	118.042	163.04	1	3.2204	0	3.88578e-15	39.5808	100 - 3.16	9238.08	4.31	1968.59	2287.67	1992.42	1789.09	2203.14	2036.25	2520.36	1885.94	1092.11	478.126	846.97	386.561	1021.6	18.8632	205.694	1080.27	5585.86	5316.23	4447.35	5125.41	1228.26	2123.5	1188.95	1595.31	3532.53	3399.83	2880.29	3277.59	719.269	713.748	774.187	1079.19	6679.37	6532.57	6923.51	6243.55	1535.8	1666.13
1338	17.16_308.8604m/z		308.86	1	17.1627	0	3.9968e-15	1.56231	100 - 46.2 - 6.02	176792	1.48	179053	162937	168214	185996	157229	151951	172621	172490	174476	174798	179219	173292	133495	155018	135696	145297	107547	132459	155210	122013	131634	116819	114572	123084	123831	131408	137401	125968	129599	156722	145773	173079	112934	116288	118984	141212	146846	149052
1339	0.68_128.0350m/z		128.035	1	0.684883	0	4.10783e-15	2.80536	100 - 5.46 - 0.288	99577.8	2.73	77260	76842.6	47000.1	69802.9	72827.3	71209.8	80843.4	61606.5	88876.6	91401.4	90732.5	94843.1	45334.5	39571.7	37173.6	43740.9	51275.2	79729.2	112815	92648.7	63601.2	52316.6	57587.4	75165.4	56368.8	63420.3	56516.6	63483.8	64758.5	81701.2	81509.5	84724.9	76836.5	85397.1	73684.5	91671.3	62399.1	61528.2
1340	0.49_274.0439m/z		274.044	1	0.493933	0	4.21885e-15	Infinity	100 - 6.85	2617.59	4.39	0	0	0	0	67.0009	0	0	0	0	0	0	0	745.627	0	0	0	950.674	1158.4	403.528	1077.6	0	0	0	0	2648.3	1771.28	2367.67	1425.37	0	0	0	0	2153.18	1829.17	1604.91	907.808	0	0
1341	16.82_1148.5951m/z		1148.6	1	16.8247	0	4.32987e-15	10.6558	100 - 50.7 - 79.2 - 19.6	39398.7	5.19	664.78	3413.37	5930.3	4781.16	10431.2	9719.51	10489.3	8474.8	21018.1	23997.9	15116.4	14340.4	35247.1	30914.8	28649.1	40944	25893.3	20307.3	31605.3	23466	17497.2	15249.3	29537.4	24481.4	33797.4	26993.5	33186.9	33910.6	38748.9	36435.9	35569	34283.4	34057.1	32028.1	28303	28680.6	22189.9	20937.7
1342	13.93_605.4042m/z		605.404	1	13.9291	0	4.32987e-15	15.1546	100 - 34.3	12796.4	3.98	4976.99	4952	526.136	6334.82	5328.15	1985.4	2652.25	2350.2	10673.3	11471.5	11686.1	11081.1	6319.86	5318.65	7088.51	7221.65	1112.98	1545.85	1749.96	1392.98	4387.65	4178.05	4313.85	5602.79	4170.86	3291.8	3564.6	3306.39	9248.87	10809.1	9797.89	10885	1892.24	1232.14	1298.04	1909.15	5137.97	2533.06
1343	0.55_165.0866n	165.087	200.056	1	0.553467	0	4.55191e-15	16.612	100 - 7.18 - 0.552	38929.6	8.6	17193.5	24106.6	3364.22	20090.4	22563	27478.2	29020.5	20526.2	43723.7	38009.4	35931.2	38053.9	4978.94	3256.77	5293.89	7579.73	1972.11	1298.94	19445.1	4538.08	23113.5	19089.7	22171.9	38808.1	2096.68	3906.02	3311.36	4265.98	32133.9	38405.7	39963.3	41866.1	6631.16	6188.18	3770.93	9536.99	23727.5	19739.1
1344	9.87_431.2200m/z		431.22	1	9.87233	0	4.55191e-15	7.78142	100 - 20.9	687266	3.44	460836	604343	101320	520706	618969	507209	450393	446398	698462	686171	654863	709568	105192	58700.3	71137.2	118256	355660	321464	516359	344835	544701	475233	513464	622402	411113	497576	443042	334699	590964	507417	498512	532497	258993	290693	312880	357895	458174	338588
1345	0.50_526.1175m/z		526.118	1	0.504883	0	4.66294e-15	7.25968	100 - 10.4	12923.8	4.21	4345.95	1859.84	9031.05	2262.53	2769.97	3702.79	4792.74	4526.13	3701.34	4351.73	6180.91	3684.91	12850.5	12547.7	13714.5	12582.5	3893.4	3611.74	3357.31	3691.97	4102	4733.65	5047.66	3635.76	6960.79	5621.46	6804.8	8917.72	3931.69	6238.44	5417.47	5214.03	2393.52	2998.77	3311.65	3115.81	6323.19	6080.84
1346	3.83_378.0824m/z		378.082	1	3.83085	0	4.66294e-15	Infinity	100	11695	44.35	0	0	0	0	0	0	0	0	0	0	0	0	0	0	0	0	0	134.963	0	188.89	0	0	0	0	57.2036	0	0	0	0	0	0	0	107.951	65.1342	374.871	0	0	114.572
1347	2.39_500.1709m/z		500.171	1	2.39095	0	4.77396e-15	Infinity	100 - 13.3	5958.73	19.2	0	0	0	0	0	0	0	0	0	0	0	0	0	0	0	0	1157.15	952.722	3780.49	2462.73	0	0	0	0	1413.4	801.065	0	0	0	0	0	0	6616.5	6517.77	6455.13	4245.52	0	0
1348	11.52_635.4144m/z		635.414	1	11.5189	0	4.77396e-15	52.9737	100 - 28.9 - 0.739	39995.9	7.77	2329.09	1753.82	27811.5	4717.93	3202.36	2838.23	3187.67	3689.26	4516.88	3089.75	2333.64	4554.48	33959.9	39284.7	44402.7	42336.5	6323.06	1231.14	2094.97	1697.81	8030.37	21230	15331.8	5914.88	6760.53	6423.58	5983.61	5663.4	6091.34	5551.31	10925.7	2085.29	661.846	2156.97	1302.6	182.26	6916.71	6881.56
1349	16.97_189.8508m/z		189.851	1	16.9718	0	4.996e-15	2.08668	100 - 5.86	24931.4	3.94	29622.7	23216.9	23848.8	23037	20400	15834.3	24255.5	23655.5	22196.1	22484.8	28487.8	22921.6	19304.8	18539.3	17399	20102	12750.2	17276.2	18575.7	15402.2	15487.1	12927.3	15357.7	14831.9	14039.3	14634.5	15363.8	16748.5	16804.7	19634.6	15979.7	20864.9	16584.8	14024.9	14207.9	18507.4	15963.3	18592.5
1350	3.00_361.9284n	361.928	360.921	1	2.99662	0	4.996e-15	Infinity	100 - 2.84	5272.81	12.62	1744.66	3086.7	4641.66	1764.44	4312.24	1201.75	1202.12	1174.78	0	0	0	0	0	0	358.122	0	2924.02	4128.19	1012.69	4478.86	2736.89	3244.93	3189.04	4942.25	963.742	0	0	0	0	0	0	0	1881.44	3272.53	1758.38	3998.44	2631.38	2488.97
1351	0.89_122.0246m/z		122.025	1	0.891533	0	4.996e-15	Infinity	100 - 1.47	7723.75	13.8	0	0	432.894	0	0	0	0	0	0	0	0	0	0	0	0	0	2592.13	2233.62	0	2117.74	0	0	0	0	2886.5	2281.91	1944.89	2853.07	0	0	0	0	2041.18	888.393	1978.96	0	0	0
1352	6.82_220.9586m/z		220.959	1	6.81873	0	5.10703e-15	Infinity	100	5440.12	4.48	3561.19	2815.38	3774.5	4406.73	3087.91	4646.33	3986.67	2381.32	5384.37	4903.21	5752.23	5720.69	6676.65	3677.35	4294.83	4633.04	235.36	0	0	0	3739.13	3550.3	3464.98	3366.26	0	331.58	0	0	3922.39	2884.36	4181.04	2866.15	0	323.245	262.141	0	3919.67	2536.45
1353	0.49_215.0072m/z		215.007	1	0.493933	0	5.10703e-15	2.79936	100 - 0.805	11909.7	4.28	3892.67	2643.49	5777.03	4704.55	3563.87	4649.71	3721.12	5205.39	5956.43	6768.56	6629.53	5959.01	8543.62	9664	10914.4	10701.4	6539.35	7021.36	4435.8	6772.92	5059.58	4805.35	5061.31	3773.13	14015.2	10307.6	12347.2	10968.7	7782.02	7562.71	6587.81	9335	6839.27	5303.3	5750.35	6552.24	5660.37	6230
1354	6.57_447.2583m/z		447.258	1	6.56828	0	5.21805e-15	Infinity	100 - 15.7	2817.06	27.57	0	0	0	0	0	0	0	0	0	0	0	0	0	0	0	0	209.905	0	0	0	0	0	0	0	0	0	0	260.891	0	0	0	0	0	0	298.23	0	0	0
1355	14.99_341.3054m/z		341.305	1	14.9872	0	5.32907e-15	4.4781	100 - 13	52984.1	11.07	19777.1	25672.3	17111.4	22934.1	25768.2	26157.2	23047.4	17800.6	47072.2	61098.5	51886.6	51879.1	39182.3	26439.2	34140.4	41269.8	20656.1	13581	12713.4	15771.5	17775.9	13019.7	20148.1	18816.2	24381.9	17912.6	22183.2	22027	21803.9	34711.4	30356.7	42408.3	14500.5	11302.8	15186.8	14291.1	20671.5	13736.8
1356	15.74_141.9234m/z		141.923	1	15.7447	0	5.44009e-15	7.49769	100 - 77.7	19360.2	5.49	25669.2	22285.8	13758.4	15727.6	10738.8	9577.94	8430.29	8623.59	11462.7	7748.54	7612.97	11327.7	6420.84	8115.07	7475.77	8655.76	6191.02	4268.4	3742.84	5618.58	3602.29	2957.43	4524.08	4731.34	2982.78	4948.07	3997.89	3460.85	3908.97	3585.31	4692.21	5415.97	3748.55	2749.04	1894.31	2162.02	3428.24	4056.19
1357	14.73_228.8532m/z		228.853	1	14.7305	0	5.44009e-15	5.78617	100 - 12.5 - 0.126	442384	4.38	525750	473718	374843	395223	306045	277456	281617	289954	295334	369340	381573	377580	263962	329441	312031	334384	238797	173551	137993	126291	129243	144663	161620	170896	168388	157039	138581	150603	164132	249248	244039	302707	207244	99967.2	68951.1	83156.4	125877	186317
1358	15.49_355.3213m/z		355.321	1	15.4943	0	5.55112e-15	2.42639	100 - 24.1	922776	4.53	490865	534010	356591	525081	551854	502921	450248	406475	833395	966617	948711	899185	729241	567388	672538	709491	376346	378031	404066	362789	497795	400940	457163	450549	546665	476078	580823	565472	501666	717504	631256	746874	393770	367882	429752	398024	493536	387718
1359	4.18_465.1608m/z		465.161	1	4.17987	0	5.88418e-15	Infinity	100 - 12.9 - 2.61	44846.7	3.89	11867.2	11504.2	9421.61	10565.5	11398.7	10071	9047.58	10716.4	727.208	473.521	0	1054.67	1780.47	698.459	0	414.185	12316.1	15016.9	9865.53	15181.9	13115.7	9773.71	11757.8	10987.6	836.614	2606.66	1259.96	1191.12	0	483.409	397.265	570.97	19310.7	18928.8	22576.9	15956.5	7945.56	6549.14
1360	17.27_163.9405m/z		163.94	1	17.2661	0	5.88418e-15	1.56853	100 - 0.427	25655	1.5	28143.1	25796.8	20487.4	26730.3	24488.7	21775.3	30928.2	25021.6	24572.1	26540.9	25710.5	25796.3	20361	22795.9	21110.3	21269.3	17264.8	18620.2	20825.5	18282	19162.1	19352.6	17642	18016.1	20014.8	20141.9	18330	18969.3	20163.9	22155.1	20408.9	22765.5	17267.2	17347.5	18007.2	20769.2	20138.5	20906.9
1361	16.78_725.5101m/z		725.51	1	16.7809	0	5.9952e-15	104.383	100 - 34.5	24463.9	6	0	173.635	345.933	417.905	486.77	884.425	3036.19	2400.07	2384.23	5633.34	9564.72	12674.6	14322.7	17048.4	16249.2	17517.6	14959.4	18999.2	18205.1	20580.2	15213.8	11170	10460	11577.5	11258.4	13041.8	14963.1	14772	21634.3	22165.4	23820.4	30235.6	20730.1	25496.3	23008.6	23419.6	24136.2	18790
1362	10.27_721.2729m/z		721.273	1	10.2652	0	5.9952e-15	Infinity	100 - 16.7	9701.57	9.51	4961.76	8185.76	0	5248.22	7396.56	4786.91	2170.29	5311.52	10827.7	8583.59	9832.58	9562.44	0	0	0	0	0	0	0	0	1860.95	1701.35	3158.16	1994.54	0	0	0	0	6709.32	6968.54	4859.03	7957.99	0	0	0	0	4660.62	1921.42
1363	1.23_245.1136m/z		245.114	1	1.2296	0	6.10623e-15	Infinity	100 - 2.04	22222.5	7.06	2374.98	741.297	2433.09	1536.12	2594.61	2193.03	689.697	1483.97	428.545	290.979	381.491	832.16	2952.03	2650.46	3918.31	655.217	5664.77	5054.49	4188.07	8114.7	2008.16	2742.19	2215.56	2836.91	3947.63	4459.88	3663.37	4365.14	1481.69	1502.93	1444.45	0	9189.14	11609.5	10139.8	5560.76	1551.2	1722.11
1364	12.14_1033.6175m/z		1033.62	1	12.1355	0	6.10623e-15	Infinity	100 - 56.3	6906.62	16.04	11556.5	12187.1	643.946	0	2868.29	2400.79	718.389	379.823	0	0	0	0	0	0	0	0	834.676	5930.83	2120.03	1611.17	0	0	463.965	0	2679.51	0	748.034	0	0	0	0	0	3688.96	1433.07	1385.6	0	0	0
1365	9.87_325.1053m/z		325.105	1	9.87233	0	6.21725e-15	11.252	100 - 4.36	14827.5	6.08	8000.56	10448.6	1166.66	9680.9	11874.2	10369	9247.47	10133.1	15800.4	15200.9	13681.9	14626.9	1361.12	1128.51	1147.61	2436.71	7571.82	6445.42	10606	6785.56	10344.3	11178.2	10558.4	13315	8799.33	11395.4	9655.71	7503.13	12417.6	10869.4	9751.57	11563.1	4629.35	6350.81	5601.27	7316.95	9597.96	6349.27
1366	11.61_603.3302m/z		603.33	1	11.6065	0	6.21725e-15	11.4639	100 - 28.2	79932.6	6.43	4201.46	5298.94	32682.4	6230.49	9568.02	8861.55	8907.04	13302.2	11465.3	11104	11140.4	8049.08	87353.2	68921	79035.6	84420.5	18579.3	12739.5	11589	13946.8	16824.1	35102.4	22555.2	14953.2	18035.3	13539.9	17856.3	17711.1	13411.9	9857.44	9687.41	8870.47	8755.7	8754.54	10463.9	9392.31	11972.2	19756.2
1367	6.60_409.1286m/z		409.129	1	6.60113	0	6.32827e-15	Infinity	100 - 8.15	3302.86	46.16	0	0	0	0	0	0	0	207.391	0	0	0	0	0	0	0	0	0	0	0	0	0	0	0	0	0	0	0	0	0	0	0	0	153.619	192.391	277.17	0	0	0
1368	16.78_311.1683m/z		311.168	1	16.7809	0	6.43929e-15	1.94538	100 - 14.7 - 2.62	88346.7	1.31	38997.4	41431.4	52083.7	49141.8	49362.3	55110.8	59194.2	68156.4	69572	70447	80371.3	76902	63655.9	70870	61348.3	67878.2	50365.7	59384.8	70078.3	62041.9	63251.7	59227.5	54703.8	64907.4	69470.2	71665	72208	71039.6	70291.1	85178.6	78853.4	90319.4	68738.6	60495.3	59312.2	69926.1	72021.7	69876
1369	0.54_275.1111n	275.111	274.104	1	0.542517	0	6.55032e-15	1.94446	100 - 9.43 - 0.862	29922.4	1.89	15973.8	14743.5	17698.3	15230.4	15821.6	15838.9	16218.6	17305	16059.1	17804.7	16361.4	17776.3	20073.9	19132.4	19961.5	19720.4	18429.3	18309.9	16108.8	28017.3	19002.3	17956.9	16389.1	13039.3	25126.7	23032.3	21819.9	23636.8	13562.1	17530.6	14974.9	15486.4	23177.1	21643.9	24634.3	18778.4	18150.9	17592
1370	4.60_286.0927m/z		286.093	1	4.59937	0	6.66134e-15	Infinity	100 - 1.6	7583.62	24.1	0	0	0	0	0	0	0	0	0	0	0	0	0	0	0	0	2287.85	2577.49	0	0	0	0	0	0	1541.58	0	1520.5	0	0	0	0	0	1451.01	269.712	4032.26	1545.1	0	0
1371	13.91_216.8534m/z		216.853	1	13.9072	0	6.77236e-15	2.16026	100 - 21.8 - 6.43 - 0.0427	2.7749e+06	3.65	3.58141e+06	2.78823e+06	2.13463e+06	2.59535e+06	2.10614e+06	2.00419e+06	2.15424e+06	2.17834e+06	2.21051e+06	2.44037e+06	2.57417e+06	2.54023e+06	1.69037e+06	1.97181e+06	1.9132e+06	2.03034e+06	1.84293e+06	1.73388e+06	1.65091e+06	1.43278e+06	1.45317e+06	1.42721e+06	1.44616e+06	1.58471e+06	1.61321e+06	1.61543e+06	1.50358e+06	1.52562e+06	1.59752e+06	1.98643e+06	1.95435e+06	2.35142e+06	1.82117e+06	1.49675e+06	1.29978e+06	1.47071e+06	1.63462e+06	1.86684e+06
1372	15.26_701.4382m/z		701.438	1	15.2595	0	7.43849e-15	10.4959	100 - 31.6	517024	5.2	7145.83	12330	91300.7	86261.1	83884.8	85819	77841.9	91859.1	114228	135337	155043	173127	502370	479993	536608	549125	220471	232060	199885	212343	255407	314377	285191	264649	322207	287913	292966	325229	246505	230562	229182	205060	189891	186364	185444	160363	208196	221596
1373	17.20_498.7834m/z		498.783	1	17.1956	0	7.43849e-15	1.57236	100 - 6.3 - 1.58	485488	2.42	473583	431150	453283	468752	424507	427227	457511	485661	467600	488686	501959	483706	403679	434941	396953	408426	304985	349285	390938	334352	366510	349294	318374	342222	341657	353765	332859	340525	329892	429380	365395	437513	337752	306720	305855	370270	383251	391330
1374	12.50_437.2667m/z		437.267	1	12.4954	0	7.54952e-15	2.90021	100 - 14.7	289729	2.08	135841	169486	75108.7	150082	162853	134358	113303	114675	156685	170430	192711	206812	138821	122153	160086	186238	181499	183758	205907	185768	193970	222027	197543	189004	188406	193993	182119	152640	200081	179748	213199	193955	279758	246431	236753	285072	197216	143081
1375	2.73_527.1981m/z		527.198	1	2.72902	0	7.77156e-15	Infinity	100 - 18.5	5674.33	14.43	222.841	0	0	521.916	0	345.166	0	0	5492.99	6201.24	4578.09	6425.02	4434.12	3265.3	3556.96	3392.19	0	0	0	0	0	0	0	0	1919.02	3352.09	4132.16	4216.47	3517.73	2990.34	5469.63	1956.23	0	0	0	0	0	0
1376	10.12_979.5401n	979.54	1000.53	1	10.118	0	7.88258e-15	Infinity	100 - 8.83	7046.71	13.39	1506.43	3488.12	2576.48	0	498.517	1230.84	719.457	2907.27	0	0	0	0	0	0	0	0	4312.09	0	1958.14	4614.31	1158.87	1405.7	2593.61	1579.77	1508.54	1581.8	1424.03	657.144	0	0	0	0	5246.39	1244.84	4094.17	6186.7	0	1608
1377	5.06_469.1710m/z		469.171	1	5.0579	0	7.88258e-15	Infinity	100 - 16.3	3452.03	13.95	0	0	0	0	0	0	0	0	0	0	0	0	0	0	0	0	491.689	0	0	1019.8	0	0	0	0	1025.97	0	0	0	0	0	0	0	1969.63	2085.55	1397.77	1353.31	0	0
1378	10.03_943.7000m/z		943.7	1	10.0304	0	7.88258e-15	5.75894	100 - 55.4 - 6.32	32138.5	3.66	20426.9	17104.2	21128.2	18013.3	22420.2	15180.8	15150.6	27870.1	10795	8621.09	6612.06	8046.51	6001.99	8616.19	15977	11368.6	53752.4	20626	20170.8	34005	17767.2	12714.9	15826.3	13743.5	19993.6	24655.1	23436.2	20785.1	5238.07	7098.98	9490.33	7420.22	21448.7	24959.9	35993.4	27912.7	18686.1	27300.5
1379	7.02_487.3421m/z		487.342	1	7.02063	0	8.43769e-15	6.66617	100 - 5.55	14772.8	7.02	12100.2	10600.7	15035.4	7740.26	12226.4	10910.1	11484.5	13914.1	1780.74	3011.92	3079.88	3013.09	3403.1	2822.73	6163.36	2812.46	23551.6	11702.5	9753.65	14083.4	7029.11	9663.84	8647.78	10633.5	4637.6	6194.9	6060.54	8086.23	4402.85	1928.11	3838.83	2728.02	9274.91	13129.9	13495.8	9127.47	8081.91	10361.6
1380	3.39_246.0977m/z		246.098	1	3.38945	0	8.54872e-15	104.524	100 - 7.98 - 0.116	76428.6	6.3	9473.55	8986.73	4178.37	7426.35	8261.75	8070.01	9013.37	7081.98	3932.91	4137.52	2544.89	5697.65	1038.68	521.757	1364.4	0	9690.88	14346.2	46454.6	16198.5	5048.67	5541.36	5509.68	6926.96	4505.34	8071.33	8604.09	8582.75	4152.85	2297.16	2613.62	1414.43	37773.4	27882.8	23481.9	50652.4	5661.62	4670.88
1381	15.30_731.5523n	731.552	776.551	1	15.3034	0	8.65974e-15	2.00709	100 - 39.5 - 5.65	172275	5.11	128537	144861	132920	134515	104829	93724.6	101032	88969.2	184295	175072	155266	174469	174532	131577	159556	175302	102187	103996	90123.8	88941.2	84231.4	92792.6	101725	104173	177041	145697	135042	142858	123022	113576	147953	157991	112993	99210.8	87977.9	79434.4	95423.5	82051.4
1382	9.60_293.2116m/z		293.212	1	9.59997	0	8.77076e-15	8.33545	100 - 13.1 - 0.167	44818.5	6.35	11165.5	11039.3	11855.7	8717.68	8901.72	10416.7	9394.45	14080.6	5962.06	7584.58	6209.69	5820.76	7979.12	6784.22	8985.71	11628	19075.7	14482.1	8339.63	19265.2	9622.38	14856.7	10256.6	7211.25	10265.2	11103.3	11655.4	8836.36	6965.74	6708.38	6197.96	6101.7	67609.7	39258.7	36190.5	36215	9767.84	9856.32
1383	12.91_715.4175m/z		715.418	1	12.9149	0	8.99281e-15	12.8495	100 - 44	881567	6.16	66796.2	96890.2	512156	124297	118590	115051	98467.6	134554	119121	114487	101148	77065.1	953090	780645	848949	943584	182121	134533	89511.7	115056	130073	329365	201629	125521	160586	114058	128356	159461	92054.7	76878	91970.1	75512.8	75921.7	90700.3	93507.9	66730.5	107257	145310
1384	0.88_476.1457m/z		476.146	1	0.880583	0	9.10383e-15	Infinity	100 - 44.2 - 0.295	61066.8	9.56	0	1382.84	0	417.451	801.987	1143.42	1093.09	2137.59	1692.28	621.201	1498.81	1287.98	0	0	0	0	19008.5	29120.1	52589.7	34276.5	2454.67	1542.71	613.081	2251.66	1071.19	10687.4	7694.58	10448.3	2566.54	0	890.342	629.374	54803.1	65899.5	42984.5	69532.5	0	222.707
1385	2.35_312.0759m/z		312.076	1	2.35333	0	9.10383e-15	Infinity	100 - 5.17	1917.59	19.04	0	0	0	0	0	0	0	0	0	0	0	0	355.099	0	0	0	1335.16	702.206	1500.01	1345.59	0	0	0	0	2330.36	739.798	1762.57	1981.4	0	0	0	0	1671.57	1686.48	1862.67	2449.65	0	0
1386	5.80_533.0865m/z		533.087	1	5.80453	0	9.10383e-15	Infinity	100 - 18.1 - 1.12	21706.8	16.5	0	1247.49	0	0	400.46	541.956	0	594.562	0	0	0	0	0	0	0	0	737.097	0	0	1458.82	409.647	709.843	588.234	439.548	0	0	0	0	0	0	0	0	447.781	1070.03	672.825	423.616	0	0
[truncated: 3,009 more rows]
[truncated: 42 more columns]

## Sheet: Table S2
Table S2 List of putative metabolites identified in SPSCs by UPLC-QTOF/MS analysis.
[truncated: 40 more rows]

[truncated: 2 more sheets: Table S3, Table S4]
